# Supplementary material for: The single-cell landscape exploring abnormal T cell states and developmental trajectories in heterogeneous non-Hodgkin lymphoma
Source: Genes Dis. 2025 Aug 19;13(4):101812. doi: 10.1016/j.gendis.2025.101812 (PMC13015217; doi:10.1016/j.gendis.2025.101812)
Supplement: Multimedia component 11 [file mmc11.xlsx]

## Sheet: Sheet1
Supplementary Table 1. Datasets included in this study with sample identities in this study.
GSE_ID	GSM_ID	SMP_ID_1	SMP_ID_2
GSE175785	GSM5348021 SMZL1: splenic marginal zone lymphoma sample 1 scRNA-seq	SMP01	MA39
GSE182434	GSM5529209	SMP02	MA40
GSE147944	GSM4450723	SMP03	MA41
GSE147944	GSM4450724	SMP03	MA42
GSE147944	GSM4450725	SMP03	MA43
GSE147944	GSM4450726	SMP03	HC09
GSE147944	GSM4450727	SMP03	HC10
GSE147944	GSM4450728	SMP03	HC11
GSE147944	GSM4450729	SMP03	HC12
heiDATA_DLBCL1		SMP04	MA44
heiDATA_DLBCL2		SMP04	MA45
heiDATA_DLBCL3		SMP04	MA46
heiDATA_FL1		SMP04	MA47
heiDATA_FL2		SMP04	MA48
heiDATA_FL3		SMP04	MA49
heiDATA_FL4		SMP04	MA50
heiDATA_tFL1		SMP04	MA51
heiDATA_tFL2		SMP04	MA52
GSE128531	GSM3679033_Labeled_SC67_050517_SK_MF2	SMP05	MA01
GSE128531	GSM3679034_Labeled_SC67_050517_SK_MF5	SMP05	MA02
GSE128531	GSM3679035_SC157	SMP05	MA03
GSE128531	GSM3679036_SC158	SMP05	MA04
GSE128531	GSM3679037_SC205	SMP05	MA05
GSE128531	GSM3679038_Labeled_SC50_011917_SK_NOR	SMP05	HC05
GSE128531	GSM3679039_Labeled_SC68_051517_SK_NOR	SMP05	HC06
GSE128531	GSM3679040_Labeled_SC124_080317_SK_NOR	SMP05	HC07
GSE128531	GSM3679041_Labeled_SC125_080317_SK_NOR	SMP05	HC08
GSE122703	GSM3478791_P4	SMP06	MA06
GSE122703	GSM3478792_P5	SMP06	NL01
GSE124898	GSM3558026_P4	SMP07	MA07
GSE124898	GSM3558027_P5	SMP07	NL02
GSE173205	GSM5534590_P112_HC	SMP08	HC01
GSE173205	GSM5534591_P115_HC	SMP08	HC02
GSE173205	GSM5534592_P116_HC	SMP08	HC03
GSE173205	GSM5534593_P121_HC	SMP08	HC04
GSE173205	GSM5261805_MF309_followup	SMP08	MA08
GSE173205	GSM5261804_MF309_thick	SMP08	MA09
GSE173205	GSM5261803_MF309_thin	SMP08	MA10
GSE173205	GSM5534578_MF309_nonlesional	SMP08	NL03
GSE173205	GSM5261808_MF311_followup	SMP08	MA11
GSE173205	GSM5261807_MF311_thick	SMP08	MA12
GSE173205	GSM5261806_MF311_thin	SMP08	MA13
GSE173205	GSM5534579_MF311_nonlesional	SMP08	NL04
GSE173205	GSM5261811_MF312_followup	SMP08	MA14
GSE173205	GSM5261810_MF312_thick	SMP08	MA15
GSE173205	GSM5261809_MF312_thin	SMP08	MA16
GSE173205	GSM5261813_MF318_thick	SMP08	MA17
GSE173205	GSM5261812_MF318_thin	SMP08	MA18
GSE173205	GSM5534580_P65_lesional	SMP08	MA19
GSE173205	GSM5534581_P65_nonlesional	SMP08	NL05
GSE173205	GSM5534582_P73_lesional	SMP08	MA20
GSE173205	GSM5534583_P73_nonlesional	SMP08	NL06
GSE173205	GSM5534584_P84_lesional	SMP08	MA21
GSE173205	GSM5534585_P84_nonlesional	SMP08	NL07
GSE173205	GSM5534586_P90_lesional	SMP08	MA22
GSE173205	GSM5534587_P90_nonlesional	SMP08	NL08
GSE173205	GSM5534588_P107_early	SMP08	MA23
GSE173205	GSM5534589_P138_early	SMP08	MA24
GSE173820	GSM5280111_MF	SMP09	MA25
GSE173820	GSM5280112_PCFCL	SMP09	MA26
GSE181304	GSM5494566	SMP10	MA27
GSE165623	GSM5047045_skin	SMP11	MA28
GSE165623	GSM5047046_LN	SMP11	MA29
GSE165623	GSM5047047_PBMC	SMP11	MA30
