# Supplementary material for: The single-cell landscape exploring abnormal T cell states and developmental trajectories in heterogeneous non-Hodgkin lymphoma
Source: Genes Dis. 2025 Aug 19;13(4):101812. doi: 10.1016/j.gendis.2025.101812 (PMC13015217; doi:10.1016/j.gendis.2025.101812)
Supplement: Multimedia component 12 [file mmc12.xlsx]

## Sheet: Table S2
Supplementary Table 2. Top100 highly expressed genes in malignant cells.
Gene	Avgerage_log2FC	Pct.1	Pct.2	Adjusted_p_value
HSPA1A	2.30131	0.629	0.258	0
HSPA1B	2.21337	0.522	0.144	0
LGALS1	2.18019	0.635	0.2	0
S100A8	2.0364	0.245	0.003	0
LMNA	1.95753	0.505	0.103	0
KRT14	1.83178	0.362	0.024	0
PRDX1	1.7763	0.778	0.594	0
VIM	1.71549	0.941	0.821	0
HSP90AA1	1.43579	0.85	0.802	0
ANXA2	1.40772	0.6	0.264	0
S100A4	1.32346	0.944	0.812	0
S100A6	1.32254	0.877	0.826	0
S100A10	1.30001	0.819	0.666	0
ELOB	1.27218	0.642	0.301	0
ATP5MG	1.2569	0.761	0.363	0
ATP5MC2	1.12621	0.776	0.374	0
RACK1	1.10515	0.87	0.402	0
PPIA	1.08199	0.954	0.946	0
GAPDH	1.07465	0.97	0.976	0
ACTB	0.895084	0.998	0.999	0
KRT7	1.09737	0.203	0.003	2.71762e-296
CRIP1	1.56807	0.809	0.684	3.27828e-291
IGFL2	1.73747	0.215	0.01	4.29672e-286
ATP5MC3	1.27506	0.566	0.252	3.01757e-283
ATP5F1B	1.16773	0.57	0.257	1.25897e-280
ACTG1	0.722396	0.98	0.982	1.83851e-268
EMP3	1.05792	0.806	0.678	8.31769e-267
FAM129A	1.08293	0.352	0.083	3.55309e-265
CD74	1.01999	0.901	0.818	1.86673e-263
SH3BGRL3	0.737085	0.938	0.952	3.46473e-235
S100A9	1.62155	0.176	0.008	1.14864e-228
TAGLN2	1.07776	0.78	0.706	4.30577e-226
KRT5	1.05723	0.198	0.016	3.53493e-225
UBC	0.804963	0.919	0.904	5.0122e-222
ATP5F1C	1.32639	0.453	0.187	3.57667e-221
ATP5F1E1	0.81384	0.775	0.381	1.95638e-215
LGALS7B	1.02919	0.178	0.012	1.95503e-210
ATP5MF	1.05255	0.52	0.251	2.91294e-208
HPGDS	0.708447	0.137	0.001	1.03772e-202
S100A11	0.996048	0.777	0.677	1.0583e-198
KRT6A	0.989219	0.139	0.002	2.10006e-198
NR4A1	1.12618	0.243	0.045	1.46025e-197
CLIC1	0.806827	0.81	0.785	6.10247e-191
KRT16	0.961572	0.134	0.002	2.50985e-189
CD99	0.912614	0.776	0.717	4.47913e-189
ATP5PB	0.932517	0.471	0.218	3.11357e-186
CFL1	0.549217	0.945	0.967	7.18071e-184
MYL6	0.608989	0.93	0.954	1.09182e-183
HSP90AB1	0.966439	0.816	0.819	2.39858e-182
PTPRCAP1	1.07444	0.752	0.691	7.32731e-180
JPT1	1.01906	0.401	0.164	1.06062e-179
RBM3	0.854924	0.746	0.673	2.27132e-177
PTMA	0.635757	0.989	0.996	2.06807e-174
ATP5F1A	0.918419	0.48	0.232	6.81385e-174
SEM1	0.918367	0.453	0.208	3.68881e-172
ATP5PF	0.955738	0.477	0.229	7.64951e-172
KRT1	0.772379	0.144	0.009	1.07616e-170
GNLY	2.22046	0.191	0.031	1.90175e-166
NME2	1.06763	0.664	0.563	8.28294e-166
S100A7	1.0064	0.114	0.001	8.91481e-166
KIR3DL2	0.679014	0.133	0.007	4.23057e-165
ATP5IF1	0.905196	0.485	0.243	9.20634e-160
FYB1	0.992023	0.593	0.326	1.29362e-154
TRBV5-6	1.3847	0.162	0.021	4.0463e-152
HLA-DQA1	1.05922	0.271	0.081	3.43795e-151
MT1E	1.06807	0.254	0.075	3.62169e-146
MT2A	1.59061	0.609	0.488	1.99781e-145
CD4	0.500752	1	1	5.25361e-143
RTRAF	0.82627	0.432	0.211	3.67492e-142
TPI1	0.900204	0.719	0.666	4.0015e-139
IL32	0.836441	0.919	0.93	1.73556e-138
ATP5MC1	0.897559	0.316	0.122	3.68894e-137
DUSP4	1.08694	0.319	0.121	2.9619e-136
CLU	0.576976	0.147	0.02	2.10372e-133
AL365205.1	0.443891	0.116	0.008	5.43151e-130
ATP5MPL	0.812984	0.442	0.225	2.24311e-128
TXN	0.999312	0.573	0.429	2.80492e-128
SFN	0.662036	0.114	0.009	2.98048e-126
CCR10	0.677052	0.118	0.011	5.65518e-124
S100A2	0.800862	0.105	0.006	1.24419e-123
SELENOK	0.756816	0.351	0.156	1.3024e-122
CHCHD2	0.693116	0.787	0.838	5.46513e-122
PKM	0.848241	0.748	0.733	1.35551e-120
IFITM2	1.00768	0.769	0.758	3.05765e-120
SCG2	0.634535	0.083	0	6.17702e-120
AD000671.2	0.496791	0.117	0.012	1.03823e-119
SELENOH	0.803956	0.44	0.235	6.67841e-118
ATP5PD	0.744858	0.417	0.215	1.30563e-116
GTSF1	0.631867	0.15	0.03	1.36549e-111
CDKN1A	0.808307	0.197	0.054	1.45904e-111
ENO1	0.889471	0.706	0.695	3.0127e-110
SELENOF	0.720256	0.374	0.184	3.02068e-110
AHNAK1	0.884432	0.532	0.36	1.03281e-109
HLA-DRB1	0.904934	0.459	0.263	2.05371e-108
ELOC	0.694622	0.325	0.147	4.16201e-107
LY6D	0.574333	0.086	0.004	1.4481e-106
NBAS	0.986824	0.217	0.073	5.61563e-106
PTHLH	0.531262	0.086	0.004	3.59742e-104
LDHA	0.792309	0.719	0.719	2.54479e-102
