# Supplementary material for: The single-cell landscape exploring abnormal T cell states and developmental trajectories in heterogeneous non-Hodgkin lymphoma
Source: Genes Dis. 2025 Aug 19;13(4):101812. doi: 10.1016/j.gendis.2025.101812 (PMC13015217; doi:10.1016/j.gendis.2025.101812)
Supplement: Multimedia component 13 [file mmc13.xlsx]

## Sheet: tme_marker_top100_complete
Supplementary Table 3. Top100 highly expressed genes in cells from tumor microenvironment.
Gene	Avgerage_log2FC	Pct.1	Pct.2	Adjusted_p_value
MTRNR2L12	3.8813	0.785	0.063	0
MTRNR2L8	2.09902	0.336	0.013	0
JUN	2.05683	0.725	0.284	0
SNHG29	1.7193	0.287	0	0
FOS	1.6373	0.78	0.318	0
RPL21	1.63471	0.975	0.858	0
RPL41	1.63366	0.999	0.952	0
GAS5	1.58833	0.266	0	0
SNHG6	1.20484	0.247	0	0
PCED1B-AS1	1.20187	0.245	0	0
DUSP1	1.11774	0.757	0.373	0
PLAAT4	1.09887	0.231	0	0
SEPTIN1	1.08212	0.234	0	0
TLE5	1.01304	0.213	0	0
SEPTIN6	0.989411	0.222	0	0
ATP5F1D	0.983324	0.367	0.055	0
SEPTIN9	0.917662	0.211	0	0
DDX5	0.883376	0.949	0.788	0
BTG1	0.820344	0.963	0.814	0
RPS2	0.767535	0.996	0.877	0
NFKBIA	0.895212	0.647	0.292	1.59987e-298
ITM2B	0.766659	0.895	0.626	1.76834e-298
COTL1	1.08578	0.78	0.456	2.00273e-297
SEPTIN7	0.91783	0.203	0	8.76162e-297
TOMM6	0.77872	0.194	0	2.05139e-282
PCBP2	0.821822	0.855	0.619	3.45262e-281
ZFP36L2	0.921061	0.848	0.621	9.05026e-274
SOCS1	0.906259	0.348	0.075	9.72729e-274
JUNB	1.09411	0.861	0.639	6.91199e-270
MICOS10	0.750906	0.186	0	6.46831e-269
SNHG5	0.752898	0.186	0	6.46831e-269
CD7	1.00065	0.784	0.49	2.95202e-262
IFITM3	0.834728	0.451	0.154	3.52058e-251
TOX2	1.05634	0.24	0.027	1.8582e-249
ATP5PO	0.906886	0.268	0.04	1.0523e-248
RESF1	0.753663	0.17	0	4.36234e-244
DENND2D	0.904358	0.586	0.292	6.84979e-243
PCBP1	0.759969	0.806	0.488	1.47657e-242
RPL36A	0.808893	0.93	0.709	2.13794e-236
LAMP1	0.753219	0.456	0.171	2.66406e-234
RBIS	0.577128	0.158	0	2.51444e-226
CIAO2B	0.576922	0.154	0	6.09689e-220
STK17A	0.802838	0.636	0.363	2.63139e-202
SOCS3	0.882236	0.324	0.097	3.07244e-189
LTB	0.884832	0.882	0.74	9.37897e-189
MICOS13	0.503791	0.132	0	7.4589e-187
CD3D	0.608623	0.943	0.843	3.85277e-181
TRAC	1.19583	0.668	0.439	9.1685e-178
EIF1	0.443028	0.987	0.943	1.23949e-177
C17orf49	0.69234	0.253	0.061	2.3991e-171
PIK3IP1	0.658036	0.577	0.313	1.16305e-169
FOSB	0.622266	0.344	0.11	5.0398e-168
CD2	0.737532	0.829	0.664	1.25721e-161
MCUB	0.593494	0.268	0.072	6.80649e-157
BLOC1S1	0.670484	0.39	0.165	1.4752e-155
FCMR	0.767621	0.555	0.315	1.0501e-154
KRT10	0.465149	0.524	0.265	1.02101e-152
RELB	0.557335	0.216	0.048	3.47635e-151
SUN2	0.654816	0.486	0.251	7.6534e-151
LCK	0.547892	0.817	0.631	9.28768e-151
TRBC2	0.786045	0.778	0.572	3.14958e-150
CD27	0.638182	0.733	0.485	3.598e-148
SNHG16	0.357506	0.103	0	3.99895e-143
SEPTIN2	0.375377	0.101	0	3.03257e-140
VAMP2	0.669179	0.467	0.246	2.26502e-139
SHFL	0.346464	0.1	0	1.90329e-138
RAC1	0.615832	0.492	0.266	7.41316e-138
FAM174C	0.356883	0.099	0	5.20511e-137
PRKCQ-AS1	0.368986	0.097	0	7.40927e-135
NCF1	0.564421	0.291	0.102	7.59322e-134
CMTM3	0.62064	0.345	0.145	1.88957e-133
SNHG32	0.397529	0.096	0	1.04875e-132
CEBPB	0.530016	0.215	0.057	2.09855e-129
CCDC18-AS1	0.334204	0.093	0	2.06601e-128
CD6	0.611214	0.539	0.315	3.64148e-128
AL138963.4	0.507015	0.091	0	3.38517e-125
MTLN	0.31443	0.089	0	1.06152e-122
HLA-E	0.315082	0.963	0.92	1.22792e-122
IRF9	0.468115	0.173	0.036	3.82429e-122
ICA1	0.771797	0.233	0.072	2.3039e-121
EVL	0.482739	0.837	0.662	4.51124e-120
CMPK1	0.568978	0.474	0.263	5.32977e-120
HLA-A	0.312387	0.99	0.977	2.21891e-119
CLTB	0.509266	0.334	0.146	1.49255e-118
CMTM8	0.427877	0.155	0.03	6.39308e-115
NDUFAF8	0.379183	0.155	0.029	1.46272e-113
TBC1D4	0.658727	0.286	0.113	2.31835e-111
ARID5A	0.549117	0.408	0.208	6.29626e-111
STUB1	0.503878	0.35	0.163	4.74802e-110
CTSD	0.590339	0.371	0.183	6.45232e-110
C4orf48	0.56355	0.359	0.173	7.19217e-110
ITM2A	0.961487	0.669	0.482	2.88244e-109
CHI3L2	0.895336	0.213	0.068	3.03518e-109
CIAO2A	0.273192	0.08	0	3.31264e-109
ZNF90	0.721351	0.127	0.018	9.50692e-109
CD79B	0.580226	0.257	0.091	3.05995e-108
JAK3	0.498267	0.403	0.206	4.50018e-108
ARF6	0.512258	0.477	0.269	2.17194e-106
LDHA	0.792309	0.719	0.719	2.54479e-102
