# Supplementary material for: The single-cell landscape exploring abnormal T cell states and developmental trajectories in heterogeneous non-Hodgkin lymphoma
Source: Genes Dis. 2025 Aug 19;13(4):101812. doi: 10.1016/j.gendis.2025.101812 (PMC13015217; doi:10.1016/j.gendis.2025.101812)
Supplement: Multimedia component 14 [file mmc14.xlsx]

## Sheet: hc_marker_top100_complete
Supplementary Table 4. Top100 highly expressed genes in healthy cells.
Gene	Avgerage_log2FC	Pct.1	Pct.2	Adjusted_p_value
AC090498.1	4.34099	0.853	0.236	0
RPS10	2.81538	0.925	0.616	0
GNB2L1	2.16532	0.853	0.261	0
MT-ATP8	1.80362	0.973	0.715	0
ATP5E	1.5335	0.851	0.26	0
GLTSCR2	1.51443	0.806	0.209	0
RPS4Y1	1.40519	0.91	0.337	0
ATP5L	1.33076	0.838	0.245	0
CTD-2192J16.22	1.2895	0.508	0.004	0
NBEAL1	1.24046	0.8	0.288	0
AC006129.2	1.2363	0.57	0.07	0
ATP5G2	1.21966	0.811	0.24	0
AES	1.15818	0.814	0.341	0
FYB	1.1172	0.746	0.201	0
RP5-1171I10.5	1.1124	0.51	0.065	0
C19orf43	1.08245	0.714	0.191	0
EEF1G	1.07712	0.963	0.631	0
ATP5G3	1.04765	0.692	0.173	0
ATP5D	1.0415	0.668	0.174	0
MT-ND3	1.0261	0.971	0.924	0
FAM65B	1.02544	0.493	0.071	0
TMEM256-PLSCR3	1.0027	0.425	0.032	0
RPL17	0.967099	0.99	0.901	0
CCDC109B	0.96082	0.557	0.109	0
TPT1	0.910255	0.999	0.982	0
TCEB21	0.899635	0.717	0.205	0
USMG5	0.890001	0.647	0.179	0
ATP5H	0.88965	0.578	0.145	0
RPS271	0.870147	0.993	0.991	0
RPS291	0.84435	0.961	0.945	0
ATP5I1	0.811748	0.641	0.178	0
ATPIF1	0.808455	0.636	0.179	0
ATP5B	0.802389	0.55	0.145	0
RPS21	0.786946	0.977	0.964	0
C11orf31	0.773837	0.56	0.158	0
ATP5F1	0.767183	0.531	0.137	0
RPS18	0.752124	0.996	0.992	0
RPL26	0.742398	0.994	0.986	0
RPL39	0.724289	0.994	0.993	0
RPL37	0.714754	0.984	0.984	0
RPL37A	0.704294	0.97	0.959	0
C14orf21	0.700499	0.605	0.179	0
RPL3	0.681678	0.993	0.976	0
RPS3A	0.674221	0.997	0.991	0
RPS6	0.674165	0.996	0.986	0
RPS12	0.659572	0.999	0.996	0
RPL5	0.652497	0.991	0.967	0
RPL36	0.651751	0.984	0.976	0
EEF1A1	0.64411	1	0.998	0
RPL34	0.630845	0.995	0.994	0
RPL30	0.593557	0.997	0.992	0
RPL13	0.591639	0.998	0.996	0
RPS28	0.579435	0.99	0.991	0
RPL35A	0.574136	0.986	0.984	0
RPS3	0.567815	0.998	0.99	0
RPS8	0.563288	0.997	0.993	0
RPS23	0.559939	0.996	0.993	0
RPL32	0.55317	0.997	0.995	0
RPS9	0.551254	0.99	0.967	0
RPL11	0.517289	0.997	0.995	0
RPL18A	0.496542	0.997	0.995	0
RPS26	0.705052	0.966	0.936	2.60685e-303
RPS15A	0.463658	0.996	0.994	1.09973e-295
ATP5A1	0.729941	0.53	0.146	1.27887e-295
RPL38	0.673	0.951	0.9	1.90936e-295
ATP5J21	0.662542	0.584	0.17	5.1377e-295
RPS25	0.51765	0.988	0.983	1.29989e-289
C14orf166	0.709891	0.514	0.142	1.32218e-288
RPL19	0.456257	0.999	0.995	2.56968e-288
RPL22	0.568648	0.98	0.951	2.06978e-287
CHCHD3	0.789247	0.516	0.16	2.24418e-285
RPL18	0.464855	0.998	0.989	2.56653e-282
SEPW1	0.696141	0.504	0.137	4.48868e-282
ATP5J	0.67029	0.546	0.156	5.58176e-282
RPL91	0.574541	0.983	0.958	2.59723e-269
AC007161.5	0.435969	0.169	0.003	6.89381e-268
CTB-133G6.1	0.528173	0.23	0.023	1.57035e-253
RPS14	0.452583	0.997	0.994	9.16584e-253
RPL29	0.445742	0.998	0.985	2.64229e-249
C9orf142	0.667359	0.397	0.097	6.34069e-249
RPL6	0.438507	0.998	0.983	9.97389e-247
RPS13	0.494093	0.995	0.989	1.14681e-244
RPS27A	0.425908	0.998	0.994	1.14836e-244
C10orf54	0.582547	0.381	0.088	4.80183e-244
RPL23A	0.43388	0.987	0.978	2.02461e-239
EEF1B2	0.633451	0.969	0.888	3.43572e-237
RPL10A	0.486701	0.987	0.963	1.90733e-236
FAU	0.411368	0.993	0.983	2.16239e-235
ATP5C1	0.581308	0.441	0.126	7.92215e-224
RPL4	0.530336	0.972	0.92	4.49048e-223
RPL7A	0.413923	0.998	0.982	1.11774e-218
CTD-3184A7.4	0.420932	0.182	0.015	1.95913e-217
C16orf13	0.550379	0.351	0.085	1.08021e-212
RPL14	0.393123	0.996	0.984	1.91988e-212
WHSC1L1	0.575615	0.388	0.106	9.15285e-209
RPSA	0.442133	0.992	0.963	1.80817e-199
ATP5G1	0.510741	0.357	0.093	8.3187e-199
RPL10	0.338345	1	0.998	2.57364e-196
RPL27	0.473245	0.963	0.932	3.63325e-196
