# Supplementary material for: The single-cell landscape exploring abnormal T cell states and developmental trajectories in heterogeneous non-Hodgkin lymphoma
Source: Genes Dis. 2025 Aug 19;13(4):101812. doi: 10.1016/j.gendis.2025.101812 (PMC13015217; doi:10.1016/j.gendis.2025.101812)
Supplement: Multimedia component 15 [file mmc15.xlsx]

## Sheet: Sheet1
Supplementary Table 5. Genes used for memory, cytotoxicity, and exhaustion scores of CD8+ T cells.
Memory Score	CCR7
	TCF7
	LEF1
	SELL
Cytotoxicity Score	NKG7
	PRF1
	GZMB
	IFNG
	GZMA
	CCL4
	CST7
	CCL3
	FGFBP2
Exhaustion Score	PDCD1
	TIGIT
	LAG3
	HAVCR2
	CTLA4
