# Supplementary material for: The single-cell landscape exploring abnormal T cell states and developmental trajectories in heterogeneous non-Hodgkin lymphoma
Source: Genes Dis. 2025 Aug 19;13(4):101812. doi: 10.1016/j.gendis.2025.101812 (PMC13015217; doi:10.1016/j.gendis.2025.101812)
Supplement: Multimedia component 16 [file mmc16.csv]

Supplementary Table 6. Results of GO enrichment analysis of feature genes of CXCL13high CD4+ T cells
_MEMBER_hits	_LogP_hits	GO	_PATTERN_	_RANK_	GiniIndex	Category	CategoryID	Description	PARENT_GO	LogP	Enrichment	Z-score	#TotalGeneInLibrary	#GeneInGO	#GeneInHitList	#GeneInGOAndHitList	%InGO	STDV %InGO	GeneID	Hits	Log(q-value)	EvidenceCutoff	GROUP_ID	FirstInGroupByEnrichment	FirstInGroupByLogP	BestLogPInGroup	BestEnrichmentInGroup	URL
1	-82.96775983	GO:0000278	M1	1	0	GO Biological Processes	19	mitotic cell cycle	19_GO:0009987 cellular process	-82.96775983	10.29071804	31.94573778	30284	603	571	117	20.49036778	1.689144078	332|580|672|675|699|701|835|890|891|899|983|990|991|1017|1033|1058|1062|1063|1111|1163|1894|1977|2146|2177|2305|3619|3832|3833|3835|3925|3978|4085|4171|4172|4173|4331|4605|4751|4781|5111|5347|5888|5932|6790|6905|7083|7272|7283|7465|8318|9055|9088|9133|9134|9212|9319|9493|9787|9793|9833|9837|9918|9928|10112|10376|10381|10460|10592|10615|11004|11065|11113|11130|11169|22974|23397|24137|29127|29128|2…	BIRC5|BARD1|BRCA1|BRCA2|BUB1|BUB1B|CASP2|CCNA2|CCNB1|CCNF|CDK1|CDC6|CDC20|CDK2|CDKN3|CENPA|CENPE|CENPF|CHEK1|CKS1B|ECT2|EIF4E|EZH2|FANCD2|FOXM1|INCENP|KIF11|KIFC1|KIF22|STMN1|LIG1|MAD2L1|MCM2|MCM3|MCM4|MNAT1|MYBL2|NEK2|NFIB|PCNA|PLK1|RAD51|RBBP8|AURKA|TBCE|TK1|TTK|TUBG1|WEE1|CDC45|PRC1|PKMYT1|CCNB2|CCNE2|AURKB|TRIP13|KIF23|DLGAP5|CKAP5|MELK|GINS1|NCAPD2|KIF14|KIF20A|TUBA1B|TUBB3|TACC3|SMC2|SPAG5|…	-78.62443003	0	1	1	1	-82.96775983	21.83867312
1	-81.78774645	GO:1903047	M1	1	0	GO Biological Processes	19	mitotic cell cycle process	19_GO:0009987 cellular process	-81.78774645	11.15496278	32.47503826	30284	523	571	110	19.26444834	1.650413027	332|580|672|675|699|701|835|890|891|899|983|990|991|1017|1033|1058|1062|1063|1111|1163|1894|1977|2146|2177|2305|3619|3832|3833|3835|3925|3978|4085|4171|4172|4173|4331|4605|4751|4781|5111|5347|5888|5932|6790|6905|7083|7272|7283|7465|8318|9055|9088|9133|9134|9212|9319|9493|9787|9793|9833|9837|9918|9928|10112|10460|10592|10615|11004|11065|11113|11130|22974|23397|24137|29127|29128|29899|29980|51203|5…	BIRC5|BARD1|BRCA1|BRCA2|BUB1|BUB1B|CASP2|CCNA2|CCNB1|CCNF|CDK1|CDC6|CDC20|CDK2|CDKN3|CENPA|CENPE|CENPF|CHEK1|CKS1B|ECT2|EIF4E|EZH2|FANCD2|FOXM1|INCENP|KIF11|KIFC1|KIF22|STMN1|LIG1|MAD2L1|MCM2|MCM3|MCM4|MNAT1|MYBL2|NEK2|NFIB|PCNA|PLK1|RAD51|RBBP8|AURKA|TBCE|TK1|TTK|TUBG1|WEE1|CDC45|PRC1|PKMYT1|CCNB2|CCNE2|AURKB|TRIP13|KIF23|DLGAP5|CKAP5|MELK|GINS1|NCAPD2|KIF14|KIF20A|TACC3|SMC2|SPAG5|KIF2C|UBE2C|C…	-77.84652283	0	1	0	0	-82.96775983	21.83867312
1	-81.71273138	GO:0051276	M1	1	0	GO Biological Processes	19	chromosome organization	19_GO:0009987 cellular process	-81.71273138	11.31312868	32.59371314	30284	511	571	109	19.08931699	1.644674937	332|675|699|701|891|983|991|1017|1058|1062|1063|1108|1663|2146|2177|2237|3009|3087|3149|3181|3619|3832|3833|3835|4085|4171|4172|4173|4176|4605|4678|4751|5111|5347|5888|5982|5983|5984|6742|7153|7272|7283|8318|8355|8358|8607|8968|9055|9134|9156|9212|9319|9401|9493|9787|9837|9918|9928|10592|10615|10721|10744|11004|11130|11339|22974|23397|24137|27127|29127|29128|29893|51203|51659|54069|54537|54821|54…	BIRC5|BRCA2|BUB1|BUB1B|CCNB1|CDK1|CDC20|CDK2|CENPA|CENPE|CENPF|CHD4|DDX11|EZH2|FANCD2|FEN1|H1-5|HHEX|HMGB3|HNRNPA2B1|INCENP|KIF11|KIFC1|KIF22|MAD2L1|MCM2|MCM3|MCM4|MCM7|MYBL2|NASP|NEK2|PCNA|PLK1|RAD51|RFC2|RFC3|RFC4|SSBP1|TOP2A|TTK|TUBG1|CDC45|H3C8|H3C2|RUVBL1|H3C7|PRC1|CCNE2|EXO1|AURKB|TRIP13|RECQL4|KIF23|DLGAP5|GINS1|NCAPD2|KIF14|SMC2|SPAG5|POLQ|PTTG2|KIF2C|ZWINT|OIP5|TPX2|NCAPH|KIF4A|SMC1B|RAC…	-77.84652283	0	1	0	0	-82.96775983	21.83867312
1	-67.42579077	GO:0007059	M1	1	0	GO Biological Processes	19	chromosome segregation	19_GO:0009987 cellular process	-67.42579077	13.14045534	30.97493953	30284	335	571	83	14.53590193	1.475009423	332|672|699|891|991|1062|1063|2177|3619|3832|3833|3835|4085|4288|4605|4751|5347|6790|7153|7272|7283|9055|9133|9134|9212|9319|9493|9787|9918|9928|10592|10615|10744|11004|11130|11243|11339|22974|23397|24137|26271|29127|29128|29893|29901|51203|54069|54892|54908|55143|55355|55839|56992|57082|57405|64151|64946|79019|79682|81610|81620|81624|83540|83990|84057|84722|90417|91687|93323|113130|115106|146909…	BIRC5|BRCA1|BUB1|CCNB1|CDC20|CENPE|CENPF|FANCD2|INCENP|KIF11|KIFC1|KIF22|MAD2L1|MKI67|MYBL2|NEK2|PLK1|AURKA|TOP2A|TTK|TUBG1|PRC1|CCNB2|CCNE2|AURKB|TRIP13|KIF23|DLGAP5|NCAPD2|KIF14|SMC2|SPAG5|PTTG2|KIF2C|ZWINT|PMF1|OIP5|TPX2|NCAPH|KIF4A|FBXO5|RACGAP1|UHRF1|PSMC3IP|SAC3D1|NUSAP1|MIS18A|NCAPG2|SPDL1|CDCA8|HJURP|CENPN|KIF15|KNL1|SPC25|NCAPG|CENPH|CENPM|CENPU|FAM83D|CDT1|DIAPH3|NUF2|BRIP1|MND1|PSRC1|K…	-63.86061222	0	1	0	0	-82.96775983	21.83867312
1	-66.39360854	GO:0051301	M1	1	0	GO Biological Processes	19	cell division	19_GO:0009987 cellular process	-66.39360854	9.855493152	28.29184029	30284	522	571	97	16.98774081	1.571523485	332|699|701|890|891|899|983|990|991|1017|1058|1062|1063|1163|1894|3619|3832|3833|3925|3978|4085|4751|5347|5932|6790|7153|7465|7704|8607|8914|9055|9133|9134|9212|9493|9585|9793|9918|9928|10112|10376|10460|10592|10615|11004|11065|11113|11130|11243|11339|22974|23397|24137|26271|29127|29899|29901|51203|54069|54443|54478|54821|54892|54908|55055|55143|55165|57082|57405|64151|79866|81610|81620|83461|835…	BIRC5|BUB1|BUB1B|CCNA2|CCNB1|CCNF|CDK1|CDC6|CDC20|CDK2|CENPA|CENPE|CENPF|CKS1B|ECT2|INCENP|KIF11|KIFC1|STMN1|LIG1|MAD2L1|NEK2|PLK1|RBBP8|AURKA|TOP2A|WEE1|ZBTB16|RUVBL1|TIMELESS|PRC1|CCNB2|CCNE2|AURKB|KIF23|KIF20B|CKAP5|NCAPD2|KIF14|KIF20A|TUBA1B|TACC3|SMC2|SPAG5|KIF2C|UBE2C|CIT|ZWINT|PMF1|OIP5|TPX2|NCAPH|KIF4A|FBXO5|RACGAP1|GPSM2|SAC3D1|NUSAP1|MIS18A|ANLN|PIMREG|ERCC6L|NCAPG2|SPDL1|ZWILCH|CDCA8|C…	-62.89537677	0	1	0	0	-82.96775983	21.83867312
1	-53.44082997	GO:0098813	M1	1	0	GO Biological Processes	19	nuclear chromosome segregation	19_GO:0009987 cellular process	-53.44082997	14.27913243	28.26829686	30284	234	571	63	11.03327496	1.311136684	332|891|991|1062|1063|2177|3619|3832|3833|3835|4085|4605|4751|5347|6790|7153|7272|7283|9055|9133|9134|9212|9319|9493|9787|9918|9928|10592|10615|10744|11004|11130|11243|22974|23397|24137|26271|29127|29128|29893|51203|54892|54908|55143|56992|57082|57405|64151|81610|81620|83540|83990|84057|84722|90417|113130|146909|147841|151648|220134|221150|259266|387893	BIRC5|CCNB1|CDC20|CENPE|CENPF|FANCD2|INCENP|KIF11|KIFC1|KIF22|MAD2L1|MYBL2|NEK2|PLK1|AURKA|TOP2A|TTK|TUBG1|PRC1|CCNB2|CCNE2|AURKB|TRIP13|KIF23|DLGAP5|NCAPD2|KIF14|SMC2|SPAG5|PTTG2|KIF2C|ZWINT|PMF1|TPX2|NCAPH|KIF4A|FBXO5|RACGAP1|UHRF1|PSMC3IP|NUSAP1|NCAPG2|SPDL1|CDCA8|KIF15|KNL1|SPC25|NCAPG|FAM83D|CDT1|NUF2|BRIP1|MND1|PSRC1|KNSTRN|CDCA5|KIF18B|SPC24|SGO1|SKA1|SKA3|ASPM|KMT5A	-50.00059015	0	1	0	0	-82.96775983	21.83867312
1	-45.50754031	GO:0000280	M1	1	0	GO Biological Processes	19	nuclear division	19_GO:0009987 cellular process	-45.50754031	10.60735552	23.95097557	30284	320	571	64	11.2084063	1.320200231	332|675|891|991|1062|2177|3619|3832|3833|3835|4085|4605|4751|4781|5347|5888|6790|7153|7272|7283|9055|9133|9134|9212|9319|9493|9787|9918|9928|10592|10615|10744|11004|11065|11130|22974|23397|24137|26271|29127|29128|29893|51203|54892|54908|55143|56992|57082|57697|64151|81620|83540|83990|84057|84722|84930|90417|113130|146909|151648|220134|221150|259266|387893	BIRC5|BRCA2|CCNB1|CDC20|CENPE|FANCD2|INCENP|KIF11|KIFC1|KIF22|MAD2L1|MYBL2|NEK2|NFIB|PLK1|RAD51|AURKA|TOP2A|TTK|TUBG1|PRC1|CCNB2|CCNE2|AURKB|TRIP13|KIF23|DLGAP5|NCAPD2|KIF14|SMC2|SPAG5|PTTG2|KIF2C|UBE2C|ZWINT|TPX2|NCAPH|KIF4A|FBXO5|RACGAP1|UHRF1|PSMC3IP|NUSAP1|NCAPG2|SPDL1|CDCA8|KIF15|KNL1|FANCM|NCAPG|CDT1|NUF2|BRIP1|MND1|PSRC1|MASTL|KNSTRN|CDCA5|KIF18B|SGO1|SKA1|SKA3|ASPM|KMT5A	-42.24339175	0	1	0	0	-82.96775983	21.83867312
1	-45.38458755	GO:0048285	M1	1	0	GO Biological Processes	19	organelle fission	19_GO:0009987 cellular process	-45.38458755	10.0586992	23.56149408	30284	348	571	66	11.558669	1.33802274	332|675|891|991|1062|2177|3619|3832|3833|3835|4085|4605|4751|4781|5347|5888|6790|7153|7272|7283|9055|9133|9134|9212|9319|9493|9787|9918|9928|10059|10592|10615|10744|11004|11065|11130|22974|23397|24137|26271|29127|29128|29893|51203|54892|54908|55143|56992|57082|57697|64151|81620|83540|83990|84057|84722|84930|90417|113115|113130|146909|151648|220134|221150|259266|387893	BIRC5|BRCA2|CCNB1|CDC20|CENPE|FANCD2|INCENP|KIF11|KIFC1|KIF22|MAD2L1|MYBL2|NEK2|NFIB|PLK1|RAD51|AURKA|TOP2A|TTK|TUBG1|PRC1|CCNB2|CCNE2|AURKB|TRIP13|KIF23|DLGAP5|NCAPD2|KIF14|DNM1L|SMC2|SPAG5|PTTG2|KIF2C|UBE2C|ZWINT|TPX2|NCAPH|KIF4A|FBXO5|RACGAP1|UHRF1|PSMC3IP|NUSAP1|NCAPG2|SPDL1|CDCA8|KIF15|KNL1|FANCM|NCAPG|CDT1|NUF2|BRIP1|MND1|PSRC1|MASTL|KNSTRN|MTFR2|CDCA5|KIF18B|SGO1|SKA1|SKA3|ASPM|KMT5A	-42.1552011	0	1	0	0	-82.96775983	21.83867312
1	-42.51046343	GO:0000819	M1	1	0	GO Biological Processes	19	sister chromatid segregation	19_GO:0009987 cellular process	-42.51046343	16.71021759	26.37823086	30284	146	571	46	8.056042032	1.138949335	332|891|991|1062|3619|3832|3833|3835|4085|4605|4751|5347|7153|7272|7283|9055|9212|9493|9787|9918|9928|10592|10615|11004|11130|22974|23397|24137|29127|29128|51203|54892|54908|55143|56992|57082|64151|81620|83540|84722|90417|113130|146909|220134|221150|387893	BIRC5|CCNB1|CDC20|CENPE|INCENP|KIF11|KIFC1|KIF22|MAD2L1|MYBL2|NEK2|PLK1|TOP2A|TTK|TUBG1|PRC1|AURKB|KIF23|DLGAP5|NCAPD2|KIF14|SMC2|SPAG5|KIF2C|ZWINT|TPX2|NCAPH|KIF4A|RACGAP1|UHRF1|NUSAP1|NCAPG2|SPDL1|CDCA8|KIF15|KNL1|NCAPG|CDT1|NUF2|PSRC1|KNSTRN|CDCA5|KIF18B|SKA1|SKA3|KMT5A	-39.31326166	0	1	0	0	-82.96775983	21.83867312
1	-42.05510771	GO:0140014	M1	1	0	GO Biological Processes	19	mitotic nuclear division	19_GO:0009987 cellular process	-42.05510771	15.15336502	25.50116111	30284	168	571	48	8.406304729	1.161227469	332|891|991|1062|3619|3832|3833|3835|4085|4605|4751|4781|5347|6790|7272|7283|9055|9212|9493|9787|9918|9928|10592|10615|11004|11065|11130|22974|23397|24137|29127|29128|51203|54892|54908|55143|56992|57082|64151|81620|83540|84722|90417|113130|146909|220134|221150|387893	BIRC5|CCNB1|CDC20|CENPE|INCENP|KIF11|KIFC1|KIF22|MAD2L1|MYBL2|NEK2|NFIB|PLK1|AURKA|TTK|TUBG1|PRC1|AURKB|KIF23|DLGAP5|NCAPD2|KIF14|SMC2|SPAG5|KIF2C|UBE2C|ZWINT|TPX2|NCAPH|KIF4A|RACGAP1|UHRF1|NUSAP1|NCAPG2|SPDL1|CDCA8|KIF15|KNL1|NCAPG|CDT1|NUF2|PSRC1|KNSTRN|CDCA5|KIF18B|SKA1|SKA3|KMT5A	-38.88786917	0	1	0	0	-82.96775983	21.83867312
1	-41.71930431	GO:0000070	M1	1	0	GO Biological Processes	19	mitotic sister chromatid segregation	19_GO:0009987 cellular process	-41.71930431	16.80742952	26.17361105	30284	142	571	45	7.880910683	1.127573775	332|891|991|1062|3619|3832|3833|3835|4085|4605|4751|5347|7272|7283|9055|9212|9493|9787|9918|9928|10592|10615|11004|11130|22974|23397|24137|29127|29128|51203|54892|54908|55143|56992|57082|64151|81620|83540|84722|90417|113130|146909|220134|221150|387893	BIRC5|CCNB1|CDC20|CENPE|INCENP|KIF11|KIFC1|KIF22|MAD2L1|MYBL2|NEK2|PLK1|TTK|TUBG1|PRC1|AURKB|KIF23|DLGAP5|NCAPD2|KIF14|SMC2|SPAG5|KIF2C|ZWINT|TPX2|NCAPH|KIF4A|RACGAP1|UHRF1|NUSAP1|NCAPG2|SPDL1|CDCA8|KIF15|KNL1|NCAPG|CDT1|NUF2|PSRC1|KNSTRN|CDCA5|KIF18B|SKA1|SKA3|KMT5A	-38.58009449	0	1	0	0	-82.96775983	21.83867312
1	-35.81335088	GO:0000226	M1	1	0	GO Biological Processes	19	microtubule cytoskeleton organization	19_GO:0009987 cellular process	-35.81335088	6.514898284	18.55767602	30284	578	571	71	12.43432574	1.380892956	332|672|675|891|983|991|1017|1058|1062|3619|3832|3833|3925|4085|4605|4751|4957|5347|6674|6790|6905|7272|7283|7465|9055|9133|9212|9493|9768|9787|9793|10112|10376|10381|10460|10615|10733|11004|11116|22974|24137|26271|29127|29128|29899|29901|51203|54908|55143|55812|56992|57405|64946|79989|81624|83540|84722|84790|89958|90417|93323|115106|116840|146909|151648|203068|220134|221150|259266|284403|347240	BIRC5|BRCA1|BRCA2|CCNB1|CDK1|CDC20|CDK2|CENPA|CENPE|INCENP|KIF11|KIFC1|STMN1|MAD2L1|MYBL2|NEK2|ODF2|PLK1|SPAG1|AURKA|TBCE|TTK|TUBG1|WEE1|PRC1|CCNB2|AURKB|KIF23|PCLAF|DLGAP5|CKAP5|KIF20A|TUBA1B|TUBB3|TACC3|SPAG5|PLK4|KIF2C|CEP43|TPX2|KIF4A|FBXO5|RACGAP1|UHRF1|GPSM2|SAC3D1|NUSAP1|SPDL1|CDCA8|SPATA7|KIF15|SPC25|CENPH|IFT56|DIAPH3|NUF2|PSRC1|TUBA1C|SAPCD2|KNSTRN|HAUS8|HAUS1|CNTROB|KIF18B|SGO1|TUBB|SK…	-32.88499443	0	1	0	0	-82.96775983	21.83867312
1	-35.31746367	GO:0007051	M1	1	0	GO Biological Processes	19	spindle organization	19_GO:0009987 cellular process	-35.31746367	13.49456471	22.5796549	30284	169	571	43	7.530647986	1.104325312	332|891|991|1062|3619|3832|3833|3925|4605|4751|5347|6790|6905|7272|7283|9055|9133|9212|9493|9787|9793|10460|10615|22974|24137|26271|29127|29128|29899|29901|55143|56992|57405|64946|83540|90417|93323|115106|203068|220134|221150|259266|284403	BIRC5|CCNB1|CDC20|CENPE|INCENP|KIF11|KIFC1|STMN1|MYBL2|NEK2|PLK1|AURKA|TBCE|TTK|TUBG1|PRC1|CCNB2|AURKB|KIF23|DLGAP5|CKAP5|TACC3|SPAG5|TPX2|KIF4A|FBXO5|RACGAP1|UHRF1|GPSM2|SAC3D1|CDCA8|KIF15|SPC25|CENPH|NUF2|KNSTRN|HAUS8|HAUS1|TUBB|SKA1|SKA3|ASPM|WDR62	-32.40549763	0	1	0	0	-82.96775983	21.83867312
1	-33.07280589	GO:1902850	M1	1	0	GO Biological Processes	19	microtubule cytoskeleton organization involved in mitosis	19_GO:0009987 cellular process	-33.07280589	14.92887073	22.48488067	30284	135	571	38	6.654991243	1.043040665	332|891|983|991|1058|1062|3619|3832|3833|3925|4085|4605|4751|5347|6790|6905|7272|7283|9055|9212|9493|9787|9793|10460|22974|24137|29127|29128|29899|51203|54908|55143|56992|57405|64946|83540|89958|284403	BIRC5|CCNB1|CDK1|CDC20|CENPA|CENPE|INCENP|KIF11|KIFC1|STMN1|MAD2L1|MYBL2|NEK2|PLK1|AURKA|TBCE|TTK|TUBG1|PRC1|AURKB|KIF23|DLGAP5|CKAP5|TACC3|TPX2|KIF4A|RACGAP1|UHRF1|GPSM2|NUSAP1|SPDL1|CDCA8|KIF15|SPC25|CENPH|NUF2|SAPCD2|WDR62	-30.17663412	0	1	0	0	-82.96775983	21.83867312
1	-30.08323536	GO:0007052	M1	1	0	GO Biological Processes	19	mitotic spindle organization	19_GO:0009987 cellular process	-30.08323536	17.14320083	22.30262119	30284	99	571	32	5.604203152	0.962532072	332|891|991|1062|3619|3832|3833|3925|4605|4751|5347|6790|6905|7272|7283|9055|9212|9493|9787|9793|10460|22974|24137|29127|29128|29899|55143|56992|57405|64946|83540|284403	BIRC5|CCNB1|CDC20|CENPE|INCENP|KIF11|KIFC1|STMN1|MYBL2|NEK2|PLK1|AURKA|TBCE|TTK|TUBG1|PRC1|AURKB|KIF23|DLGAP5|CKAP5|TACC3|TPX2|KIF4A|RACGAP1|UHRF1|GPSM2|CDCA8|KIF15|SPC25|CENPH|NUF2|WDR62	-27.27138447	0	1	0	0	-82.96775983	21.83867312
1	-22.74828322	GO:0051310	M1	1	0	GO Biological Processes	19	metaphase chromosome alignment	19_GO:0051179 localization	-22.74828322	15.97493301	18.93814876	30284	83	571	25	4.378283713	0.856272829	891|1062|1063|3619|3833|3835|7272|9212|9928|11004|11130|11243|54908|55143|57082|57405|81610|81620|83540|84722|113130|147841|151648|220134|221150	CCNB1|CENPE|CENPF|INCENP|KIFC1|KIF22|TTK|AURKB|KIF14|KIF2C|ZWINT|PMF1|SPDL1|CDCA8|KNL1|SPC25|FAM83D|CDT1|NUF2|PSRC1|CDCA5|SPC24|SGO1|SKA1|SKA3	-20.17580543	0	1	0	0	-82.96775983	21.83867312
1	-22.60089039	GO:0050000	M1	1	0	GO Biological Processes	19	chromosome localization	19_GO:0051179 localization	-22.60089039	13.76916341	18.08271959	30284	104	571	27	4.72854641	0.888233543	332|891|1062|1063|3619|3833|3835|7272|9212|9787|9928|11004|11130|11243|54908|55143|57082|57405|81610|81620|83540|84722|113130|147841|151648|220134|221150	BIRC5|CCNB1|CENPE|CENPF|INCENP|KIFC1|KIF22|TTK|AURKB|DLGAP5|KIF14|KIF2C|ZWINT|PMF1|SPDL1|CDCA8|KNL1|SPC25|FAM83D|CDT1|NUF2|PSRC1|CDCA5|SPC24|SGO1|SKA1|SKA3	-20.03571184	0	1	0	0	-82.96775983	21.83867312
1	-22.30499341	GO:0051303	M1	1	0	GO Biological Processes	19	establishment of chromosome localization	19_GO:0051179 localization	-22.30499341	14.36412726	18.18039436	30284	96	571	26	4.553415061	0.872430345	332|891|1062|1063|3619|3833|3835|7272|9212|9928|11004|11130|11243|54908|55143|57082|57405|81610|81620|83540|84722|113130|147841|151648|220134|221150	BIRC5|CCNB1|CENPE|CENPF|INCENP|KIFC1|KIF22|TTK|AURKB|KIF14|KIF2C|ZWINT|PMF1|SPDL1|CDCA8|KNL1|SPC25|FAM83D|CDT1|NUF2|PSRC1|CDCA5|SPC24|SGO1|SKA1|SKA3	-19.76784358	0	1	0	0	-82.96775983	21.83867312
1	-21.32499315	GO:0051225	M1	1	0	GO Biological Processes	19	spindle assembly	19_GO:0009987 cellular process	-21.32499315	13.2591944	17.36054019	30284	104	571	26	4.553415061	0.872430345	332|991|3619|3832|3833|4605|4751|6790|9055|9133|9212|9493|22974|24137|26271|29127|29128|29901|55143|56992|93323|115106|203068|220134|221150|259266	BIRC5|CDC20|INCENP|KIF11|KIFC1|MYBL2|NEK2|AURKA|PRC1|CCNB2|AURKB|KIF23|TPX2|KIF4A|FBXO5|RACGAP1|UHRF1|SAC3D1|CDCA8|KIF15|HAUS8|HAUS1|TUBB|SKA1|SKA3|ASPM	-18.82051244	0	1	0	0	-82.96775983	21.83867312
1	-18.12752107	GO:0140694	M1	1	0	GO Biological Processes	19	membraneless organelle assembly	19_GO:0009987 cellular process	-18.12752107	5.87623388	12.75652081	30284	352	571	39	6.830122592	1.055684043	332|991|1017|1058|1062|1063|3619|3832|3833|4605|4633|4751|6790|9055|9133|9212|9493|9787|10733|22974|24137|26271|29127|29128|29901|54443|55143|56992|64946|81624|93323|115106|116840|203068|220134|221150|259266|284403|387103	BIRC5|CDC20|CDK2|CENPA|CENPE|CENPF|INCENP|KIF11|KIFC1|MYBL2|MYL2|NEK2|AURKA|PRC1|CCNB2|AURKB|KIF23|DLGAP5|PLK4|TPX2|KIF4A|FBXO5|RACGAP1|UHRF1|SAC3D1|ANLN|CDCA8|KIF15|CENPH|DIAPH3|HAUS8|HAUS1|CNTROB|TUBB|SKA1|SKA3|ASPM|WDR62|CENPW	-15.77541734	0	1	0	0	-82.96775983	21.83867312
1	-16.07878786	GO:0051656	M1	1	0	GO Biological Processes	19	establishment of organelle localization	19_GO:0051179 localization	-16.07878786	4.991696714	11.48837552	30284	425	571	40	7.00525394	1.068127493	332|891|1058|1062|1063|3619|3833|3835|4001|4085|5347|5730|6284|6850|7272|9212|9928|10059|10460|10615|11004|11130|11243|29899|51203|54908|55143|57082|57405|81610|81620|83540|84722|89958|113130|147841|151648|199953|220134|221150	BIRC5|CCNB1|CENPA|CENPE|CENPF|INCENP|KIFC1|KIF22|LMNB1|MAD2L1|PLK1|PTGDS|S100A13|SYK|TTK|AURKB|KIF14|DNM1L|TACC3|SPAG5|KIF2C|ZWINT|PMF1|GPSM2|NUSAP1|SPDL1|CDCA8|KNL1|SPC25|FAM83D|CDT1|NUF2|PSRC1|SAPCD2|CDCA5|SPC24|SGO1|TMEM201|SKA1|SKA3	-13.77685075	0	1	0	0	-82.96775983	21.83867312
1	-14.36624241	GO:0007080	M1	1	0	GO Biological Processes	19	mitotic metaphase chromosome alignment	19_GO:0051179 localization	-14.36624241	15.15336502	14.69580109	30284	56	571	16	2.802101576	0.690640942	891|1062|3833|3835|7272|9212|9928|11004|54908|55143|81620|83540|84722|113130|220134|221150	CCNB1|CENPE|KIFC1|KIF22|TTK|AURKB|KIF14|KIF2C|SPDL1|CDCA8|CDT1|NUF2|PSRC1|CDCA5|SKA1|SKA3	-12.10209385	0	1	0	0	-82.96775983	21.83867312
1	-14.30913106	GO:0051640	M1	1	0	GO Biological Processes	19	organelle localization	19_GO:0051179 localization	-14.30913106	4.138986272	10.30837244	30284	551	571	43	7.530647986	1.104325312	332|891|1058|1062|1063|3619|3833|3835|4001|4085|5347|5730|6284|6850|7272|7942|9212|9787|9928|10059|10460|10615|11004|11130|11243|29899|51203|54908|55143|57082|57405|81610|81620|83540|84722|89958|113130|147841|151648|199953|220134|221150|259266	BIRC5|CCNB1|CENPA|CENPE|CENPF|INCENP|KIFC1|KIF22|LMNB1|MAD2L1|PLK1|PTGDS|S100A13|SYK|TTK|TFEB|AURKB|DLGAP5|KIF14|DNM1L|TACC3|SPAG5|KIF2C|ZWINT|PMF1|GPSM2|NUSAP1|SPDL1|CDCA8|KNL1|SPC25|FAM83D|CDT1|NUF2|PSRC1|SAPCD2|CDCA5|SPC24|SGO1|TMEM201|SKA1|SKA3|ASPM	-12.04858663	0	1	0	0	-82.96775983	21.83867312
1	-12.54003326	GO:0008608	M1	1	0	GO Biological Processes	19	attachment of spindle microtubules to kinetochore	19_GO:0051179 localization	-12.54003326	19.88879159	14.8199374	30284	32	571	12	2.101576182	0.600264092	1062|9212|11004|11243|57082|57405|81620|83540|147841|151648|220134|221150	CENPE|AURKB|KIF2C|PMF1|KNL1|SPC25|CDT1|NUF2|SPC24|SGO1|SKA1|SKA3	-10.3489918	0	1	0	0	-82.96775983	21.83867312
1	-7.870191756	GO:0051315	M1	1	0	GO Biological Processes	19	attachment of mitotic spindle microtubules to kinetochore	19_GO:0051179 localization	-7.870191756	21.83867312	11.91390371	30284	17	571	7	1.22591944	0.460505063	1062|9212|11004|81620|83540|220134|221150	CENPE|AURKB|KIF2C|CDT1|NUF2|SKA1|SKA3	-5.888589789	0	1	0	0	-82.96775983	21.83867312
1	-79.86043105	R-HSA-1640170	M1	1	0	Reactome Gene Sets	6	Cell Cycle		-79.86043105	10.2622532	31.33207076	30284	584	571	113	19.78984238	1.667315542	675|699|701|890|891|983|990|991|1017|1062|1063|1111|1163|1459|1719|1869|1875|2237|2305|3013|3014|3978|4001|4171|4172|4173|4331|4605|4751|5111|5347|5427|5557|5983|5984|6241|6790|7027|7083|7112|7153|7283|7465|8318|8331|8345|8355|8358|8607|8968|9133|9134|9212|9793|9837|9918|10112|10376|10381|10592|10733|11004|11065|11116|11130|11339|22974|23397|23594|26271|27127|29893|51053|51512|51659|54069|54821|5…	BRCA2|BUB1|BUB1B|CCNA2|CCNB1|CDK1|CDC6|CDC20|CDK2|CENPE|CENPF|CHEK1|CKS1B|CSNK2A2|DHFR|E2F1|E2F5|FEN1|FOXM1|H2AC7|H2AX|LIG1|LMNB1|MCM2|MCM3|MCM4|MNAT1|MYBL2|NEK2|PCNA|PLK1|POLE2|PRIM1|RFC3|RFC4|RRM2|AURKA|TFDP1|TK1|TMPO|TOP2A|TUBG1|WEE1|CDC45|H2AC14|H2BC9|H3C8|H3C2|RUVBL1|H3C7|CCNB2|CCNE2|AURKB|CKAP5|GINS1|NCAPD2|KIF20A|TUBA1B|TUBB3|SMC2|PLK4|KIF2C|UBE2C|CEP43|ZWINT|OIP5|TPX2|NCAPH|ORC6|FBXO5|SMC…	-76.11916124	0	2	1	1	-79.86043105	28.28628138
1	-71.69179149	R-HSA-69278	M1	1	0	Reactome Gene Sets	6	Cell Cycle, Mitotic		-71.69179149	10.94232464	30.27647373	30284	475	571	98	17.16287215	1.577936223	699|701|890|891|983|990|991|1017|1062|1063|1163|1459|1719|1869|1875|2237|2305|3013|3014|3978|4001|4171|4172|4173|4331|4605|4751|5111|5347|5427|5557|5983|5984|6241|6790|7027|7083|7112|7153|7283|7465|8318|8331|8345|8355|8358|8968|9133|9134|9212|9793|9837|9918|10112|10376|10381|10592|10733|11004|11065|11116|11130|22974|23397|23594|26271|51053|51512|51659|54821|54892|54908|55055|55143|55839|57405|641…	BUB1|BUB1B|CCNA2|CCNB1|CDK1|CDC6|CDC20|CDK2|CENPE|CENPF|CKS1B|CSNK2A2|DHFR|E2F1|E2F5|FEN1|FOXM1|H2AC7|H2AX|LIG1|LMNB1|MCM2|MCM3|MCM4|MNAT1|MYBL2|NEK2|PCNA|PLK1|POLE2|PRIM1|RFC3|RFC4|RRM2|AURKA|TFDP1|TK1|TMPO|TOP2A|TUBG1|WEE1|CDC45|H2AC14|H2BC9|H3C8|H3C2|H3C7|CCNB2|CCNE2|AURKB|CKAP5|GINS1|NCAPD2|KIF20A|TUBA1B|TUBB3|SMC2|PLK4|KIF2C|UBE2C|CEP43|ZWINT|TPX2|NCAPH|ORC6|FBXO5|GMNN|GTSE1|GINS2|ERCC6L|NCA…	-68.04743169	0	2	0	0	-79.86043105	28.28628138
1	-51.93345706	GO:0010564	M1	1	0	GO Biological Processes	19	regulation of cell cycle process	19_GO:0050789 regulation of biological process	-51.93345706	6.766289924	22.55805747	30284	776	571	99	17.3380035	1.5842891	332|580|605|672|675|699|701|835|891|899|983|990|991|1017|1062|1063|1111|1459|1663|1869|1894|2146|2177|2237|3014|3619|3832|4085|4288|4331|4751|5336|5347|5888|5932|6240|6241|6790|7027|7272|7465|8318|8914|9055|9088|9134|9212|9319|9493|9585|9787|9918|9928|10112|10460|10537|10592|10615|10635|10733|11004|11065|11113|11130|22974|23397|25959|26271|29127|29899|29980|51203|51512|51514|54443|54892|54908|550…	BIRC5|BARD1|BCL7A|BRCA1|BRCA2|BUB1|BUB1B|CASP2|CCNB1|CCNF|CDK1|CDC6|CDC20|CDK2|CENPE|CENPF|CHEK1|CSNK2A2|DDX11|E2F1|ECT2|EZH2|FANCD2|FEN1|H2AX|INCENP|KIF11|MAD2L1|MKI67|MNAT1|NEK2|PLCG2|PLK1|RAD51|RBBP8|RRM1|RRM2|AURKA|TFDP1|TTK|WEE1|CDC45|TIMELESS|PRC1|PKMYT1|CCNE2|AURKB|TRIP13|KIF23|KIF20B|DLGAP5|NCAPD2|KIF14|KIF20A|TACC3|UBD|SMC2|SPAG5|RAD51AP1|PLK4|KIF2C|UBE2C|CIT|ZWINT|TPX2|NCAPH|KANK2|FBXO5…	-48.54436977	0	2	0	0	-79.86043105	28.28628138
1	-38.27934323	R-HSA-68886	M1	1	0	Reactome Gene Sets	6	M Phase		-38.27934323	8.989284336	20.9604403	30284	354	571	60	10.50788091	1.283310988	699|701|891|983|991|1062|1063|1459|3013|3014|4001|4751|5347|7112|7283|8331|8345|8355|8358|8968|9133|9212|9793|9918|10112|10376|10381|10592|10733|11004|11065|11116|11130|23397|26271|54821|54892|54908|55055|55143|55839|57405|64151|64946|79019|80097|83540|84790|84930|91687|93323|113130|115106|147841|151246|151648|203068|220134|387893|653784	BUB1|BUB1B|CCNB1|CDK1|CDC20|CENPE|CENPF|CSNK2A2|H2AC7|H2AX|LMNB1|NEK2|PLK1|TMPO|TUBG1|H2AC14|H2BC9|H3C8|H3C2|H3C7|CCNB2|AURKB|CKAP5|NCAPD2|KIF20A|TUBA1B|TUBB3|SMC2|PLK4|KIF2C|UBE2C|CEP43|ZWINT|NCAPH|FBXO5|ERCC6L|NCAPG2|SPDL1|ZWILCH|CDCA8|CENPN|SPC25|NCAPG|CENPH|CENPM|MZT2B|NUF2|TUBA1C|MASTL|CENPL|HAUS8|CDCA5|HAUS1|SPC24|SGO2|SGO1|TUBB|SKA1|KMT5A|MZT2A	-35.16646235	0	2	0	0	-79.86043105	28.28628138
1	-37.41727803	R-HSA-68877	M1	1	0	Reactome Gene Sets	6	Mitotic Prometaphase		-37.41727803	13.79569359	23.39745092	30284	173	571	45	7.880910683	1.127573775	699|701|891|983|991|1062|1063|1459|4751|5347|7283|9133|9212|9793|9918|10376|10381|10592|10733|11004|11116|11130|23397|54821|54908|55055|55143|55839|57405|64151|64946|79019|80097|83540|84790|91687|93323|113130|115106|147841|151246|151648|203068|220134|653784	BUB1|BUB1B|CCNB1|CDK1|CDC20|CENPE|CENPF|CSNK2A2|NEK2|PLK1|TUBG1|CCNB2|AURKB|CKAP5|NCAPD2|TUBA1B|TUBB3|SMC2|PLK4|KIF2C|CEP43|ZWINT|NCAPH|ERCC6L|SPDL1|ZWILCH|CDCA8|CENPN|SPC25|NCAPG|CENPH|CENPM|MZT2B|NUF2|TUBA1C|CENPL|HAUS8|CDCA5|HAUS1|SPC24|SGO2|SGO1|TUBB|SKA1|MZT2A	-34.35270183	0	2	0	0	-79.86043105	28.28628138
1	-37.27461228	GO:1901987	M1	1	0	GO Biological Processes	19	regulation of cell cycle phase transition	19_GO:0050789 regulation of biological process	-37.27461228	7.403050204	19.60263707	30284	480	571	67	11.73380035	1.346785733	332|580|605|672|675|699|701|835|891|983|990|991|1017|1062|1063|1111|1869|2146|2177|3014|3619|4085|4331|5336|5347|5888|5932|6240|6241|6790|7027|7272|7465|8318|8914|9088|9134|9212|9319|9787|9928|10537|11065|11130|25959|26271|29980|51512|51514|54443|54908|55055|55143|57082|57405|63967|65975|81610|81620|83540|83903|83990|113130|147841|220134|221150|348654	BIRC5|BARD1|BCL7A|BRCA1|BRCA2|BUB1|BUB1B|CASP2|CCNB1|CDK1|CDC6|CDC20|CDK2|CENPE|CENPF|CHEK1|E2F1|EZH2|FANCD2|H2AX|INCENP|MAD2L1|MNAT1|PLCG2|PLK1|RAD51|RBBP8|RRM1|RRM2|AURKA|TFDP1|TTK|WEE1|CDC45|TIMELESS|PKMYT1|CCNE2|AURKB|TRIP13|DLGAP5|KIF14|UBD|UBE2C|ZWINT|KANK2|FBXO5|DONSON|GTSE1|DTL|ANLN|SPDL1|ZWILCH|CDCA8|KNL1|SPC25|CLSPN|STK33|FAM83D|CDT1|NUF2|HASPIN|BRIP1|CDCA5|SPC24|SKA1|SKA3|GEN1	-34.23231247	0	2	0	0	-79.86043105	28.28628138
1	-37.20588102	GO:0007346	M1	1	0	GO Biological Processes	19	regulation of mitotic cell cycle	19_GO:0050789 regulation of biological process	-37.20588102	6.965430452	19.26188822	30284	533	571	70	12.2591944	1.372504322	332|580|605|672|675|699|701|835|891|983|990|991|1017|1062|1063|1111|1163|1869|1977|2146|2177|3619|4085|4288|4331|4751|5347|5932|6240|6241|6790|7027|7161|7272|7465|9088|9134|9212|9319|9585|9787|9928|10537|11065|11130|25959|26271|29980|51053|51203|51512|51514|54443|54908|55055|55143|57082|57405|63967|65975|79866|83540|83903|84930|113130|147841|157313|220134|221150|348654	BIRC5|BARD1|BCL7A|BRCA1|BRCA2|BUB1|BUB1B|CASP2|CCNB1|CDK1|CDC6|CDC20|CDK2|CENPE|CENPF|CHEK1|CKS1B|E2F1|EIF4E|EZH2|FANCD2|INCENP|MAD2L1|MKI67|MNAT1|NEK2|PLK1|RBBP8|RRM1|RRM2|AURKA|TFDP1|TP73|TTK|WEE1|PKMYT1|CCNE2|AURKB|TRIP13|KIF20B|DLGAP5|KIF14|UBD|UBE2C|ZWINT|KANK2|FBXO5|DONSON|GMNN|NUSAP1|GTSE1|DTL|ANLN|SPDL1|ZWILCH|CDCA8|KNL1|SPC25|CLSPN|STK33|BORA|NUF2|HASPIN|MASTL|CDCA5|SPC24|CDCA2|SKA1|SKA3…	-34.18477051	0	2	0	0	-79.86043105	28.28628138
1	-36.87576575	GO:0051983	M1	1	0	GO Biological Processes	19	regulation of chromosome segregation	19_GO:0050789 regulation of biological process	-36.87576575	15.8723203	24.18584215	30284	137	571	41	7.180385289	1.080377922	332|605|699|701|891|983|990|991|1062|1063|1459|3619|4085|4288|5347|7272|9212|9319|9787|9918|10460|10592|11004|11065|11130|23397|26271|54892|54908|55055|55143|57082|57405|64151|83540|83903|147841|157313|220134|221150|348654	BIRC5|BCL7A|BUB1|BUB1B|CCNB1|CDK1|CDC6|CDC20|CENPE|CENPF|CSNK2A2|INCENP|MAD2L1|MKI67|PLK1|TTK|AURKB|TRIP13|DLGAP5|NCAPD2|TACC3|SMC2|KIF2C|UBE2C|ZWINT|NCAPH|FBXO5|NCAPG2|SPDL1|ZWILCH|CDCA8|KNL1|SPC25|NCAPG|NUF2|HASPIN|SPC24|CDCA2|SKA1|SKA3|GEN1	-33.87485863	0	2	0	0	-79.86043105	28.28628138
1	-35.84712146	GO:1905818	M1	1	0	GO Biological Processes	19	regulation of chromosome separation	19_GO:0050789 regulation of biological process	-35.84712146	22.73004754	26.46649873	30284	77	571	33	5.779334501	0.976548788	332|699|701|891|991|1063|1459|3619|4085|5347|7272|9212|9319|9787|9918|10592|11065|11130|23397|26271|54892|54908|55055|55143|57082|57405|64151|83540|83903|147841|220134|221150|348654	BIRC5|BUB1|BUB1B|CCNB1|CDC20|CENPF|CSNK2A2|INCENP|MAD2L1|PLK1|TTK|AURKB|TRIP13|DLGAP5|NCAPD2|SMC2|UBE2C|ZWINT|NCAPH|FBXO5|NCAPG2|SPDL1|ZWILCH|CDCA8|KNL1|SPC25|NCAPG|NUF2|HASPIN|SPC24|SKA1|SKA3|GEN1	-32.90173166	0	2	0	0	-79.86043105	28.28628138
1	-32.95149047	GO:1901990	M1	1	0	GO Biological Processes	19	regulation of mitotic cell cycle phase transition	19_GO:0050789 regulation of biological process	-32.95149047	8.005551333	18.82103663	30284	371	571	56	9.807355517	1.244639173	332|580|605|672|699|701|835|891|983|990|991|1017|1062|1063|1111|1869|2146|3619|4085|4331|5347|5932|6240|6241|6790|7027|7272|7465|9088|9134|9212|9319|9787|9928|10537|11065|11130|25959|26271|29980|51512|51514|54443|54908|55055|55143|57082|57405|63967|83540|83903|113130|147841|220134|221150|348654	BIRC5|BARD1|BCL7A|BRCA1|BUB1|BUB1B|CASP2|CCNB1|CDK1|CDC6|CDC20|CDK2|CENPE|CENPF|CHEK1|E2F1|EZH2|INCENP|MAD2L1|MNAT1|PLK1|RBBP8|RRM1|RRM2|AURKA|TFDP1|TTK|WEE1|PKMYT1|CCNE2|AURKB|TRIP13|DLGAP5|KIF14|UBD|UBE2C|ZWINT|KANK2|FBXO5|DONSON|GTSE1|DTL|ANLN|SPDL1|ZWILCH|CDCA8|KNL1|SPC25|CLSPN|NUF2|HASPIN|CDCA5|SPC24|SKA1|SKA3|GEN1	-30.07055867	0	2	0	0	-79.86043105	28.28628138
1	-32.31863814	GO:0007088	M1	1	0	GO Biological Processes	19	regulation of mitotic nuclear division	19_GO:0050789 regulation of biological process	-32.31863814	15.77953713	22.58190115	30284	121	571	36	6.304728546	1.01712418	332|699|701|891|991|1063|1111|3619|4085|4288|4751|5347|6790|7272|9088|9212|9319|9585|9787|11065|11130|26271|51203|54908|55055|55143|57082|57405|79866|83540|83903|147841|157313|220134|221150|348654	BIRC5|BUB1|BUB1B|CCNB1|CDC20|CENPF|CHEK1|INCENP|MAD2L1|MKI67|NEK2|PLK1|AURKA|TTK|PKMYT1|AURKB|TRIP13|KIF20B|DLGAP5|UBE2C|ZWINT|FBXO5|NUSAP1|SPDL1|ZWILCH|CDCA8|KNL1|SPC25|BORA|NUF2|HASPIN|SPC24|CDCA2|SKA1|SKA3|GEN1	-29.45242959	0	2	0	0	-79.86043105	28.28628138
1	-32.0829724	R-HSA-69620	M1	1	0	Reactome Gene Sets	6	Cell Cycle Checkpoints		-32.0829724	10.2940581	19.91238352	30284	237	571	46	8.056042032	1.138949335	699|701|890|891|983|990|991|1017|1062|1063|1111|3014|4171|4172|4173|5347|5983|5984|7465|8318|8345|9133|9134|9212|9793|11004|11065|11130|23594|51512|54821|54908|55055|55143|55839|57405|63967|64946|79019|83540|83990|91687|147841|151246|151648|220134	BUB1|BUB1B|CCNA2|CCNB1|CDK1|CDC6|CDC20|CDK2|CENPE|CENPF|CHEK1|H2AX|MCM2|MCM3|MCM4|PLK1|RFC3|RFC4|WEE1|CDC45|H2BC9|CCNB2|CCNE2|AURKB|CKAP5|KIF2C|UBE2C|ZWINT|ORC6|GTSE1|ERCC6L|SPDL1|ZWILCH|CDCA8|CENPN|SPC25|CLSPN|CENPH|CENPM|NUF2|BRIP1|CENPL|SPC24|SGO2|SGO1|SKA1	-29.23100429	0	2	0	0	-79.86043105	28.28628138
1	-31.3261285	GO:0033044	M1	1	0	GO Biological Processes	19	regulation of chromosome organization	19_GO:0050789 regulation of biological process	-31.3261285	9.917446215	19.46779644	30284	246	571	46	8.056042032	1.138949335	332|605|699|701|891|983|990|991|1017|1062|1063|1663|2237|3178|3181|3619|4085|4751|5347|7153|7272|8607|9212|9319|9787|9918|10460|10592|11065|11130|23397|26271|54892|54908|55055|55143|57082|57405|64151|80119|83540|83903|147841|220134|221150|348654	BIRC5|BCL7A|BUB1|BUB1B|CCNB1|CDK1|CDC6|CDC20|CDK2|CENPE|CENPF|DDX11|FEN1|HNRNPA1|HNRNPA2B1|INCENP|MAD2L1|NEK2|PLK1|TOP2A|TTK|RUVBL1|AURKB|TRIP13|DLGAP5|NCAPD2|TACC3|SMC2|UBE2C|ZWINT|NCAPH|FBXO5|NCAPG2|SPDL1|ZWILCH|CDCA8|KNL1|SPC25|NCAPG|PIF1|NUF2|HASPIN|SPC24|SKA1|SKA3|GEN1	-28.48794867	0	2	0	0	-79.86043105	28.28628138
1	-30.2490479	GO:0051783	M1	1	0	GO Biological Processes	19	regulation of nuclear division	19_GO:0050789 regulation of biological process	-30.2490479	13.349393	20.80647556	30284	147	571	37	6.479859895	1.030189996	332|699|701|891|991|1063|1111|3619|4085|4288|4751|5347|6790|7272|9088|9212|9319|9585|9787|10635|11065|11130|26271|51203|54908|55055|55143|57082|57405|79866|83540|83903|147841|157313|220134|221150|348654	BIRC5|BUB1|BUB1B|CCNB1|CDC20|CENPF|CHEK1|INCENP|MAD2L1|MKI67|NEK2|PLK1|AURKA|TTK|PKMYT1|AURKB|TRIP13|KIF20B|DLGAP5|RAD51AP1|UBE2C|ZWINT|FBXO5|NUSAP1|SPDL1|ZWILCH|CDCA8|KNL1|SPC25|BORA|NUF2|HASPIN|SPC24|CDCA2|SKA1|SKA3|GEN1	-27.42423203	0	2	0	0	-79.86043105	28.28628138
1	-29.64894369	GO:0010965	M1	1	0	GO Biological Processes	19	regulation of mitotic sister chromatid separation	19_GO:0050789 regulation of biological process	-29.64894369	23.09666121	24.14377371	30284	62	571	27	4.72854641	0.888233543	332|699|701|891|991|1063|3619|4085|5347|7272|9212|9319|9787|11065|11130|26271|54908|55055|55143|57082|57405|83540|83903|147841|220134|221150|348654	BIRC5|BUB1|BUB1B|CCNB1|CDC20|CENPF|INCENP|MAD2L1|PLK1|TTK|AURKB|TRIP13|DLGAP5|UBE2C|ZWINT|FBXO5|SPDL1|ZWILCH|CDCA8|KNL1|SPC25|NUF2|HASPIN|SPC24|SKA1|SKA3|GEN1	-26.84968193	0	2	0	0	-79.86043105	28.28628138
1	-28.98310577	GO:0033047	M1	1	0	GO Biological Processes	19	regulation of mitotic sister chromatid segregation	19_GO:0050789 regulation of biological process	-28.98310577	23.77510719	24.06735358	30284	58	571	26	4.553415061	0.872430345	332|699|701|891|983|991|1063|3619|4085|5347|7272|9212|9319|11130|26271|54908|55055|55143|57082|57405|83540|83903|147841|220134|221150|348654	BIRC5|BUB1|BUB1B|CCNB1|CDK1|CDC20|CENPF|INCENP|MAD2L1|PLK1|TTK|AURKB|TRIP13|ZWINT|FBXO5|SPDL1|ZWILCH|CDCA8|KNL1|SPC25|NUF2|HASPIN|SPC24|SKA1|SKA3|GEN1	-26.20797769	0	2	0	0	-79.86043105	28.28628138
1	-28.71281181	GO:0033045	M1	1	0	GO Biological Processes	19	regulation of sister chromatid segregation	19_GO:0050789 regulation of biological process	-28.71281181	15.71460077	21.23605182	30284	108	571	32	5.604203152	0.962532072	332|605|699|701|891|983|990|991|1062|1063|3619|4085|5347|7272|9212|9319|9787|10460|11065|11130|26271|54908|55055|55143|57082|57405|83540|83903|147841|220134|221150|348654	BIRC5|BCL7A|BUB1|BUB1B|CCNB1|CDK1|CDC6|CDC20|CENPE|CENPF|INCENP|MAD2L1|PLK1|TTK|AURKB|TRIP13|DLGAP5|TACC3|UBE2C|ZWINT|FBXO5|SPDL1|ZWILCH|CDCA8|KNL1|SPC25|NUF2|HASPIN|SPC24|SKA1|SKA3|GEN1	-25.9492656	0	2	0	0	-79.86043105	28.28628138
1	-28.20324644	GO:0030071	M1	1	0	GO Biological Processes	19	regulation of mitotic metaphase/anaphase transition	19_GO:0050789 regulation of biological process	-28.20324644	17.10863793	21.56779745	30284	93	571	30	5.253940455	0.933695138	332|605|699|701|891|990|991|1062|1063|3619|4085|5347|7272|9212|9319|9787|11065|11130|26271|54908|55055|55143|57082|57405|83540|83903|147841|220134|221150|348654	BIRC5|BCL7A|BUB1|BUB1B|CCNB1|CDC6|CDC20|CENPE|CENPF|INCENP|MAD2L1|PLK1|TTK|AURKB|TRIP13|DLGAP5|UBE2C|ZWINT|FBXO5|SPDL1|ZWILCH|CDCA8|KNL1|SPC25|NUF2|HASPIN|SPC24|SKA1|SKA3|GEN1	-25.45098124	0	2	0	0	-79.86043105	28.28628138
1	-27.86975049	GO:0000075	M1	1	0	GO Biological Processes	19	cell cycle checkpoint signaling	19_GO:0048519 negative regulation of biological process	-27.86975049	11.61160219	19.17684378	30284	169	571	37	6.479859895	1.030189996	332|580|672|699|701|835|983|990|991|1017|1063|1111|1869|2177|3014|4085|5347|5932|7272|8318|8914|9212|9319|11130|29980|51512|51514|54908|55055|57405|63967|65975|81620|83540|83903|83990|147841	BIRC5|BARD1|BRCA1|BUB1|BUB1B|CASP2|CDK1|CDC6|CDC20|CDK2|CENPF|CHEK1|E2F1|FANCD2|H2AX|MAD2L1|PLK1|RBBP8|TTK|CDC45|TIMELESS|AURKB|TRIP13|ZWINT|DONSON|GTSE1|DTL|SPDL1|ZWILCH|SPC25|CLSPN|STK33|CDT1|NUF2|HASPIN|BRIP1|SPC24	-25.13920455	0	2	0	0	-79.86043105	28.28628138
1	-27.73152398	GO:1902099	M1	1	0	GO Biological Processes	19	regulation of metaphase/anaphase transition of cell cycle	19_GO:0050789 regulation of biological process	-27.73152398	16.57399299	21.18666852	30284	96	571	30	5.253940455	0.933695138	332|605|699|701|891|990|991|1062|1063|3619|4085|5347|7272|9212|9319|9787|11065|11130|26271|54908|55055|55143|57082|57405|83540|83903|147841|220134|221150|348654	BIRC5|BCL7A|BUB1|BUB1B|CCNB1|CDC6|CDC20|CENPE|CENPF|INCENP|MAD2L1|PLK1|TTK|AURKB|TRIP13|DLGAP5|UBE2C|ZWINT|FBXO5|SPDL1|ZWILCH|CDCA8|KNL1|SPC25|NUF2|HASPIN|SPC24|SKA1|SKA3|GEN1	-25.01144347	0	2	0	0	-79.86043105	28.28628138
1	-27.49317654	R-HSA-2500257	M1	1	0	Reactome Gene Sets	6	Resolution of Sister Chromatid Cohesion		-27.49317654	15.36579537	20.63610763	30284	107	571	31	5.429071804	0.948251557	699|701|891|983|991|1062|1063|5347|9133|9212|9793|10376|10381|11004|11130|54821|54908|55055|55143|55839|57405|64946|79019|83540|84790|91687|113130|147841|151246|151648|220134	BUB1|BUB1B|CCNB1|CDK1|CDC20|CENPE|CENPF|PLK1|CCNB2|AURKB|CKAP5|TUBA1B|TUBB3|KIF2C|ZWINT|ERCC6L|SPDL1|ZWILCH|CDCA8|CENPN|SPC25|CENPH|CENPM|NUF2|TUBA1C|CENPL|CDCA5|SPC24|SGO2|SGO1|SKA1	-24.79329942	0	2	0	0	-79.86043105	28.28628138
1	-27.20165085	GO:0010948	M1	1	0	GO Biological Processes	19	negative regulation of cell cycle process	19_GO:0048519 negative regulation of biological process	-27.20165085	8.051788016	17.10179737	30284	303	571	46	8.056042032	1.138949335	332|580|672|699|701|835|899|983|990|991|1017|1063|1111|1869|2146|2177|3014|4085|4751|5347|5932|7272|7465|8318|8914|9088|9212|9319|11130|25959|26271|29980|51512|51514|54908|55055|57405|63967|65975|81620|83540|83903|83990|147841|220134|221150	BIRC5|BARD1|BRCA1|BUB1|BUB1B|CASP2|CCNF|CDK1|CDC6|CDC20|CDK2|CENPF|CHEK1|E2F1|EZH2|FANCD2|H2AX|MAD2L1|NEK2|PLK1|RBBP8|TTK|WEE1|CDC45|TIMELESS|PKMYT1|AURKB|TRIP13|ZWINT|KANK2|FBXO5|DONSON|GTSE1|DTL|SPDL1|ZWILCH|SPC25|CLSPN|STK33|CDT1|NUF2|HASPIN|BRIP1|SPC24|SKA1|SKA3	-24.51153356	0	2	0	0	-79.86043105	28.28628138
1	-26.24497074	GO:1901988	M1	1	0	GO Biological Processes	19	negative regulation of cell cycle phase transition	19_GO:0048519 negative regulation of biological process	-26.24497074	8.701346322	17.15408997	30284	256	571	42	7.355516637	1.092441824	332|580|672|699|701|835|983|990|991|1017|1063|1111|1869|2146|2177|3014|4085|5347|5932|7272|7465|8318|8914|9088|9212|9319|11130|25959|26271|29980|51512|51514|54908|55055|57405|63967|65975|81620|83540|83903|83990|147841	BIRC5|BARD1|BRCA1|BUB1|BUB1B|CASP2|CDK1|CDC6|CDC20|CDK2|CENPF|CHEK1|E2F1|EZH2|FANCD2|H2AX|MAD2L1|PLK1|RBBP8|TTK|WEE1|CDC45|TIMELESS|PKMYT1|AURKB|TRIP13|ZWINT|KANK2|FBXO5|DONSON|GTSE1|DTL|SPDL1|ZWILCH|SPC25|CLSPN|STK33|CDT1|NUF2|HASPIN|BRIP1|SPC24	-23.57373879	0	2	0	0	-79.86043105	28.28628138
1	-25.03452929	GO:0045786	M1	1	0	GO Biological Processes	19	negative regulation of cell cycle	19_GO:0048519 negative regulation of biological process	-25.03452929	6.629597198	15.55203122	30284	392	571	49	8.581436077	1.172139035	332|580|672|699|701|835|899|983|990|991|1017|1063|1111|1869|2146|2177|3014|3087|4085|4751|5347|5932|6839|7272|7465|8318|8914|9088|9212|9319|11130|25959|26271|29980|51053|51512|51514|54908|55055|57405|63967|65975|81620|83540|83903|83990|147841|220134|221150	BIRC5|BARD1|BRCA1|BUB1|BUB1B|CASP2|CCNF|CDK1|CDC6|CDC20|CDK2|CENPF|CHEK1|E2F1|EZH2|FANCD2|H2AX|HHEX|MAD2L1|NEK2|PLK1|RBBP8|SUV39H1|TTK|WEE1|CDC45|TIMELESS|PKMYT1|AURKB|TRIP13|ZWINT|KANK2|FBXO5|DONSON|GMNN|GTSE1|DTL|SPDL1|ZWILCH|SPC25|CLSPN|STK33|CDT1|NUF2|HASPIN|BRIP1|SPC24|SKA1|SKA3	-22.37244073	0	2	0	0	-79.86043105	28.28628138
1	-24.77745077	R-HSA-195258	M1	1	0	Reactome Gene Sets	6	RHO GTPase Effectors		-24.77745077	8.01275057	16.28362111	30284	278	571	42	7.355516637	1.092441824	699|701|991|1062|1063|1536|3013|3014|5347|8331|8345|8355|8358|8936|8968|9055|9212|9793|9928|10376|10381|11004|11113|11130|23433|54821|54908|55055|55143|55839|57405|64946|79019|81624|83540|84790|91687|128239|147841|151246|151648|220134	BUB1|BUB1B|CDC20|CENPE|CENPF|CYBB|H2AC7|H2AX|PLK1|H2AC14|H2BC9|H3C8|H3C2|WASF1|H3C7|PRC1|AURKB|CKAP5|KIF14|TUBA1B|TUBB3|KIF2C|CIT|ZWINT|RHOQ|ERCC6L|SPDL1|ZWILCH|CDCA8|CENPN|SPC25|CENPH|CENPM|DIAPH3|NUF2|TUBA1C|CENPL|IQGAP3|SPC24|SGO2|SGO1|SKA1	-22.12431704	0	2	0	0	-79.86043105	28.28628138
1	-24.31416645	GO:0007093	M1	1	0	GO Biological Processes	19	mitotic cell cycle checkpoint signaling	19_GO:0048519 negative regulation of biological process	-24.31416645	12.36195568	18.20422949	30284	133	571	31	5.429071804	0.948251557	332|580|672|699|701|835|983|990|991|1017|1063|1111|2177|4085|5347|5932|7272|9212|9319|11130|29980|51512|51514|54908|55055|57405|63967|65975|83540|83903|147841	BIRC5|BARD1|BRCA1|BUB1|BUB1B|CASP2|CDK1|CDC6|CDC20|CDK2|CENPF|CHEK1|FANCD2|MAD2L1|PLK1|RBBP8|TTK|AURKB|TRIP13|ZWINT|DONSON|GTSE1|DTL|SPDL1|ZWILCH|SPC25|CLSPN|STK33|NUF2|HASPIN|SPC24	-21.66980665	0	2	0	0	-79.86043105	28.28628138
1	-23.93774663	R-HSA-2555396	M1	1	0	Reactome Gene Sets	6	Mitotic Metaphase and Anaphase		-23.93774663	9.926669601	16.97434054	30284	187	571	35	6.129597198	1.003834817	699|701|891|983|991|1062|1063|4001|5347|7112|9133|9212|9793|10376|10381|11004|11065|11130|26271|54821|54908|55055|55143|55839|57405|64946|79019|83540|84790|91687|113130|147841|151246|151648|220134	BUB1|BUB1B|CCNB1|CDK1|CDC20|CENPE|CENPF|LMNB1|PLK1|TMPO|CCNB2|AURKB|CKAP5|TUBA1B|TUBB3|KIF2C|UBE2C|ZWINT|FBXO5|ERCC6L|SPDL1|ZWILCH|CDCA8|CENPN|SPC25|CENPH|CENPM|NUF2|TUBA1C|CENPL|CDCA5|SPC24|SGO2|SGO1|SKA1	-21.31042018	0	2	0	0	-79.86043105	28.28628138
1	-23.2307614	R-HSA-9648025	M1	1	0	Reactome Gene Sets	6	EML4 and NUDC in mitotic spindle formation		-23.2307614	14.4645757	18.60196961	30284	99	571	27	4.72854641	0.888233543	699|701|991|1062|1063|5347|9212|9793|10376|10381|11004|11130|54821|54908|55055|55143|55839|57405|64946|79019|83540|84790|91687|147841|151246|151648|220134	BUB1|BUB1B|CDC20|CENPE|CENPF|PLK1|AURKB|CKAP5|TUBA1B|TUBB3|KIF2C|ZWINT|ERCC6L|SPDL1|ZWILCH|CDCA8|CENPN|SPC25|CENPH|CENPM|NUF2|TUBA1C|CENPL|SPC24|SGO2|SGO1|SKA1	-20.62779429	0	2	0	0	-79.86043105	28.28628138
1	-23.0848748	R-HSA-9716542	M1	1	0	Reactome Gene Sets	6	Signaling by Rho GTPases, Miro GTPases and RHOBTB3		-23.0848748	4.969520355	13.8326514	30284	619	571	58	10.15761821	1.26420795	699|701|991|1062|1063|1152|1536|1894|3013|3014|3728|3954|4001|5347|8331|8345|8355|8358|8936|8968|9055|9212|9793|9824|9928|10276|10376|10381|10409|11004|11113|11130|22836|23433|23580|29127|54443|54821|54908|55055|55143|55789|55839|57405|64946|79019|81624|83540|84790|89839|91687|115703|128239|147841|151246|151648|220134|221472	BUB1|BUB1B|CDC20|CENPE|CENPF|CKB|CYBB|ECT2|H2AC7|H2AX|JUP|LETM1|LMNB1|PLK1|H2AC14|H2BC9|H3C8|H3C2|WASF1|H3C7|PRC1|AURKB|CKAP5|ARHGAP11A|KIF14|NET1|TUBA1B|TUBB3|BASP1|KIF2C|CIT|ZWINT|RHOBTB3|RHOQ|CDC42EP4|RACGAP1|ANLN|ERCC6L|SPDL1|ZWILCH|CDCA8|DEPDC1B|CENPN|SPC25|CENPH|CENPM|DIAPH3|NUF2|TUBA1C|ARHGAP11B|CENPL|ARHGAP33|IQGAP3|SPC24|SGO2|SGO1|SKA1|FGD2	-20.48973302	0	2	0	0	-79.86043105	28.28628138
1	-22.91586697	R-HSA-68882	M1	1	0	Reactome Gene Sets	6	Mitotic Anaphase		-22.91586697	9.694894827	16.48907287	30284	186	571	34	5.954465849	0.990312906	699|701|891|983|991|1062|1063|4001|5347|7112|9133|9212|9793|10376|10381|11004|11065|11130|54821|54908|55055|55143|55839|57405|64946|79019|83540|84790|91687|113130|147841|151246|151648|220134	BUB1|BUB1B|CCNB1|CDK1|CDC20|CENPE|CENPF|LMNB1|PLK1|TMPO|CCNB2|AURKB|CKAP5|TUBA1B|TUBB3|KIF2C|UBE2C|ZWINT|ERCC6L|SPDL1|ZWILCH|CDCA8|CENPN|SPC25|CENPH|CENPM|NUF2|TUBA1C|CENPL|CDCA5|SPC24|SGO2|SGO1|SKA1	-20.32841202	0	2	0	0	-79.86043105	28.28628138
1	-22.80559258	R-HSA-194315	M1	1	0	Reactome Gene Sets	6	Signaling by Rho GTPases		-22.80559258	4.996853425	13.76624607	30284	605	571	57	9.982486865	1.254483129	699|701|991|1062|1063|1152|1536|1894|3013|3014|3728|3954|4001|5347|8331|8345|8355|8358|8936|8968|9055|9212|9793|9824|9928|10276|10376|10381|10409|11004|11113|11130|23433|23580|29127|54443|54821|54908|55055|55143|55789|55839|57405|64946|79019|81624|83540|84790|89839|91687|115703|128239|147841|151246|151648|220134|221472	BUB1|BUB1B|CDC20|CENPE|CENPF|CKB|CYBB|ECT2|H2AC7|H2AX|JUP|LETM1|LMNB1|PLK1|H2AC14|H2BC9|H3C8|H3C2|WASF1|H3C7|PRC1|AURKB|CKAP5|ARHGAP11A|KIF14|NET1|TUBA1B|TUBB3|BASP1|KIF2C|CIT|ZWINT|RHOQ|CDC42EP4|RACGAP1|ANLN|ERCC6L|SPDL1|ZWILCH|CDCA8|DEPDC1B|CENPN|SPC25|CENPH|CENPM|DIAPH3|NUF2|TUBA1C|ARHGAP11B|CENPL|ARHGAP33|IQGAP3|SPC24|SGO2|SGO1|SKA1|FGD2	-20.22569077	0	2	0	0	-79.86043105	28.28628138
1	-22.52305785	GO:1901991	M1	1	0	GO Biological Processes	19	negative regulation of mitotic cell cycle phase transition	19_GO:0048519 negative regulation of biological process	-22.52305785	9.441101769	16.22285656	30284	191	571	34	5.954465849	0.990312906	332|580|672|699|701|835|983|990|991|1017|1063|1111|2146|4085|5347|5932|7272|7465|9088|9212|9319|11130|25959|26271|29980|51512|51514|54908|55055|57405|63967|83540|83903|147841	BIRC5|BARD1|BRCA1|BUB1|BUB1B|CASP2|CDK1|CDC6|CDC20|CDK2|CENPF|CHEK1|EZH2|MAD2L1|PLK1|RBBP8|TTK|WEE1|PKMYT1|AURKB|TRIP13|ZWINT|KANK2|FBXO5|DONSON|GTSE1|DTL|SPDL1|ZWILCH|SPC25|CLSPN|NUF2|HASPIN|SPC24	-19.96505788	0	2	0	0	-79.86043105	28.28628138
1	-22.35396058	R-HSA-5663220	M1	1	0	Reactome Gene Sets	6	RHO GTPases Activate Formins		-22.35396058	12.69256216	17.56632071	30284	117	571	28	4.903677758	0.903701011	699|701|991|1062|1063|5347|9212|9793|10376|10381|11004|11130|54821|54908|55055|55143|55839|57405|64946|79019|81624|83540|84790|91687|147841|151246|151648|220134	BUB1|BUB1B|CDC20|CENPE|CENPF|PLK1|AURKB|CKAP5|TUBA1B|TUBB3|KIF2C|ZWINT|ERCC6L|SPDL1|ZWILCH|CDCA8|CENPN|SPC25|CENPH|CENPM|DIAPH3|NUF2|TUBA1C|CENPL|SPC24|SGO2|SGO1|SKA1	-19.80302247	0	2	0	0	-79.86043105	28.28628138
1	-21.96168461	R-HSA-141424	M1	1	0	Reactome Gene Sets	6	Amplification of signal from the kinetochores		-21.96168461	16.11243876	18.64459399	30284	79	571	24	4.203152364	0.839740543	699|701|991|1062|1063|5347|9212|9793|11004|11130|54821|54908|55055|55143|55839|57405|64946|79019|83540|91687|147841|151246|151648|220134	BUB1|BUB1B|CDC20|CENPE|CENPF|PLK1|AURKB|CKAP5|KIF2C|ZWINT|ERCC6L|SPDL1|ZWILCH|CDCA8|CENPN|SPC25|CENPH|CENPM|NUF2|CENPL|SPC24|SGO2|SGO1|SKA1	-19.44442961	0	2	0	0	-79.86043105	28.28628138
1	-21.96168461	R-HSA-141444	M1	1	0	Reactome Gene Sets	6	Amplification of signal from unattached kinetochores via a MAD2 inhibitory signal		-21.96168461	16.11243876	18.64459399	30284	79	571	24	4.203152364	0.839740543	699|701|991|1062|1063|5347|9212|9793|11004|11130|54821|54908|55055|55143|55839|57405|64946|79019|83540|91687|147841|151246|151648|220134	BUB1|BUB1B|CDC20|CENPE|CENPF|PLK1|AURKB|CKAP5|KIF2C|ZWINT|ERCC6L|SPDL1|ZWILCH|CDCA8|CENPN|SPC25|CENPH|CENPM|NUF2|CENPL|SPC24|SGO2|SGO1|SKA1	-19.44442961	0	2	0	0	-79.86043105	28.28628138
1	-21.38046037	R-HSA-69618	M1	1	0	Reactome Gene Sets	6	Mitotic Spindle Checkpoint		-21.38046037	14.25719828	17.75001514	30284	93	571	25	4.378283713	0.856272829	699|701|991|1062|1063|5347|9212|9793|11004|11065|11130|54821|54908|55055|55143|55839|57405|64946|79019|83540|91687|147841|151246|151648|220134	BUB1|BUB1B|CDC20|CENPE|CENPF|PLK1|AURKB|CKAP5|KIF2C|UBE2C|ZWINT|ERCC6L|SPDL1|ZWILCH|CDCA8|CENPN|SPC25|CENPH|CENPM|NUF2|CENPL|SPC24|SGO2|SGO1|SKA1	-18.86963948	0	2	0	0	-79.86043105	28.28628138
1	-21.18973459	GO:0045930	M1	1	0	GO Biological Processes	19	negative regulation of mitotic cell cycle	19_GO:0048519 negative regulation of biological process	-21.18973459	7.955516637	14.99686178	30284	240	571	36	6.304728546	1.01712418	332|580|672|699|701|835|983|990|991|1017|1063|1111|2146|2177|4085|5347|5932|7272|7465|9088|9212|9319|11130|25959|26271|29980|51512|51514|54908|55055|57405|63967|65975|83540|83903|147841	BIRC5|BARD1|BRCA1|BUB1|BUB1B|CASP2|CDK1|CDC6|CDC20|CDK2|CENPF|CHEK1|EZH2|FANCD2|MAD2L1|PLK1|RBBP8|TTK|WEE1|PKMYT1|AURKB|TRIP13|ZWINT|KANK2|FBXO5|DONSON|GTSE1|DTL|SPDL1|ZWILCH|SPC25|CLSPN|STK33|NUF2|HASPIN|SPC24	-18.69150283	0	2	0	0	-79.86043105	28.28628138
1	-20.47446388	GO:0033046	M1	1	0	GO Biological Processes	19	negative regulation of sister chromatid segregation	19_GO:0048519 negative regulation of biological process	-20.47446388	27.32197633	20.97248282	30284	33	571	17	2.977232925	0.711254751	332|699|701|991|1063|4085|5347|7272|9319|11130|26271|54908|55055|57405|83540|83903|147841	BIRC5|BUB1|BUB1B|CDC20|CENPF|MAD2L1|PLK1|TTK|TRIP13|ZWINT|FBXO5|SPDL1|ZWILCH|SPC25|NUF2|HASPIN|SPC24	-18.02322868	0	2	0	0	-79.86043105	28.28628138
1	-20.47446388	GO:0033048	M1	1	0	GO Biological Processes	19	negative regulation of mitotic sister chromatid segregation	19_GO:0048519 negative regulation of biological process	-20.47446388	27.32197633	20.97248282	30284	33	571	17	2.977232925	0.711254751	332|699|701|991|1063|4085|5347|7272|9319|11130|26271|54908|55055|57405|83540|83903|147841	BIRC5|BUB1|BUB1B|CDC20|CENPF|MAD2L1|PLK1|TTK|TRIP13|ZWINT|FBXO5|SPDL1|ZWILCH|SPC25|NUF2|HASPIN|SPC24	-18.02322868	0	2	0	0	-79.86043105	28.28628138
1	-20.47446388	GO:0045841	M1	1	0	GO Biological Processes	19	negative regulation of mitotic metaphase/anaphase transition	19_GO:0048519 negative regulation of biological process	-20.47446388	27.32197633	20.97248282	30284	33	571	17	2.977232925	0.711254751	332|699|701|991|1063|4085|5347|7272|9319|11130|26271|54908|55055|57405|83540|83903|147841	BIRC5|BUB1|BUB1B|CDC20|CENPF|MAD2L1|PLK1|TTK|TRIP13|ZWINT|FBXO5|SPDL1|ZWILCH|SPC25|NUF2|HASPIN|SPC24	-18.02322868	0	2	0	0	-79.86043105	28.28628138
1	-20.47446388	GO:2000816	M1	1	0	GO Biological Processes	19	negative regulation of mitotic sister chromatid separation	19_GO:0048519 negative regulation of biological process	-20.47446388	27.32197633	20.97248282	30284	33	571	17	2.977232925	0.711254751	332|699|701|991|1063|4085|5347|7272|9319|11130|26271|54908|55055|57405|83540|83903|147841	BIRC5|BUB1|BUB1B|CDC20|CENPF|MAD2L1|PLK1|TTK|TRIP13|ZWINT|FBXO5|SPDL1|ZWILCH|SPC25|NUF2|HASPIN|SPC24	-18.02322868	0	2	0	0	-79.86043105	28.28628138
1	-20.33742633	R-HSA-2467813	M1	1	0	Reactome Gene Sets	6	Separation of Sister Chromatids		-20.33742633	10.253777	15.74999854	30284	150	571	29	5.078809107	0.918849704	699|701|991|1062|1063|5347|9212|9793|10376|10381|11004|11065|11130|54821|54908|55055|55143|55839|57405|64946|79019|83540|84790|91687|113130|147841|151246|151648|220134	BUB1|BUB1B|CDC20|CENPE|CENPF|PLK1|AURKB|CKAP5|TUBA1B|TUBB3|KIF2C|UBE2C|ZWINT|ERCC6L|SPDL1|ZWILCH|CDCA8|CENPN|SPC25|CENPH|CENPM|NUF2|TUBA1C|CENPL|CDCA5|SPC24|SGO2|SGO1|SKA1	-17.89718652	0	2	0	0	-79.86043105	28.28628138
1	-20.02655853	GO:0045839	M1	1	0	GO Biological Processes	19	negative regulation of mitotic nuclear division	19_GO:0048519 negative regulation of biological process	-20.02655853	23.28443894	19.79363004	30284	41	571	18	3.152364273	0.731214266	332|699|701|991|1063|1111|4085|5347|7272|9319|11130|26271|54908|55055|57405|83540|83903|147841	BIRC5|BUB1|BUB1B|CDC20|CENPF|CHEK1|MAD2L1|PLK1|TTK|TRIP13|ZWINT|FBXO5|SPDL1|ZWILCH|SPC25|NUF2|HASPIN|SPC24	-17.59171374	0	2	0	0	-79.86043105	28.28628138
1	-19.89977881	GO:1902100	M1	1	0	GO Biological Processes	19	negative regulation of metaphase/anaphase transition of cell cycle	19_GO:0048519 negative regulation of biological process	-19.89977881	25.76072054	20.31823788	30284	35	571	17	2.977232925	0.711254751	332|699|701|991|1063|4085|5347|7272|9319|11130|26271|54908|55055|57405|83540|83903|147841	BIRC5|BUB1|BUB1B|CDC20|CENPF|MAD2L1|PLK1|TTK|TRIP13|ZWINT|FBXO5|SPDL1|ZWILCH|SPC25|NUF2|HASPIN|SPC24	-17.4755271	0	2	0	0	-79.86043105	28.28628138
1	-19.89977881	GO:1905819	M1	1	0	GO Biological Processes	19	negative regulation of chromosome separation	19_GO:0048519 negative regulation of biological process	-19.89977881	25.76072054	20.31823788	30284	35	571	17	2.977232925	0.711254751	332|699|701|991|1063|4085|5347|7272|9319|11130|26271|54908|55055|57405|83540|83903|147841	BIRC5|BUB1|BUB1B|CDC20|CENPF|MAD2L1|PLK1|TTK|TRIP13|ZWINT|FBXO5|SPDL1|ZWILCH|SPC25|NUF2|HASPIN|SPC24	-17.4755271	0	2	0	0	-79.86043105	28.28628138
1	-19.62979985	GO:0051985	M1	1	0	GO Biological Processes	19	negative regulation of chromosome segregation	19_GO:0048519 negative regulation of biological process	-19.62979985	25.04514497	20.01126619	30284	36	571	17	2.977232925	0.711254751	332|699|701|991|1063|4085|5347|7272|9319|11130|26271|54908|55055|57405|83540|83903|147841	BIRC5|BUB1|BUB1B|CDC20|CENPF|MAD2L1|PLK1|TTK|TRIP13|ZWINT|FBXO5|SPDL1|ZWILCH|SPC25|NUF2|HASPIN|SPC24	-17.223001	0	2	0	0	-79.86043105	28.28628138
1	-19.62681155	GO:0007094	M1	1	0	GO Biological Processes	19	mitotic spindle assembly checkpoint signaling	19_GO:0048519 negative regulation of biological process	-19.62681155	28.28628138	20.72802054	30284	30	571	16	2.802101576	0.690640942	332|699|701|991|1063|4085|5347|7272|9319|11130|54908|55055|57405|83540|83903|147841	BIRC5|BUB1|BUB1B|CDC20|CENPF|MAD2L1|PLK1|TTK|TRIP13|ZWINT|SPDL1|ZWILCH|SPC25|NUF2|HASPIN|SPC24	-17.223001	0	2	0	0	-79.86043105	28.28628138
1	-19.62681155	GO:0071173	M1	1	0	GO Biological Processes	19	spindle assembly checkpoint signaling	19_GO:0048519 negative regulation of biological process	-19.62681155	28.28628138	20.72802054	30284	30	571	16	2.802101576	0.690640942	332|699|701|991|1063|4085|5347|7272|9319|11130|54908|55055|57405|83540|83903|147841	BIRC5|BUB1|BUB1B|CDC20|CENPF|MAD2L1|PLK1|TTK|TRIP13|ZWINT|SPDL1|ZWILCH|SPC25|NUF2|HASPIN|SPC24	-17.223001	0	2	0	0	-79.86043105	28.28628138
1	-19.62681155	GO:0071174	M1	1	0	GO Biological Processes	19	mitotic spindle checkpoint signaling	19_GO:0048519 negative regulation of biological process	-19.62681155	28.28628138	20.72802054	30284	30	571	16	2.802101576	0.690640942	332|699|701|991|1063|4085|5347|7272|9319|11130|54908|55055|57405|83540|83903|147841	BIRC5|BUB1|BUB1B|CDC20|CENPF|MAD2L1|PLK1|TTK|TRIP13|ZWINT|SPDL1|ZWILCH|SPC25|NUF2|HASPIN|SPC24	-17.223001	0	2	0	0	-79.86043105	28.28628138
1	-19.31909816	GO:0031577	M1	1	0	GO Biological Processes	19	spindle checkpoint signaling	19_GO:0048519 negative regulation of biological process	-19.31909816	27.37382069	20.36638378	30284	31	571	16	2.802101576	0.690640942	332|699|701|991|1063|4085|5347|7272|9319|11130|54908|55055|57405|83540|83903|147841	BIRC5|BUB1|BUB1B|CDC20|CENPF|MAD2L1|PLK1|TTK|TRIP13|ZWINT|SPDL1|ZWILCH|SPC25|NUF2|HASPIN|SPC24	-16.93001086	0	2	0	0	-79.86043105	28.28628138
1	-18.71784242	GO:0051784	M1	1	0	GO Biological Processes	19	negative regulation of nuclear division	19_GO:0048519 negative regulation of biological process	-18.71784242	20.31195737	18.36750319	30284	47	571	18	3.152364273	0.731214266	332|699|701|991|1063|1111|4085|5347|7272|9319|11130|26271|54908|55055|57405|83540|83903|147841	BIRC5|BUB1|BUB1B|CDC20|CENPF|CHEK1|MAD2L1|PLK1|TTK|TRIP13|ZWINT|FBXO5|SPDL1|ZWILCH|SPC25|NUF2|HASPIN|SPC24	-16.34299556	0	2	0	0	-79.86043105	28.28628138
1	-16.31283552	GO:2001251	M1	1	0	GO Biological Processes	19	negative regulation of chromosome organization	19_GO:0048519 negative regulation of biological process	-16.31283552	12.93579941	15.00323242	30284	82	571	20	3.50262697	0.769372457	332|699|701|991|1063|3178|4085|5347|7153|7272|9319|11130|26271|54908|55055|57405|80119|83540|83903|147841	BIRC5|BUB1|BUB1B|CDC20|CENPF|HNRNPA1|MAD2L1|PLK1|TOP2A|TTK|TRIP13|ZWINT|FBXO5|SPDL1|ZWILCH|SPC25|PIF1|NUF2|HASPIN|SPC24	-13.99888949	0	2	0	0	-79.86043105	28.28628138
1	-9.811896295	GO:0010639	M1	1	0	GO Biological Processes	19	negative regulation of organelle organization	19_GO:0048519 negative regulation of biological process	-9.811896295	4.267326932	8.498251516	30284	348	571	28	4.903677758	0.903701011	332|672|699|701|899|991|1063|1111|3178|3925|4085|5347|7153|7272|9319|11130|22974|25959|26271|54908|55055|57405|80119|81624|83540|83903|147841|347240	BIRC5|BRCA1|BUB1|BUB1B|CCNF|CDC20|CENPF|CHEK1|HNRNPA1|STMN1|MAD2L1|PLK1|TOP2A|TTK|TRIP13|ZWINT|TPX2|KANK2|FBXO5|SPDL1|ZWILCH|SPC25|PIF1|DIAPH3|NUF2|HASPIN|SPC24|KIF24	-7.733384315	0	2	0	0	-79.86043105	28.28628138
1	-6.69791151	GO:0051129	M1	1	0	GO Biological Processes	19	negative regulation of cellular component organization	19_GO:0048519 negative regulation of biological process	-6.69791151	2.615512319	6.125024364	30284	730	571	36	6.304728546	1.01712418	332|341|344|672|699|701|899|991|1063|1111|1601|2213|3178|3925|4085|5347|7153|7272|9319|9928|11130|22974|23521|25959|26271|53335|54908|55055|55558|57405|80119|81624|83540|83903|147841|347240	BIRC5|APOC1|APOC2|BRCA1|BUB1|BUB1B|CCNF|CDC20|CENPF|CHEK1|DAB2|FCGR2B|HNRNPA1|STMN1|MAD2L1|PLK1|TOP2A|TTK|TRIP13|KIF14|ZWINT|TPX2|RPL13A|KANK2|FBXO5|BCL11A|SPDL1|ZWILCH|PLXNA3|SPC25|PIF1|DIAPH3|NUF2|HASPIN|SPC24|KIF24	-4.803288027	0	2	0	0	-79.86043105	28.28628138
1	-47.74099363	GO:0006259	M1	1	0	GO Biological Processes	19	DNA metabolic process	19_GO:0009987 cellular process	-47.74099363	6.60297231	21.49511814	30284	747	571	93	16.28721541	1.545258923	580|672|675|983|990|1017|1063|1108|1111|1459|1663|1854|2177|2237|2305|2956|3014|3149|3182|3835|3978|4171|4172|4173|4176|4331|4521|4678|4781|5111|5347|5427|5557|5888|5932|5982|5983|5984|6240|6742|7083|7153|7161|8318|8607|8914|9134|9156|9319|9401|9768|9837|10036|10293|10635|10721|11169|11198|23594|29089|29128|29893|29980|51053|51514|51659|54537|54821|55010|55120|55215|55247|55284|55345|55388|57697|…	BARD1|BRCA1|BRCA2|CDK1|CDC6|CDK2|CENPF|CHD4|CHEK1|CSNK2A2|DDX11|DUT|FANCD2|FEN1|FOXM1|MSH6|H2AX|HMGB3|HNRNPAB|KIF22|LIG1|MCM2|MCM3|MCM4|MCM7|MNAT1|NUDT1|NASP|NFIB|PCNA|PLK1|POLE2|PRIM1|RAD51|RBBP8|RFC2|RFC3|RFC4|RRM1|SSBP1|TK1|TOP2A|TP73|CDC45|RUVBL1|TIMELESS|CCNE2|EXO1|TRIP13|RECQL4|PCLAF|GINS1|CHAF1A|TRAIP|RAD51AP1|POLQ|WDHD1|SUPT16H|ORC6|UBE2T|UHRF1|PSMC3IP|DONSON|GMNN|DTL|GINS2|SHLD2|ERCC6L|P…	-44.39766383	0	3	1	1	-47.74099363	15.91103327
1	-47.44230693	GO:0006260	M1	1	0	GO Biological Processes	19	DNA replication	19_GO:0009987 cellular process	-47.44230693	14.73243822	26.87461642	30284	198	571	55	9.632224168	1.234673234	580|672|675|983|990|1017|1111|1663|1854|2237|3978|4171|4172|4173|4176|4678|4781|5111|5427|5557|5888|5932|5982|5983|5984|6240|6742|7083|8318|8914|9134|9156|9401|9768|9837|10036|10293|10721|11169|11198|23594|29980|51053|51514|51659|55388|57697|63922|79075|81620|84296|92667|253714|348654|374393	BARD1|BRCA1|BRCA2|CDK1|CDC6|CDK2|CHEK1|DDX11|DUT|FEN1|LIG1|MCM2|MCM3|MCM4|MCM7|NASP|NFIB|PCNA|POLE2|PRIM1|RAD51|RBBP8|RFC2|RFC3|RFC4|RRM1|SSBP1|TK1|CDC45|TIMELESS|CCNE2|EXO1|RECQL4|PCLAF|GINS1|CHAF1A|TRAIP|POLQ|WDHD1|SUPT16H|ORC6|DONSON|GMNN|DTL|GINS2|MCM10|FANCM|CHTF18|DSCC1|CDT1|GINS4|MGME1|MMS22L|GEN1|FAM111B	-44.14036982	0	3	0	0	-47.74099363	15.91103327
1	-37.81842327	GO:0006261	M1	1	0	GO Biological Processes	19	DNA-templated DNA replication	19_GO:0009987 cellular process	-37.81842327	15.91103327	24.51407822	30284	140	571	42	7.355516637	1.092441824	580|672|675|990|1663|2237|3978|4171|4172|4173|4176|5111|5427|5557|5888|5932|5982|5983|5984|6240|6742|7083|8318|8914|9134|9156|9401|9837|10293|10721|11169|23594|29980|51053|51659|55388|57697|81620|84296|92667|253714|348654	BARD1|BRCA1|BRCA2|CDC6|DDX11|FEN1|LIG1|MCM2|MCM3|MCM4|MCM7|PCNA|POLE2|PRIM1|RAD51|RBBP8|RFC2|RFC3|RFC4|RRM1|SSBP1|TK1|CDC45|TIMELESS|CCNE2|EXO1|RECQL4|GINS1|TRAIP|POLQ|WDHD1|ORC6|DONSON|GMNN|GINS2|MCM10|FANCM|CDT1|GINS4|MGME1|MMS22L|GEN1	-34.73036597	0	3	0	0	-47.74099363	15.91103327
1	-35.95580905	GO:0006281	M1	1	0	GO Biological Processes	19	DNA repair	19_GO:0050896 response to stimulus	-35.95580905	6.922266556	18.90221554	30284	521	571	68	11.9089317	1.355452449	580|672|675|983|1017|1108|1111|1459|1663|2177|2237|2305|2956|3014|3835|3978|4171|4172|4173|4176|4331|4521|5111|5347|5427|5888|5932|5982|5983|5984|6240|7161|8318|8607|8914|9156|9319|9401|9768|10036|10293|10635|10721|11169|11198|29089|29128|51514|51659|54537|54821|55010|55120|55215|55247|55284|55345|57697|63967|80119|83990|84296|92667|113130|119392|157570|253714|348654	BARD1|BRCA1|BRCA2|CDK1|CDK2|CHD4|CHEK1|CSNK2A2|DDX11|FANCD2|FEN1|FOXM1|MSH6|H2AX|KIF22|LIG1|MCM2|MCM3|MCM4|MCM7|MNAT1|NUDT1|PCNA|PLK1|POLE2|RAD51|RBBP8|RFC2|RFC3|RFC4|RRM1|TP73|CDC45|RUVBL1|TIMELESS|EXO1|TRIP13|RECQL4|PCLAF|CHAF1A|TRAIP|RAD51AP1|POLQ|WDHD1|SUPT16H|UBE2T|UHRF1|DTL|GINS2|SHLD2|ERCC6L|PARPBP|FANCL|FANCI|NEIL3|UBE2W|ZGRF1|FANCM|CLSPN|PIF1|BRIP1|GINS4|MGME1|CDCA5|SFR1|ESCO2|MMS22L|GEN1	-32.99269049	0	3	0	0	-47.74099363	15.91103327
1	-23.77181007	GO:0071103	M1	1	0	GO Biological Processes	19	DNA conformation change	19_GO:0009987 cellular process	-23.77181007	14.14314069	18.70189588	30284	105	571	28	4.903677758	0.903701011	1108|1663|3087|3149|3181|4171|4172|4173|4176|5888|5982|5983|5984|6742|7153|8318|8607|9401|9837|10721|51659|54821|55345|57697|63922|79075|83990|84296	CHD4|DDX11|HHEX|HMGB3|HNRNPA2B1|MCM2|MCM3|MCM4|MCM7|RAD51|RFC2|RFC3|RFC4|SSBP1|TOP2A|CDC45|RUVBL1|RECQL4|GINS1|POLQ|GINS2|ERCC6L|ZGRF1|FANCM|CHTF18|DSCC1|BRIP1|GINS4	-21.15275614	0	3	0	0	-47.74099363	15.91103327
1	-22.30499341	GO:0032392	M1	1	0	GO Biological Processes	19	DNA geometric change	19_GO:0009987 cellular process	-22.30499341	14.36412726	18.18039436	30284	96	571	26	4.553415061	0.872430345	1108|1663|3149|3181|4171|4172|4173|4176|5888|5982|5983|5984|6742|8318|8607|9401|9837|10721|51659|54821|55345|57697|63922|79075|83990|84296	CHD4|DDX11|HMGB3|HNRNPA2B1|MCM2|MCM3|MCM4|MCM7|RAD51|RFC2|RFC3|RFC4|SSBP1|CDC45|RUVBL1|RECQL4|GINS1|POLQ|GINS2|ERCC6L|ZGRF1|FANCM|CHTF18|DSCC1|BRIP1|GINS4	-19.76784358	0	3	0	0	-47.74099363	15.91103327
1	-20.45722156	GO:0032508	M1	1	0	GO Biological Processes	19	DNA duplex unwinding	19_GO:0009987 cellular process	-20.45722156	14.14314069	17.31028974	30284	90	571	24	4.203152364	0.839740543	1108|1663|4171|4172|4173|4176|5888|5982|5983|5984|6742|8318|8607|9401|9837|10721|51659|54821|55345|57697|63922|79075|83990|84296	CHD4|DDX11|MCM2|MCM3|MCM4|MCM7|RAD51|RFC2|RFC3|RFC4|SSBP1|CDC45|RUVBL1|RECQL4|GINS1|POLQ|GINS2|ERCC6L|ZGRF1|FANCM|CHTF18|DSCC1|BRIP1|GINS4	-18.01151885	0	3	0	0	-47.74099363	15.91103327
1	-18.6590929	GO:0006310	M1	1	0	GO Biological Processes	19	DNA recombination	19_GO:0009987 cellular process	-18.6590929	7.213001751	13.67442719	30284	250	571	34	5.954465849	0.990312906	580|672|675|1108|2177|2237|2956|3014|3149|4171|4172|4173|4176|5888|5932|7153|8318|8607|9156|9319|9401|10635|29128|29893|51659|55345|57697|80119|83990|84057|84296|119392|253714|348654	BARD1|BRCA1|BRCA2|CHD4|FANCD2|FEN1|MSH6|H2AX|HMGB3|MCM2|MCM3|MCM4|MCM7|RAD51|RBBP8|TOP2A|CDC45|RUVBL1|EXO1|TRIP13|RECQL4|RAD51AP1|UHRF1|PSMC3IP|GINS2|ZGRF1|FANCM|PIF1|BRIP1|MND1|GINS4|SFR1|MMS22L|GEN1	-16.2934867	0	3	0	0	-47.74099363	15.91103327
1	-16.56079047	GO:0006302	M1	1	0	GO Biological Processes	19	double-strand break repair	19_GO:0050896 response to stimulus	-16.56079047	7.232287852	12.86114735	30284	220	571	30	5.253940455	0.933695138	672|675|1108|1459|2177|2237|3014|4171|4172|4173|4176|5347|5888|5932|8318|9319|9401|10635|10721|29128|51659|55345|57697|83990|84296|113130|119392|157570|253714|348654	BRCA1|BRCA2|CHD4|CSNK2A2|FANCD2|FEN1|H2AX|MCM2|MCM3|MCM4|MCM7|PLK1|RAD51|RBBP8|CDC45|TRIP13|RECQL4|RAD51AP1|POLQ|UHRF1|GINS2|ZGRF1|FANCM|BRIP1|GINS4|CDCA5|SFR1|ESCO2|MMS22L|GEN1	-14.2302979	0	3	0	0	-47.74099363	15.91103327
1	-14.44492215	GO:0000725	M1	1	0	GO Biological Processes	19	recombinational repair	19_GO:0050896 response to stimulus	-14.44492215	9.115696147	12.75522568	30284	128	571	22	3.852889667	0.805458836	672|675|1108|2237|3014|4171|4172|4173|4176|5888|5932|8318|9401|10635|29128|51659|55345|57697|84296|119392|253714|348654	BRCA1|BRCA2|CHD4|FEN1|H2AX|MCM2|MCM3|MCM4|MCM7|RAD51|RBBP8|CDC45|RECQL4|RAD51AP1|UHRF1|GINS2|ZGRF1|FANCM|GINS4|SFR1|MMS22L|GEN1	-12.17713931	0	3	0	0	-47.74099363	15.91103327
1	-13.83026153	GO:0000724	M1	1	0	GO Biological Processes	19	double-strand break repair via homologous recombination	19_GO:0050896 response to stimulus	-13.83026153	9.129281387	12.47229157	30284	122	571	21	3.677758319	0.787656443	672|675|1108|2237|3014|4171|4172|4173|4176|5888|5932|8318|9401|10635|29128|51659|57697|84296|119392|253714|348654	BRCA1|BRCA2|CHD4|FEN1|H2AX|MCM2|MCM3|MCM4|MCM7|RAD51|RBBP8|CDC45|RECQL4|RAD51AP1|UHRF1|GINS2|FANCM|GINS4|SFR1|MMS22L|GEN1	-11.59073545	0	3	0	0	-47.74099363	15.91103327
1	-6.901465951	GO:0140588	M1	1	0	GO Biological Processes	19	chromatin looping	19_GO:0009987 cellular process	-6.901465951	5.081367912	7.331661031	30284	167	571	16	2.802101576	0.690640942	1108|1663|4171|4172|4173|4176|8607|9401|10212|10721|29028|51202|54821|57697|80119|83990	CHD4|DDX11|MCM2|MCM3|MCM4|MCM7|RUVBL1|RECQL4|DDX39A|POLQ|ATAD2|DDX47|ERCC6L|FANCM|PIF1|BRIP1	-4.989499912	0	3	0	0	-47.74099363	15.91103327
1	-36.38120535	WP2446	M1	1	0	WikiPathways	27	Retinoblastoma gene in cancer		-36.38120535	20.85715972	26.00691669	30284	89	571	35	6.129597198	1.003834817	580|890|891|983|1017|1111|1719|1786|1869|2956|3925|4172|4173|4176|5111|5427|5557|5983|5984|6240|6241|6839|7027|7153|7272|7465|8318|8819|9133|9134|10592|10733|24137|54443|81620	BARD1|CCNA2|CCNB1|CDK1|CDK2|CHEK1|DHFR|DNMT1|E2F1|MSH6|STMN1|MCM3|MCM4|MCM7|PCNA|POLE2|PRIM1|RFC3|RFC4|RRM1|RRM2|SUV39H1|TFDP1|TOP2A|TTK|WEE1|CDC45|SAP30|CCNB2|CCNE2|SMC2|PLK4|KIF4A|ANLN|CDT1	-33.39960338	0	4	1	1	-36.38120535	23.20359019
1	-29.0087463	hsa04110	M1	1	0	KEGG Pathway	24	Cell cycle		-29.0087463	12.42000488	19.95116902	30284	158	571	37	6.479859895	1.030189996	699|701|890|891|983|990|991|1017|1111|1663|1869|1875|4085|4171|4172|4173|4176|5111|5347|7027|7272|7465|8318|9088|9133|9134|9212|9319|10744|23594|26271|27127|57082|81620|113130|151648|157570	BUB1|BUB1B|CCNA2|CCNB1|CDK1|CDC6|CDC20|CDK2|CHEK1|DDX11|E2F1|E2F5|MAD2L1|MCM2|MCM3|MCM4|MCM7|PCNA|PLK1|TFDP1|TTK|WEE1|CDC45|PKMYT1|CCNB2|CCNE2|AURKB|TRIP13|PTTG2|ORC6|FBXO5|SMC1B|KNL1|CDT1|CDCA5|SGO1|ESCO2	-26.22171899	0	4	0	0	-36.38120535	23.20359019
1	-23.30401014	R-HSA-69242	M1	1	0	Reactome Gene Sets	6	S Phase		-23.30401014	12.14582693	17.72257937	30284	131	571	30	5.253940455	0.933695138	890|990|1017|1163|1869|1875|2237|3978|4171|4172|4173|4331|5111|5427|5557|5983|5984|7027|7465|8318|9134|9837|11065|23594|51053|51659|81620|84296|113130|157570	CCNA2|CDC6|CDK2|CKS1B|E2F1|E2F5|FEN1|LIG1|MCM2|MCM3|MCM4|MNAT1|PCNA|POLE2|PRIM1|RFC3|RFC4|TFDP1|WEE1|CDC45|CCNE2|GINS1|UBE2C|ORC6|GMNN|GINS2|CDT1|GINS4|CDCA5|ESCO2	-20.6930741	0	4	0	0	-36.38120535	23.20359019
1	-22.02721655	R-HSA-453279	M1	1	0	Reactome Gene Sets	6	Mitotic G1 phase and G1/S transition		-22.02721655	12.3752481	17.30817532	30284	120	571	28	4.903677758	0.903701011	890|891|983|990|1017|1163|1719|1869|1875|4171|4172|4173|4331|4605|5111|5427|5557|6241|7027|7083|7153|7465|8318|9134|23594|26271|51053|81620	CCNA2|CCNB1|CDK1|CDC6|CDK2|CKS1B|DHFR|E2F1|E2F5|MCM2|MCM3|MCM4|MNAT1|MYBL2|PCNA|POLE2|PRIM1|RRM2|TFDP1|TK1|TOP2A|WEE1|CDC45|CCNE2|ORC6|FBXO5|GMNN|CDT1	-19.4968001	0	4	0	0	-36.38120535	23.20359019
1	-20.98642749	R-HSA-69306	M1	1	0	Reactome Gene Sets	6	DNA Replication		-20.98642749	9.728639675	15.77403265	30284	169	571	31	5.429071804	0.948251557	890|990|1017|2237|3013|3014|3978|4171|4172|4173|5111|5427|5557|5983|5984|6742|8318|8331|8345|8355|8358|8968|9134|9837|11065|23594|51053|51659|81620|84296|92667	CCNA2|CDC6|CDK2|FEN1|H2AC7|H2AX|LIG1|MCM2|MCM3|MCM4|PCNA|POLE2|PRIM1|RFC3|RFC4|SSBP1|CDC45|H2AC14|H2BC9|H3C8|H3C2|H3C7|CCNE2|GINS1|UBE2C|ORC6|GMNN|GINS2|CDT1|GINS4|MGME1	-18.49512687	0	4	0	0	-36.38120535	23.20359019
1	-20.98112417	R-HSA-69206	M1	1	0	Reactome Gene Sets	6	G1/S Transition		-20.98112417	12.88744128	17.07601364	30284	107	571	26	4.553415061	0.872430345	890|891|983|990|1017|1163|1719|1869|1875|4171|4172|4173|4331|5111|5427|5557|6241|7027|7083|7465|8318|9134|23594|26271|51053|81620	CCNA2|CCNB1|CDK1|CDC6|CDK2|CKS1B|DHFR|E2F1|E2F5|MCM2|MCM3|MCM4|MNAT1|PCNA|POLE2|PRIM1|RRM2|TFDP1|TK1|WEE1|CDC45|CCNE2|ORC6|FBXO5|GMNN|CDT1	-18.49512687	0	4	0	0	-36.38120535	23.20359019
1	-19.61640604	WP179	M1	1	0	WikiPathways	27	Cell cycle		-19.61640604	11.49130181	15.96319389	30284	120	571	26	4.553415061	0.872430345	699|890|891|983|990|991|1017|1111|1869|1875|4171|4172|4173|4176|5111|5347|7027|7272|7465|8318|9088|9133|9134|10744|23594|27127	BUB1|CCNA2|CCNB1|CDK1|CDC6|CDC20|CDK2|CHEK1|E2F1|E2F5|MCM2|MCM3|MCM4|MCM7|PCNA|PLK1|TFDP1|TTK|WEE1|CDC45|PKMYT1|CCNB2|CCNE2|PTTG2|ORC6|SMC1B	-17.21755891	0	4	0	0	-36.38120535	23.20359019
1	-18.20362347	WP466	M1	1	0	WikiPathways	27	DNA replication		-18.20362347	21.46726712	18.40024049	30284	42	571	17	2.977232925	0.711254751	990|1017|4171|4172|4173|4176|5111|5427|5557|5982|5983|5984|8318|23594|51053|55388|81620	CDC6|CDK2|MCM2|MCM3|MCM4|MCM7|PCNA|POLE2|PRIM1|RFC2|RFC3|RFC4|CDC45|ORC6|GMNN|MCM10|CDT1	-15.8470654	0	4	0	0	-36.38120535	23.20359019
1	-17.25178603	R-HSA-69239	M1	1	0	Reactome Gene Sets	6	Synthesis of DNA		-17.25178603	12.15426153	15.17412019	30284	96	571	22	3.852889667	0.805458836	890|990|1017|2237|3978|4171|4172|4173|5111|5427|5557|5983|5984|8318|9134|9837|11065|23594|51053|51659|81620|84296	CCNA2|CDC6|CDK2|FEN1|LIG1|MCM2|MCM3|MCM4|PCNA|POLE2|PRIM1|RFC3|RFC4|CDC45|CCNE2|GINS1|UBE2C|ORC6|GMNN|GINS2|CDT1|GINS4	-14.90845622	0	4	0	0	-36.38120535	23.20359019
1	-14.63636905	WP45	M1	1	0	WikiPathways	27	G1 to S cell cycle control		-14.63636905	14.08789405	14.52970438	30284	64	571	17	2.977232925	0.711254751	891|983|1017|1869|4171|4172|4173|4176|4331|5111|5427|5557|7027|7465|8318|9134|23594	CCNB1|CDK1|CDK2|E2F1|MCM2|MCM3|MCM4|MCM7|MNAT1|PCNA|POLE2|PRIM1|TFDP1|WEE1|CDC45|CCNE2|ORC6	-12.35749724	0	4	0	0	-36.38120535	23.20359019
1	-11.4152438	R-HSA-68962	M1	1	0	Reactome Gene Sets	6	Activation of the pre-replicative complex		-11.4152438	19.44681845	14.01312353	30284	30	571	11	1.926444834	0.575222935	990|1017|4171|4172|4173|5427|5557|8318|23594|51053|81620	CDC6|CDK2|MCM2|MCM3|MCM4|POLE2|PRIM1|CDC45|ORC6|GMNN|CDT1	-9.259434716	0	4	0	0	-36.38120535	23.20359019
1	-11.13811419	R-HSA-69481	M1	1	0	Reactome Gene Sets	6	G2/M Checkpoints		-11.13811419	7.634081622	10.58897602	30284	132	571	19	3.327495622	0.750571685	891|983|990|1017|1111|3014|4171|4172|4173|5983|5984|7465|8318|8345|9133|23594|51512|63967|83990	CCNB1|CDK1|CDC6|CDK2|CHEK1|H2AX|MCM2|MCM3|MCM4|RFC3|RFC4|WEE1|CDC45|H2BC9|CCNB2|ORC6|GTSE1|CLSPN|BRIP1	-8.990684036	0	4	0	0	-36.38120535	23.20359019
1	-10.88813056	R-HSA-176187	M1	1	0	Reactome Gene Sets	6	Activation of ATR in response to replication stress		-10.88813056	17.67892586	13.28921817	30284	33	571	11	1.926444834	0.575222935	990|1017|1111|4171|4172|4173|5983|5984|8318|23594|63967	CDC6|CDK2|CHEK1|MCM2|MCM3|MCM4|RFC3|RFC4|CDC45|ORC6|CLSPN	-8.764908849	0	4	0	0	-36.38120535	23.20359019
1	-10.84657167	R-HSA-69002	M1	1	0	Reactome Gene Sets	6	DNA Replication Pre-Initiation		-10.84657167	7.355465504	10.33546094	30284	137	571	19	3.327495622	0.750571685	990|1017|3013|3014|4171|4172|4173|5427|5557|8318|8331|8345|8355|8358|8968|11065|23594|51053|81620	CDC6|CDK2|H2AC7|H2AX|MCM2|MCM3|MCM4|POLE2|PRIM1|CDC45|H2AC14|H2BC9|H3C8|H3C2|H3C7|UBE2C|ORC6|GMNN|CDT1	-8.728551152	0	4	0	0	-36.38120535	23.20359019
1	-10.29418971	GO:0006270	M1	1	0	GO Biological Processes	19	DNA replication initiation	19_GO:0009987 cellular process	-10.29418971	18.94170628	13.16683076	30284	28	571	10	1.751313485	0.548943021	990|4171|4172|4173|4176|5557|8318|9134|23594|55388	CDC6|MCM2|MCM3|MCM4|MCM7|PRIM1|CDC45|CCNE2|ORC6|MCM10	-8.193897956	0	4	0	0	-36.38120535	23.20359019
1	-8.09351891	GO:0030174	M1	1	0	GO Biological Processes	19	regulation of DNA-templated DNA replication initiation	19_GO:0050789 regulation of biological process	-8.09351891	23.20359019	12.31503308	30284	16	571	7	1.22591944	0.460505063	1017|4171|4172|4173|4176|51053|81620	CDK2|MCM2|MCM3|MCM4|MCM7|GMNN|CDT1	-6.104297546	0	4	0	0	-36.38120535	23.20359019
1	-7.963692023	R-HSA-68867	M1	1	0	Reactome Gene Sets	6	Assembly of the pre-replicative complex		-7.963692023	6.520915277	8.470424602	30284	122	571	15	2.626970228	0.669312388	990|3013|3014|4171|4172|4173|8331|8345|8355|8358|8968|11065|23594|51053|81620	CDC6|H2AC7|H2AX|MCM2|MCM3|MCM4|H2AC14|H2BC9|H3C8|H3C2|H3C7|UBE2C|ORC6|GMNN|CDT1	-5.976388077	0	4	0	0	-36.38120535	23.20359019
1	-7.248309774	R-HSA-69052	M1	1	0	Reactome Gene Sets	6	Switching of origins to a post-replicative state		-7.248309774	8.579478727	8.674002834	30284	68	571	11	1.926444834	0.575222935	890|990|1017|4171|4172|4173|9134|11065|23594|51053|81620	CCNA2|CDC6|CDK2|MCM2|MCM3|MCM4|CCNE2|UBE2C|ORC6|GMNN|CDT1	-5.297676925	0	4	0	0	-36.38120535	23.20359019
1	-5.390566676	R-HSA-68949	M1	1	0	Reactome Gene Sets	6	Orc1 removal from chromatin		-5.390566676	8.485884413	7.343862988	30284	50	571	8	1.401050788	0.49186399	890|990|1017|4171|4172|4173|23594|81620	CCNA2|CDC6|CDK2|MCM2|MCM3|MCM4|ORC6|CDT1	-3.603136674	0	4	0	0	-36.38120535	23.20359019
1	-28.18791458	GO:0090068	M1	1	0	GO Biological Processes	19	positive regulation of cell cycle process	19_GO:0048518 positive regulation of biological process	-28.18791458	8.742325975	17.81380908	30284	273	571	45	7.880910683	1.127573775	332|699|891|983|990|991|1663|1894|2146|2237|3619|4085|5336|6240|6241|6790|7027|9134|9212|9493|9585|9787|9918|9928|10592|10615|10635|10733|11065|11113|23397|26271|29127|29899|51203|51514|54892|55143|57082|64151|81610|113130|220134|221150|348654	BIRC5|BUB1|CCNB1|CDK1|CDC6|CDC20|DDX11|ECT2|EZH2|FEN1|INCENP|MAD2L1|PLCG2|RRM1|RRM2|AURKA|TFDP1|CCNE2|AURKB|KIF23|KIF20B|DLGAP5|NCAPD2|KIF14|SMC2|SPAG5|RAD51AP1|PLK4|UBE2C|CIT|NCAPH|FBXO5|RACGAP1|GPSM2|NUSAP1|DTL|NCAPG2|CDCA8|KNL1|NCAPG|FAM83D|CDCA5|SKA1|SKA3|GEN1	-25.44664476	0	5	1	1	-28.18791458	23.57190115
1	-27.71451692	GO:0045787	M1	1	0	GO Biological Processes	19	positive regulation of cell cycle	19_GO:0048518 positive regulation of biological process	-27.71451692	7.576682512	16.98106941	30284	343	571	49	8.581436077	1.172139035	332|675|699|891|983|990|991|1111|1663|1894|1977|2146|2237|3619|4085|5336|6240|6241|6790|7027|9134|9212|9493|9585|9787|9918|9928|10592|10615|10635|10733|11065|11113|23397|26271|29127|29899|51203|51514|54892|55143|57082|64151|81610|84722|113130|220134|221150|348654	BIRC5|BRCA2|BUB1|CCNB1|CDK1|CDC6|CDC20|CHEK1|DDX11|ECT2|EIF4E|EZH2|FEN1|INCENP|MAD2L1|PLCG2|RRM1|RRM2|AURKA|TFDP1|CCNE2|AURKB|KIF23|KIF20B|DLGAP5|NCAPD2|KIF14|SMC2|SPAG5|RAD51AP1|PLK4|UBE2C|CIT|NCAPH|FBXO5|RACGAP1|GPSM2|NUSAP1|DTL|NCAPG2|CDCA8|KNL1|NCAPG|FAM83D|PSRC1|CDCA5|SKA1|SKA3|GEN1	-25.00465557	0	5	0	0	-28.18791458	23.57190115
1	-11.50618388	GO:1901989	M1	1	0	GO Biological Processes	19	positive regulation of cell cycle phase transition	19_GO:0048518 positive regulation of biological process	-11.50618388	7.997609318	10.91133644	30284	126	571	19	3.327495622	0.750571685	332|891|983|990|991|2146|5336|6240|6241|7027|9134|9787|11065|26271|51514|81610|113130|220134|221150	BIRC5|CCNB1|CDK1|CDC6|CDC20|EZH2|PLCG2|RRM1|RRM2|TFDP1|CCNE2|DLGAP5|UBE2C|FBXO5|DTL|FAM83D|CDCA5|SKA1|SKA3	-9.344697661	0	5	0	0	-28.18791458	23.57190115
1	-10.90383485	GO:0045931	M1	1	0	GO Biological Processes	19	positive regulation of mitotic cell cycle	19_GO:0048518 positive regulation of biological process	-10.90383485	7.409549809	10.38513099	30284	136	571	19	3.327495622	0.750571685	332|675|891|983|990|991|1977|6240|6241|6790|7027|9134|9787|11065|26271|51514|113130|220134|221150	BIRC5|BRCA2|CCNB1|CDK1|CDC6|CDC20|EIF4E|RRM1|RRM2|AURKA|TFDP1|CCNE2|DLGAP5|UBE2C|FBXO5|DTL|CDCA5|SKA1|SKA3	-8.777988992	0	5	0	0	-28.18791458	23.57190115
1	-10.16768603	GO:1901970	M1	1	0	GO Biological Processes	19	positive regulation of mitotic sister chromatid separation	19_GO:0048518 positive regulation of biological process	-10.16768603	22.73004754	13.80888414	30284	21	571	9	1.576182137	0.521237016	332|991|3619|9212|9787|11065|55143|220134|221150	BIRC5|CDC20|INCENP|AURKB|DLGAP5|UBE2C|CDCA8|SKA1|SKA3	-8.069868893	0	5	0	0	-28.18791458	23.57190115
1	-9.859820615	GO:1901992	M1	1	0	GO Biological Processes	19	positive regulation of mitotic cell cycle phase transition	19_GO:0048518 positive regulation of biological process	-9.859820615	8.081794679	10.07696637	30284	105	571	16	2.802101576	0.690640942	332|891|983|990|991|6240|6241|7027|9134|9787|11065|26271|51514|113130|220134|221150	BIRC5|CCNB1|CDK1|CDC6|CDC20|RRM1|RRM2|TFDP1|CCNE2|DLGAP5|UBE2C|FBXO5|DTL|CDCA5|SKA1|SKA3	-7.778941901	0	5	0	0	-28.18791458	23.57190115
1	-4.920444163	GO:0045842	M1	1	0	GO Biological Processes	19	positive regulation of mitotic metaphase/anaphase transition	19_GO:0048518 positive regulation of biological process	-4.920444163	15.59905223	8.346582406	30284	17	571	5	0.875656743	0.38988727	991|9787|11065|220134|221150	CDC20|DLGAP5|UBE2C|SKA1|SKA3	-3.183495725	0	5	0	0	-28.18791458	23.57190115
1	-4.835159774	GO:0062033	M1	1	0	GO Biological Processes	19	positive regulation of mitotic sister chromatid segregation	19_GO:0048518 positive regulation of biological process	-4.835159774	23.57190115	9.388399667	30284	9	571	4	0.700525394	0.349033701	983|9212|220134|221150	CDK1|AURKB|SKA1|SKA3	-3.105671793	0	5	0	0	-28.18791458	23.57190115
1	-4.785897776	GO:1902101	M1	1	0	GO Biological Processes	19	positive regulation of metaphase/anaphase transition of cell cycle	19_GO:0048518 positive regulation of biological process	-4.785897776	14.73243822	8.078870439	30284	18	571	5	0.875656743	0.38988727	991|9787|11065|220134|221150	CDC20|DLGAP5|UBE2C|SKA1|SKA3	-3.058518025	0	5	0	0	-28.18791458	23.57190115
1	-4.677437351	GO:0051785	M1	1	0	GO Biological Processes	19	positive regulation of nuclear division	19_GO:0048518 positive regulation of biological process	-4.677437351	6.843455172	6.384813437	30284	62	571	8	1.401050788	0.49186399	991|6790|9787|10635|11065|51203|220134|221150	CDC20|AURKA|DLGAP5|RAD51AP1|UBE2C|NUSAP1|SKA1|SKA3	-2.962496478	0	5	0	0	-28.18791458	23.57190115
1	-4.573295134	GO:0045840	M1	1	0	GO Biological Processes	19	positive regulation of mitotic nuclear division	19_GO:0048518 positive regulation of biological process	-4.573295134	7.899094534	6.561693279	30284	47	571	7	1.22591944	0.460505063	991|6790|9787|11065|51203|220134|221150	CDC20|AURKA|DLGAP5|UBE2C|NUSAP1|SKA1|SKA3	-2.885103765	0	5	0	0	-28.18791458	23.57190115
1	-27.11594477	M129	M1	1	0	Canonical Pathways	11	PID PLK1 PATHWAY		-27.11594477	26.51838879	24.0104271	30284	46	571	23	4.028021016	0.822810897	699|701|891|983|991|1062|1894|3619|4957|5347|6790|7283|7465|9055|10112|22974|26271|54821|63967|79682|79866|147841|151648	BUB1|BUB1B|CCNB1|CDK1|CDC20|CENPE|ECT2|INCENP|ODF2|PLK1|AURKA|TUBG1|WEE1|PRC1|KIF20A|TPX2|FBXO5|ERCC6L|CLSPN|CENPU|BORA|SPC24|SGO1	-24.4353728	0	6	1	1	-27.11594477	26.51838879
1	-24.11701188	GO:0051321	M1	1	0	GO Biological Processes	19	meiotic cell cycle	19_GO:0022414 reproductive process	-24.11701188	8.254751375	16.19113799	30284	257	571	40	7.00525394	1.068127493	675|991|1017|2177|2956|3014|3619|4751|5347|5888|5932|6790|7153|7272|7283|9088|9133|9134|9156|9319|9918|10592|10635|10744|11130|23397|26271|27127|29893|57082|57697|83540|83990|84057|84930|151246|151648|220134|221150|259266	BRCA2|CDC20|CDK2|FANCD2|MSH6|H2AX|INCENP|NEK2|PLK1|RAD51|RBBP8|AURKA|TOP2A|TTK|TUBG1|PKMYT1|CCNB2|CCNE2|EXO1|TRIP13|NCAPD2|SMC2|RAD51AP1|PTTG2|ZWINT|NCAPH|FBXO5|SMC1B|PSMC3IP|KNL1|FANCM|NUF2|BRIP1|MND1|MASTL|SGO2|SGO1|SKA1|SKA3|ASPM	-21.48125225	0	7	1	1	-24.11701188	12.10622097
1	-19.14496099	GO:1903046	M1	1	0	GO Biological Processes	19	meiotic cell cycle process	19_GO:0022414 reproductive process	-19.14496099	8.474948995	14.47912294	30284	194	571	31	5.429071804	0.948251557	675|991|2177|2956|3619|5347|5888|6790|7153|7272|7283|9133|9134|9319|9918|10592|10744|11130|23397|26271|29893|57082|57697|83540|83990|84057|84930|151648|220134|221150|259266	BRCA2|CDC20|FANCD2|MSH6|INCENP|PLK1|RAD51|AURKA|TOP2A|TTK|TUBG1|CCNB2|CCNE2|TRIP13|NCAPD2|SMC2|PTTG2|ZWINT|NCAPH|FBXO5|PSMC3IP|KNL1|FANCM|NUF2|BRIP1|MND1|MASTL|SGO1|SKA1|SKA3|ASPM	-16.76067258	0	7	0	0	-24.11701188	12.10622097
1	-16.47899255	GO:0140013	M1	1	0	GO Biological Processes	19	meiotic nuclear division	19_GO:0022414 reproductive process	-16.47899255	8.277416155	13.30705413	30284	173	571	27	4.72854641	0.888233543	675|2177|3619|5347|5888|6790|7153|7272|9133|9134|9319|10592|10744|11130|23397|26271|29893|57082|57697|83540|83990|84057|84930|151648|220134|221150|259266	BRCA2|FANCD2|INCENP|PLK1|RAD51|AURKA|TOP2A|TTK|CCNB2|CCNE2|TRIP13|SMC2|PTTG2|ZWINT|NCAPH|FBXO5|PSMC3IP|KNL1|FANCM|NUF2|BRIP1|MND1|MASTL|SGO1|SKA1|SKA3|ASPM	-14.15269609	0	7	0	0	-24.11701188	12.10622097
1	-16.45751489	GO:0045132	M1	1	0	GO Biological Processes	19	meiotic chromosome segregation	19_GO:0022414 reproductive process	-16.45751489	12.10622097	14.78967168	30284	92	571	21	3.677758319	0.787656443	2177|5347|6790|7272|9133|9134|9319|10592|10744|11130|23397|26271|29893|57082|83540|83990|84057|151648|220134|221150|259266	FANCD2|PLK1|AURKA|TTK|CCNB2|CCNE2|TRIP13|SMC2|PTTG2|ZWINT|NCAPH|FBXO5|PSMC3IP|KNL1|NUF2|BRIP1|MND1|SGO1|SKA1|SKA3|ASPM	-14.13537438	0	7	0	0	-24.11701188	12.10622097
1	-11.38117441	GO:0061982	M1	1	0	GO Biological Processes	19	meiosis I cell cycle process	19_GO:0022414 reproductive process	-11.38117441	7.872646673	10.80155759	30284	128	571	19	3.327495622	0.750571685	675|991|2177|2956|5347|5888|6790|7153|9133|9134|9319|10744|11130|26271|29893|57082|57697|83990|84057	BRCA2|CDC20|FANCD2|MSH6|PLK1|RAD51|AURKA|TOP2A|CCNB2|CCNE2|TRIP13|PTTG2|ZWINT|FBXO5|PSMC3IP|KNL1|FANCM|BRIP1|MND1	-9.228176302	0	7	0	0	-24.11701188	12.10622097
1	-9.635426738	GO:0007127	M1	1	0	GO Biological Processes	19	meiosis I	19_GO:0022414 reproductive process	-9.635426738	7.213001751	9.649221255	30284	125	571	17	2.977232925	0.711254751	675|2177|5347|5888|6790|7153|9133|9134|9319|10744|11130|26271|29893|57082|57697|83990|84057	BRCA2|FANCD2|PLK1|RAD51|AURKA|TOP2A|CCNB2|CCNE2|TRIP13|PTTG2|ZWINT|FBXO5|PSMC3IP|KNL1|FANCM|BRIP1|MND1	-7.566254784	0	7	0	0	-24.11701188	12.10622097
1	-8.45466565	GO:0035825	M1	1	0	GO Biological Processes	19	homologous recombination	19_GO:0009987 cellular process	-8.45466565	9.64305047	9.744294683	30284	66	571	12	2.101576182	0.600264092	580|672|2177|5888|5932|7153|9319|29128|29893|57697|83990|84057	BARD1|BRCA1|FANCD2|RAD51|RBBP8|TOP2A|TRIP13|UHRF1|PSMC3IP|FANCM|BRIP1|MND1	-6.445789598	0	7	0	0	-24.11701188	12.10622097
1	-6.431158232	GO:0070192	M1	1	0	GO Biological Processes	19	chromosome organization involved in meiotic cell cycle	19_GO:0022414 reproductive process	-6.431158232	8.159504244	8.010208779	30284	65	571	10	1.751313485	0.548943021	2177|5888|9134|9319|9918|10592|23397|29893|83990|84057	FANCD2|RAD51|CCNE2|TRIP13|NCAPD2|SMC2|NCAPH|PSMC3IP|BRIP1|MND1	-4.551721418	0	7	0	0	-24.11701188	12.10622097
1	-6.367130567	GO:0045143	M1	1	0	GO Biological Processes	19	homologous chromosome segregation	19_GO:0022414 reproductive process	-6.367130567	8.035875391	7.932343263	30284	66	571	10	1.751313485	0.548943021	2177|5347|9134|9319|10744|11130|29893|57082|83990|84057	FANCD2|PLK1|CCNE2|TRIP13|PTTG2|ZWINT|PSMC3IP|KNL1|BRIP1|MND1	-4.492148094	0	7	0	0	-24.11701188	12.10622097
1	-4.895259483	GO:0007131	M1	1	0	GO Biological Processes	19	reciprocal meiotic recombination	19_GO:0022414 reproductive process	-4.895259483	7.315417598	6.673750734	30284	58	571	8	1.401050788	0.49186399	2177|5888|7153|9319|29893|57697|83990|84057	FANCD2|RAD51|TOP2A|TRIP13|PSMC3IP|FANCM|BRIP1|MND1	-3.163652988	0	7	0	0	-24.11701188	12.10622097
1	-4.895259483	GO:0140527	M1	1	0	GO Biological Processes	19	reciprocal homologous recombination	19_GO:0009987 cellular process	-4.895259483	7.315417598	6.673750734	30284	58	571	8	1.401050788	0.49186399	2177|5888|7153|9319|29893|57697|83990|84057	FANCD2|RAD51|TOP2A|TRIP13|PSMC3IP|FANCM|BRIP1|MND1	-3.163652988	0	7	0	0	-24.11701188	12.10622097
1	-3.324397966	GO:0007129	M1	1	0	GO Biological Processes	19	homologous chromosome pairing at meiosis	19_GO:0022414 reproductive process	-3.324397966	6.0041635	5.054607296	30284	53	571	6	1.050788091	0.426722642	2177|9134|9319|29893|83990|84057	FANCD2|CCNE2|TRIP13|PSMC3IP|BRIP1|MND1	-1.779718808	0	7	0	0	-24.11701188	12.10622097
1	-20.69764396	GO:0044770	M1	1	0	GO Biological Processes	19	cell cycle phase transition	19_GO:0009987 cellular process	-20.69764396	10.00693917	15.78543357	30284	159	571	30	5.253940455	0.933695138	332|701|890|891|899|983|991|1017|1033|1111|1163|1977|2146|2305|4331|4781|5347|5932|6790|7465|8914|9088|9133|9134|9212|9833|10460|11065|84930|128239	BIRC5|BUB1B|CCNA2|CCNB1|CCNF|CDK1|CDC20|CDK2|CDKN3|CHEK1|CKS1B|EIF4E|EZH2|FOXM1|MNAT1|NFIB|PLK1|RBBP8|AURKA|WEE1|TIMELESS|PKMYT1|CCNB2|CCNE2|AURKB|MELK|TACC3|UBE2C|MASTL|IQGAP3	-18.21763702	0	8	1	1	-20.69764396	26.51838879
1	-18.44720449	GO:0044772	M1	1	0	GO Biological Processes	19	mitotic cell cycle phase transition	19_GO:0009987 cellular process	-18.44720449	9.808171197	14.78935425	30284	146	571	27	4.72854641	0.888233543	332|701|890|891|899|983|1017|1033|1111|1163|1977|2146|2305|4331|4781|5347|5932|6790|7465|9088|9133|9134|9833|10460|11065|84930|128239	BIRC5|BUB1B|CCNA2|CCNB1|CCNF|CDK1|CDK2|CDKN3|CHEK1|CKS1B|EIF4E|EZH2|FOXM1|MNAT1|NFIB|PLK1|RBBP8|AURKA|WEE1|PKMYT1|CCNB2|CCNE2|MELK|TACC3|UBE2C|MASTL|IQGAP3	-16.08614592	0	8	0	0	-20.69764396	26.51838879
1	-14.04241401	M176	M1	1	0	Canonical Pathways	11	PID FOXM1 PATHWAY		-14.04241401	18.56287215	15.40813844	30284	40	571	14	2.451838879	0.647198427	332|675|890|891|983|1017|1058|1063|1163|2305|4751|5347|9133|9212	BIRC5|BRCA2|CCNA2|CCNB1|CDK1|CDK2|CENPA|CENPF|CKS1B|FOXM1|NEK2|PLK1|CCNB2|AURKB	-11.78898932	0	8	0	0	-20.69764396	26.51838879
1	-13.17368521	GO:0044839	M1	1	0	GO Biological Processes	19	cell cycle G2/M phase transition	19_GO:0009987 cellular process	-13.17368521	14.4645757	13.85499514	30284	55	571	15	2.626970228	0.669312388	332|890|891|983|1017|1111|2305|5347|6790|7465|9088|9133|9212|9833|84930	BIRC5|CCNA2|CCNB1|CDK1|CDK2|CHEK1|FOXM1|PLK1|AURKA|WEE1|PKMYT1|CCNB2|AURKB|MELK|MASTL	-10.95746021	0	8	0	0	-20.69764396	26.51838879
1	-11.20521269	GO:0000086	M1	1	0	GO Biological Processes	19	G2/M transition of mitotic cell cycle	19_GO:0009987 cellular process	-11.20521269	13.78956217	12.54691992	30284	50	571	13	2.276707531	0.624215593	332|890|891|983|1017|1111|2305|5347|6790|7465|9088|9833|84930	BIRC5|CCNA2|CCNB1|CDK1|CDK2|CHEK1|FOXM1|PLK1|AURKA|WEE1|PKMYT1|MELK|MASTL	-9.055007482	0	8	0	0	-20.69764396	26.51838879
1	-9.738214253	R-HSA-69273	M1	1	0	Reactome Gene Sets	6	Cyclin A/B1/B2 associated events during G2/M transition		-9.738214253	20.75352166	13.13744964	30284	23	571	9	1.576182137	0.521237016	890|891|983|1017|2305|4331|5347|7465|9133	CCNA2|CCNB1|CDK1|CDK2|FOXM1|MNAT1|PLK1|WEE1|CCNB2	-7.664397394	0	8	0	0	-20.69764396	26.51838879
1	-8.602148945	R-HSA-156711	M1	1	0	Reactome Gene Sets	6	Polo-like kinase mediated events		-8.602148945	26.51838879	13.23900384	30284	14	571	7	1.22591944	0.460505063	891|1063|2305|4605|5347|7465|9133	CCNB1|CENPF|FOXM1|MYBL2|PLK1|WEE1|CCNB2	-6.578965428	0	8	0	0	-20.69764396	26.51838879
1	-8.480969534	GO:0000082	M1	1	0	GO Biological Processes	19	G1/S transition of mitotic cell cycle	19_GO:0009987 cellular process	-8.480969534	8.618476357	9.458562496	30284	80	571	13	2.276707531	0.624215593	890|891|899|983|1017|1033|1977|2146|4331|5932|9133|9134|128239	CCNA2|CCNB1|CCNF|CDK1|CDK2|CDKN3|EIF4E|EZH2|MNAT1|RBBP8|CCNB2|CCNE2|IQGAP3	-6.466019334	0	8	0	0	-20.69764396	26.51838879
1	-8.344958152	GO:0044843	M1	1	0	GO Biological Processes	19	cell cycle G1/S phase transition	19_GO:0009987 cellular process	-8.344958152	8.408269617	9.312153049	30284	82	571	13	2.276707531	0.624215593	890|891|899|983|1017|1033|1977|2146|4331|5932|9133|9134|128239	CCNA2|CCNB1|CCNF|CDK1|CDK2|CDKN3|EIF4E|EZH2|MNAT1|RBBP8|CCNB2|CCNE2|IQGAP3	-6.342072463	0	8	0	0	-20.69764396	26.51838879
1	-7.192000726	hsa04114	M1	1	0	KEGG Pathway	24	Oocyte meiosis		-7.192000726	5.723393264	7.737454584	30284	139	571	15	2.626970228	0.669312388	699|891|983|991|1017|4085|5347|6790|9088|9133|9134|10744|26271|27127|151648	BUB1|CCNB1|CDK1|CDC20|CDK2|MAD2L1|PLK1|AURKA|PKMYT1|CCNB2|CCNE2|PTTG2|FBXO5|SMC1B|SGO1	-5.246610931	0	8	0	0	-20.69764396	26.51838879
1	-5.075590016	hsa04914	M1	1	0	KEGG Pathway	24	Progesterone-mediated oocyte maturation		-5.075590016	5.255896878	6.227125094	30284	111	571	11	1.926444834	0.575222935	699|890|891|983|1017|3835|4085|5347|6790|9088|9133	BUB1|CCNA2|CCNB1|CDK1|CDK2|KIF22|MAD2L1|PLK1|AURKA|PKMYT1|CCNB2	-3.328857309	0	8	0	0	-20.69764396	26.51838879
1	-20.52209128	M14	M1	1	0	Canonical Pathways	11	PID AURORA B PATHWAY		-20.52209128	24.47851273	20.33856663	30284	39	571	18	3.152364273	0.731214266	332|699|1058|3619|3925|6790|9212|9493|9918|10112|10592|11004|23397|23468|29127|55143|64151|151648	BIRC5|BUB1|CENPA|INCENP|STMN1|AURKA|AURKB|KIF23|NCAPD2|KIF20A|SMC2|KIF2C|NCAPH|CBX5|RACGAP1|CDCA8|NCAPG|SGO1	-18.0479932	0	9	1	1	-20.52209128	42.42942207
1	-16.17024029	GO:0051984	M1	1	0	GO Biological Processes	19	positive regulation of chromosome segregation	19_GO:0048518 positive regulation of biological process	-16.17024029	24.75049621	18.04206173	30284	30	571	14	2.451838879	0.647198427	332|891|983|990|3619|9212|9918|10592|23397|54892|55143|64151|220134|221150	BIRC5|CCNB1|CDK1|CDC6|INCENP|AURKB|NCAPD2|SMC2|NCAPH|NCAPG2|CDCA8|NCAPG|SKA1|SKA3	-13.86033425	0	9	0	0	-20.52209128	42.42942207
1	-15.67448495	GO:1905820	M1	1	0	GO Biological Processes	19	positive regulation of chromosome separation	19_GO:0048518 positive regulation of biological process	-15.67448495	23.20359019	17.42069179	30284	32	571	14	2.451838879	0.647198427	332|991|3619|9212|9787|9918|10592|11065|23397|54892|55143|64151|220134|221150	BIRC5|CDC20|INCENP|AURKB|DLGAP5|NCAPD2|SMC2|UBE2C|NCAPH|NCAPG2|CDCA8|NCAPG|SKA1|SKA3	-13.38037317	0	9	0	0	-20.52209128	42.42942207
1	-11.62183369	R-HSA-2514853	M1	1	0	Reactome Gene Sets	6	Condensation of Prometaphase Chromosomes		-11.62183369	38.57220188	17.27744465	30284	11	571	8	1.401050788	0.49186399	891|983|1459|9133|9918|10592|23397|64151	CCNB1|CDK1|CSNK2A2|CCNB2|NCAPD2|SMC2|NCAPH|NCAPG	-9.451690154	0	9	0	0	-20.52209128	42.42942207
1	-10.92458869	GO:0030261	M1	1	0	GO Biological Processes	19	chromosome condensation	19_GO:0009987 cellular process	-10.92458869	15.15336502	12.72399088	30284	42	571	12	2.101576182	0.600264092	983|3009|5347|7153|9918|10592|23397|51203|54892|64151|113130|387893	CDK1|H1-5|PLK1|TOP2A|NCAPD2|SMC2|NCAPH|NUSAP1|NCAPG2|NCAPG|CDCA5|KMT5A	-8.796102737	0	9	0	0	-20.52209128	42.42942207
1	-10.87137917	GO:2001252	M1	1	0	GO Biological Processes	19	positive regulation of chromosome organization	19_GO:0048518 positive regulation of biological process	-10.87137917	8.586906847	10.79571049	30284	105	571	17	2.977232925	0.711254751	699|983|1017|1663|2237|3178|3181|4751|8607|9212|9918|10592|23397|54892|64151|220134|221150	BUB1|CDK1|CDK2|DDX11|FEN1|HNRNPA1|HNRNPA2B1|NEK2|RUVBL1|AURKB|NCAPD2|SMC2|NCAPH|NCAPG2|NCAPG|SKA1|SKA3	-8.750765843	0	9	0	0	-20.52209128	42.42942207
1	-10.43960651	GO:0010638	M1	1	0	GO Biological Processes	19	positive regulation of organelle organization	19_GO:0048518 positive regulation of biological process	-10.43960651	3.72001446	8.493113624	30284	499	571	35	6.129597198	1.003834817	699|983|991|1017|1663|2237|3178|3181|4751|6742|6790|8607|8936|9212|9787|9793|9918|10059|10572|10592|10615|10635|10733|11065|23397|23580|29108|29899|51203|54892|55558|64151|84722|220134|221150	BUB1|CDK1|CDC20|CDK2|DDX11|FEN1|HNRNPA1|HNRNPA2B1|NEK2|SSBP1|AURKA|RUVBL1|WASF1|AURKB|DLGAP5|CKAP5|NCAPD2|DNM1L|SIVA1|SMC2|SPAG5|RAD51AP1|PLK4|UBE2C|NCAPH|CDC42EP4|PYCARD|GPSM2|NUSAP1|NCAPG2|PLXNA3|NCAPG|PSRC1|SKA1|SKA3	-8.331805154	0	9	0	0	-20.52209128	42.42942207
1	-9.496920593	GO:0007076	M1	1	0	GO Biological Processes	19	mitotic chromosome condensation	19_GO:0009987 cellular process	-9.496920593	24.95848357	13.69756435	30284	17	571	8	1.401050788	0.49186399	5347|9918|10592|23397|51203|64151|113130|387893	PLK1|NCAPD2|SMC2|NCAPH|NUSAP1|NCAPG|CDCA5|KMT5A	-7.432344391	0	9	0	0	-20.52209128	42.42942207
1	-6.902626583	GO:1905821	M1	1	0	GO Biological Processes	19	positive regulation of chromosome condensation	19_GO:0048518 positive regulation of biological process	-6.902626583	33.14798599	12.60647789	30284	8	571	5	0.875656743	0.38988727	9918|10592|23397|54892|64151	NCAPD2|SMC2|NCAPH|NCAPG2|NCAPG	-4.989499912	0	9	0	0	-20.52209128	42.42942207
1	-6.210380365	CORUM:10	M1	1	0	CORUM	33	Condensin I complex		-6.210380365	42.42942207	12.84302607	30284	5	571	4	0.700525394	0.349033701	9918|10592|23397|64151	NCAPD2|SMC2|NCAPH|NCAPG	-4.351350401	0	9	0	0	-20.52209128	42.42942207
1	-6.210380365	CORUM:157	M1	1	0	CORUM	33	Condensin I complex		-6.210380365	42.42942207	12.84302607	30284	5	571	4	0.700525394	0.349033701	9918|10592|23397|64151	NCAPD2|SMC2|NCAPH|NCAPG	-4.351350401	0	9	0	0	-20.52209128	42.42942207
1	-6.210380365	CORUM:167	M1	1	0	CORUM	33	Condensin I complex		-6.210380365	42.42942207	12.84302607	30284	5	571	4	0.700525394	0.349033701	9918|10592|23397|64151	NCAPD2|SMC2|NCAPH|NCAPG	-4.351350401	0	9	0	0	-20.52209128	42.42942207
1	-5.575254691	GO:0060623	M1	1	0	GO Biological Processes	19	regulation of chromosome condensation	19_GO:0050789 regulation of biological process	-5.575254691	20.39876061	9.697873765	30284	13	571	5	0.875656743	0.38988727	9918|10592|23397|54892|64151	NCAPD2|SMC2|NCAPH|NCAPG2|NCAPG	-3.765950994	0	9	0	0	-20.52209128	42.42942207
1	-5.378380364	CORUM:159	M1	1	0	CORUM	33	Condensin I-PARP-1-XRCC1 complex		-5.378380364	30.30673005	10.74989481	30284	7	571	4	0.700525394	0.349033701	9918|10592|23397|64151	NCAPD2|SMC2|NCAPH|NCAPG	-3.592557763	0	9	0	0	-20.52209128	42.42942207
1	-3.893385661	GO:0010032	M1	1	0	GO Biological Processes	19	meiotic chromosome condensation	19_GO:0022414 reproductive process	-3.893385661	26.51838879	8.665817402	30284	6	571	3	0.525394046	0.302538489	9918|10592|23397	NCAPD2|SMC2|NCAPH	-2.281644623	0	9	0	0	-20.52209128	42.42942207
1	-19.59587098	R-HSA-453274	M1	1	0	Reactome Gene Sets	6	Mitotic G2-G2/M phases		-19.59587098	9.673374528	15.20083292	30284	159	571	29	5.078809107	0.918849704	890|891|983|1017|1063|1869|2305|4331|4605|4751|5347|6790|7283|7465|9133|9793|10376|10381|10733|11116|22974|51512|79866|80097|84790|93323|115106|203068|653784	CCNA2|CCNB1|CDK1|CDK2|CENPF|E2F1|FOXM1|MNAT1|MYBL2|NEK2|PLK1|AURKA|TUBG1|WEE1|CCNB2|CKAP5|TUBA1B|TUBB3|PLK4|CEP43|TPX2|GTSE1|BORA|MZT2B|TUBA1C|HAUS8|HAUS1|TUBB|MZT2A	-17.20193118	0	10	1	1	-19.59587098	10.60735552
1	-18.66649084	R-HSA-69275	M1	1	0	Reactome Gene Sets	6	G2/M Transition		-18.66649084	9.458788359	14.73073078	30284	157	571	28	4.903677758	0.903701011	890|891|983|1017|1063|2305|4331|4605|4751|5347|6790|7283|7465|9133|9793|10376|10381|10733|11116|22974|51512|79866|80097|84790|93323|115106|203068|653784	CCNA2|CCNB1|CDK1|CDK2|CENPF|FOXM1|MNAT1|MYBL2|NEK2|PLK1|AURKA|TUBG1|WEE1|CCNB2|CKAP5|TUBA1B|TUBB3|PLK4|CEP43|TPX2|GTSE1|BORA|MZT2B|TUBA1C|HAUS8|HAUS1|TUBB|MZT2A	-16.29628889	0	10	0	0	-19.59587098	10.60735552
1	-13.81901426	GO:0007098	M1	1	0	GO Biological Processes	19	centrosome cycle	19_GO:0009987 cellular process	-13.81901426	10.60735552	13.00126324	30284	95	571	19	3.327495622	0.750571685	672|675|983|1017|3832|4751|4957|5347|6790|9768|9793|10733|29901|56992|93323|115106|116840|151648|284403	BRCA1|BRCA2|CDK1|CDK2|KIF11|NEK2|ODF2|PLK1|AURKA|PCLAF|CKAP5|PLK4|SAC3D1|KIF15|HAUS8|HAUS1|CNTROB|SGO1|WDR62	-11.58289443	0	10	0	0	-19.59587098	10.60735552
1	-12.67623167	GO:0031023	M1	1	0	GO Biological Processes	19	microtubule organizing center organization	19_GO:0009987 cellular process	-12.67623167	9.244942881	11.95422737	30284	109	571	19	3.327495622	0.750571685	672|675|983|1017|3832|4751|4957|5347|6790|9768|9793|10733|29901|56992|93323|115106|116840|151648|284403	BRCA1|BRCA2|CDK1|CDK2|KIF11|NEK2|ODF2|PLK1|AURKA|PCLAF|CKAP5|PLK4|SAC3D1|KIF15|HAUS8|HAUS1|CNTROB|SGO1|WDR62	-10.47902991	0	10	0	0	-19.59587098	10.60735552
1	-10.37483215	R-HSA-380320	M1	1	0	Reactome Gene Sets	6	Recruitment of NuMA to mitotic centrosomes		-10.37483215	9.584959804	10.85702659	30284	83	571	15	2.626970228	0.669312388	983|4751|5347|7283|9793|10376|10381|10733|11116|80097|84790|93323|115106|203068|653784	CDK1|NEK2|PLK1|TUBG1|CKAP5|TUBA1B|TUBB3|PLK4|CEP43|MZT2B|TUBA1C|HAUS8|HAUS1|TUBB|MZT2A	-8.272051595	0	10	0	0	-19.59587098	10.60735552
1	-10.0878875	R-HSA-2565942	M1	1	0	Reactome Gene Sets	6	Regulation of PLK1 Activity at G2/M Transition		-10.0878875	10.1714368	10.87578236	30284	73	571	14	2.451838879	0.647198427	891|983|4751|5347|6790|7283|9133|9793|10733|11116|79866|93323|115106|203068	CCNB1|CDK1|NEK2|PLK1|AURKA|TUBG1|CCNB2|CKAP5|PLK4|CEP43|BORA|HAUS8|HAUS1|TUBB	-7.992530964	0	10	0	0	-19.59587098	10.60735552
1	-8.782656296	R-HSA-8854518	M1	1	0	Reactome Gene Sets	6	AURKA Activation by TPX2		-8.782656296	10.26518276	10.12354192	30284	62	571	12	2.101576182	0.600264092	983|4751|5347|6790|7283|9793|10733|11116|22974|93323|115106|203068	CDK1|NEK2|PLK1|AURKA|TUBG1|CKAP5|PLK4|CEP43|TPX2|HAUS8|HAUS1|TUBB	-6.744677862	0	10	0	0	-19.59587098	10.60735552
1	-8.149722033	R-HSA-380270	M1	1	0	Reactome Gene Sets	6	Recruitment of mitotic centrosome proteins and complexes		-8.149722033	9.092019014	9.396065878	30284	70	571	12	2.101576182	0.600264092	983|4751|5347|7283|9793|10733|11116|80097|93323|115106|203068|653784	CDK1|NEK2|PLK1|TUBG1|CKAP5|PLK4|CEP43|MZT2B|HAUS8|HAUS1|TUBB|MZT2A	-6.156640248	0	10	0	0	-19.59587098	10.60735552
1	-8.149722033	R-HSA-380287	M1	1	0	Reactome Gene Sets	6	Centrosome maturation		-8.149722033	9.092019014	9.396065878	30284	70	571	12	2.101576182	0.600264092	983|4751|5347|7283|9793|10733|11116|80097|93323|115106|203068|653784	CDK1|NEK2|PLK1|TUBG1|CKAP5|PLK4|CEP43|MZT2B|HAUS8|HAUS1|TUBB|MZT2A	-6.156640248	0	10	0	0	-19.59587098	10.60735552
1	-7.493570385	R-HSA-5617833	M1	1	0	Reactome Gene Sets	6	Cilium Assembly		-7.493570385	5.242007087	7.734104989	30284	172	571	17	2.977232925	0.711254751	983|4751|5347|7283|9793|10376|10381|10733|11116|28981|64792|79989|84790|89891|93323|115106|203068	CDK1|NEK2|PLK1|TUBG1|CKAP5|TUBA1B|TUBB3|PLK4|CEP43|IFT81|IFT22|IFT56|TUBA1C|DYNC2I2|HAUS8|HAUS1|TUBB	-5.524988928	0	10	0	0	-19.59587098	10.60735552
1	-6.770051727	R-HSA-380259	M1	1	0	Reactome Gene Sets	6	Loss of Nlp from mitotic centrosomes		-6.770051727	8.839462931	8.426169996	30284	60	571	10	1.751313485	0.548943021	983|4751|5347|7283|9793|10733|11116|93323|115106|203068	CDK1|NEK2|PLK1|TUBG1|CKAP5|PLK4|CEP43|HAUS8|HAUS1|TUBB	-4.867631006	0	10	0	0	-19.59587098	10.60735552
1	-6.770051727	R-HSA-380284	M1	1	0	Reactome Gene Sets	6	Loss of proteins required for interphase microtubule organization from the centrosome		-6.770051727	8.839462931	8.426169996	30284	60	571	10	1.751313485	0.548943021	983|4751|5347|7283|9793|10733|11116|93323|115106|203068	CDK1|NEK2|PLK1|TUBG1|CKAP5|PLK4|CEP43|HAUS8|HAUS1|TUBB	-4.867631006	0	10	0	0	-19.59587098	10.60735552
1	-5.627980516	R-HSA-5620912	M1	1	0	Reactome Gene Sets	6	Anchoring of the basal body to the plasma membrane		-5.627980516	6.71351615	7.048907894	30284	79	571	10	1.751313485	0.548943021	983|4751|5347|7283|9793|10733|11116|93323|115106|203068	CDK1|NEK2|PLK1|TUBG1|CKAP5|PLK4|CEP43|HAUS8|HAUS1|TUBB	-3.812851482	0	10	0	0	-19.59587098	10.60735552
1	-5.609227721	R-HSA-1852241	M1	1	0	Reactome Gene Sets	6	Organelle biogenesis and maintenance		-5.609227721	3.685953654	6.017985537	30284	259	571	18	3.152364273	0.731214266	983|4751|5347|6742|7283|9793|10376|10381|10733|11116|28981|64792|79989|84790|89891|93323|115106|203068	CDK1|NEK2|PLK1|SSBP1|TUBG1|CKAP5|TUBA1B|TUBB3|PLK4|CEP43|IFT81|IFT22|IFT56|TUBA1C|DYNC2I2|HAUS8|HAUS1|TUBB	-3.796097617	0	10	0	0	-19.59587098	10.60735552
1	-18.99340782	WP4016	M1	1	0	WikiPathways	27	DNA IR damage and cellular response via ATR		-18.99340782	14.4050507	16.74673623	30284	81	571	22	3.852889667	0.805458836	580|672|675|983|1017|1111|1869|2177|2237|2305|3014|4171|5111|5347|5888|5932|8318|9156|9401|55215|63967|83990	BARD1|BRCA1|BRCA2|CDK1|CDK2|CHEK1|E2F1|FANCD2|FEN1|FOXM1|H2AX|MCM2|PCNA|PLK1|RAD51|RBBP8|CDC45|EXO1|RECQL4|FANCI|CLSPN|BRIP1	-16.61386585	0	11	1	1	-18.99340782	14.4050507
1	-13.75506694	GO:0010389	M1	1	0	GO Biological Processes	19	regulation of G2/M transition of mitotic cell cycle	19_GO:0050789 regulation of biological process	-13.75506694	9.731518823	12.65970702	30284	109	571	20	3.50262697	0.769372457	580|672|891|983|990|1017|1063|1111|5347|5932|6240|6790|7465|9088|9212|9928|26271|29980|51514|63967	BARD1|BRCA1|CCNB1|CDK1|CDC6|CDK2|CENPF|CHEK1|PLK1|RBBP8|RRM1|AURKA|WEE1|PKMYT1|AURKB|KIF14|FBXO5|DONSON|DTL|CLSPN	-11.52232684	0	11	0	0	-18.99340782	14.4050507
1	-12.78392744	GO:1902749	M1	1	0	GO Biological Processes	19	regulation of cell cycle G2/M phase transition	19_GO:0050789 regulation of biological process	-12.78392744	8.694553702	11.80531374	30284	122	571	20	3.50262697	0.769372457	580|672|891|983|990|1017|1063|1111|5347|5932|6240|6790|7465|9088|9212|9928|26271|29980|51514|63967	BARD1|BRCA1|CCNB1|CDK1|CDC6|CDK2|CENPF|CHEK1|PLK1|RBBP8|RRM1|AURKA|WEE1|PKMYT1|AURKB|KIF14|FBXO5|DONSON|DTL|CLSPN	-10.5773182	0	11	0	0	-18.99340782	14.4050507
1	-11.63362017	GO:0031570	M1	1	0	GO Biological Processes	19	DNA integrity checkpoint signaling	19_GO:0048519 negative regulation of biological process	-11.63362017	8.126603017	11.0235631	30284	124	571	19	3.327495622	0.750571685	672|835|983|990|1017|1111|1869|2177|3014|5347|8318|8914|29980|51512|51514|63967|65975|81620|83990	BRCA1|CASP2|CDK1|CDC6|CDK2|CHEK1|E2F1|FANCD2|H2AX|PLK1|CDC45|TIMELESS|DONSON|GTSE1|DTL|CLSPN|STK33|CDT1|BRIP1	-9.454643218	0	11	0	0	-18.99340782	14.4050507
1	-8.991334009	GO:0010972	M1	1	0	GO Biological Processes	19	negative regulation of G2/M transition of mitotic cell cycle	19_GO:0048519 negative regulation of biological process	-8.991334009	9.444905597	10.01423848	30284	73	571	13	2.276707531	0.624215593	580|672|983|990|1111|5347|5932|7465|9088|9212|29980|51514|63967	BARD1|BRCA1|CDK1|CDC6|CHEK1|PLK1|RBBP8|WEE1|PKMYT1|AURKB|DONSON|DTL|CLSPN	-6.942470432	0	11	0	0	-18.99340782	14.4050507
1	-8.839699644	GO:1902750	M1	1	0	GO Biological Processes	19	negative regulation of cell cycle G2/M phase transition	19_GO:0048519 negative regulation of biological process	-8.839699644	9.193041448	9.848086623	30284	75	571	13	2.276707531	0.624215593	580|672|983|990|1111|5347|5932|7465|9088|9212|29980|51514|63967	BARD1|BRCA1|CDK1|CDC6|CHEK1|PLK1|RBBP8|WEE1|PKMYT1|AURKB|DONSON|DTL|CLSPN	-6.797399837	0	11	0	0	-18.99340782	14.4050507
1	-8.572301543	WP2516	M1	1	0	WikiPathways	27	ATM signaling		-8.572301543	13.2591944	10.75515228	30284	40	571	10	1.751313485	0.548943021	672|835|891|983|1017|1111|2177|3014|5888|7161	BRCA1|CASP2|CCNB1|CDK1|CDK2|CHEK1|FANCD2|H2AX|RAD51|TP73	-6.553254195	0	11	0	0	-18.99340782	14.4050507
1	-8.482019208	GO:0042770	M1	1	0	GO Biological Processes	19	signal transduction in response to DNA damage	19_GO:0050896 response to stimulus	-8.482019208	6.09206229	8.608470839	30284	148	571	17	2.977232925	0.711254751	672|675|835|983|1017|1111|1869|2177|2305|3014|5347|29980|51512|51514|63967|65975|83990	BRCA1|BRCA2|CASP2|CDK1|CDK2|CHEK1|E2F1|FANCD2|FOXM1|H2AX|PLK1|DONSON|GTSE1|DTL|CLSPN|STK33|BRIP1	-6.466019334	0	11	0	0	-18.99340782	14.4050507
1	-8.320860411	GO:0000077	M1	1	0	GO Biological Processes	19	DNA damage checkpoint signaling	19_GO:0048519 negative regulation of biological process	-8.320860411	6.917840554	8.814059406	30284	115	571	15	2.626970228	0.669312388	672|835|983|1017|1111|1869|2177|3014|5347|29980|51512|51514|63967|65975|83990	BRCA1|CASP2|CDK1|CDK2|CHEK1|E2F1|FANCD2|H2AX|PLK1|DONSON|GTSE1|DTL|CLSPN|STK33|BRIP1	-6.319953288	0	11	0	0	-18.99340782	14.4050507
1	-7.898645527	GO:0044774	M1	1	0	GO Biological Processes	19	mitotic DNA integrity checkpoint signaling	19_GO:0048519 negative regulation of biological process	-7.898645527	7.74694504	8.836472083	30284	89	571	13	2.276707531	0.624215593	672|835|983|990|1017|1111|2177|5347|29980|51512|51514|63967|65975	BRCA1|CASP2|CDK1|CDC6|CDK2|CHEK1|FANCD2|PLK1|DONSON|GTSE1|DTL|CLSPN|STK33	-5.915151207	0	11	0	0	-18.99340782	14.4050507
1	-7.534128927	M19	M1	1	0	Canonical Pathways	11	PID P73PATHWAY		-7.534128927	8.05621938	8.70543448	30284	79	571	12	2.101576182	0.600264092	675|699|835|890|891|983|1017|1111|5347|5888|7161|9134	BRCA2|BUB1|CASP2|CCNA2|CCNB1|CDK1|CDK2|CHEK1|PLK1|RAD51|TP73|CCNE2	-5.563711127	0	11	0	0	-18.99340782	14.4050507
1	-7.180273931	WP707	M1	1	0	WikiPathways	27	DNA damage response		-7.180273931	8.455138455	8.594353451	30284	69	571	11	1.926444834	0.575222935	672|891|983|1017|1111|1869|2177|3014|5888|9133|9134	BRCA1|CCNB1|CDK1|CDK2|CHEK1|E2F1|FANCD2|H2AX|RAD51|CCNB2|CCNE2	-5.23661785	0	11	0	0	-18.99340782	14.4050507
1	-7.168878054	GO:0044773	M1	1	0	GO Biological Processes	19	mitotic DNA damage checkpoint signaling	19_GO:0048519 negative regulation of biological process	-7.168878054	7.487545071	8.303053203	30284	85	571	12	2.101576182	0.600264092	672|835|983|1017|1111|2177|5347|29980|51512|51514|63967|65975	BRCA1|CASP2|CDK1|CDK2|CHEK1|FANCD2|PLK1|DONSON|GTSE1|DTL|CLSPN|STK33	-5.232088431	0	11	0	0	-18.99340782	14.4050507
1	-7.144602314	GO:0044818	M1	1	0	GO Biological Processes	19	mitotic G2/M transition checkpoint	19_GO:0048519 negative regulation of biological process	-7.144602314	9.64305047	8.893664747	30284	55	571	10	1.751313485	0.548943021	580|672|983|990|1111|5347|5932|29980|51514|63967	BARD1|BRCA1|CDK1|CDC6|CHEK1|PLK1|RBBP8|DONSON|DTL|CLSPN	-5.211205634	0	11	0	0	-18.99340782	14.4050507
1	-7.144602314	WP3959	M1	1	0	WikiPathways	27	DNA IR double strand breaks and cellular response via ATM		-7.144602314	9.64305047	8.893664747	30284	55	571	10	1.751313485	0.548943021	672|675|1111|1869|2177|3014|5111|5888|7161|9156	BRCA1|BRCA2|CHEK1|E2F1|FANCD2|H2AX|PCNA|RAD51|TP73|EXO1	-5.211205634	0	11	0	0	-18.99340782	14.4050507
1	-6.919519871	WP1530	M1	1	0	WikiPathways	27	miRNA regulation of DNA damage response		-6.919519871	7.991843197	8.291150731	30284	73	571	11	1.926444834	0.575222935	672|891|983|1017|1111|1869|2177|3014|5888|9133|9134	BRCA1|CCNB1|CDK1|CDK2|CHEK1|E2F1|FANCD2|H2AX|RAD51|CCNB2|CCNE2	-4.997793995	0	11	0	0	-18.99340782	14.4050507
1	-6.795508954	hsa04115	M1	1	0	KEGG Pathway	24	p53 signaling pathway		-6.795508954	7.778727379	8.148072342	30284	75	571	11	1.926444834	0.575222935	891|983|1017|1111|6241|7161|9133|9134|10572|51512|84883	CCNB1|CDK1|CDK2|CHEK1|RRM2|TP73|CCNB2|CCNE2|SIVA1|GTSE1|AIFM2	-4.889929714	0	11	0	0	-18.99340782	14.4050507
1	-5.750968711	WP1971	M1	1	0	WikiPathways	27	Integrated cancer pathway		-5.750968711	9.428760459	7.84387216	30284	45	571	8	1.401050788	0.49186399	580|672|983|1017|1111|1869|2956|5347	BARD1|BRCA1|CDK1|CDK2|CHEK1|E2F1|MSH6|PLK1	-3.926152848	0	11	0	0	-18.99340782	14.4050507
1	-5.288483964	GO:0007095	M1	1	0	GO Biological Processes	19	mitotic G2 DNA damage checkpoint signaling	19_GO:0048519 negative regulation of biological process	-5.288483964	10.03398495	7.622252342	30284	37	571	7	1.22591944	0.460505063	672|983|1111|5347|29980|51514|63967	BRCA1|CDK1|CHEK1|PLK1|DONSON|DTL|CLSPN	-3.506255545	0	11	0	0	-18.99340782	14.4050507
1	-3.787827152	WP1984	M1	1	0	WikiPathways	27	Integrated breast cancer pathway		-3.787827152	3.813101656	4.835803219	30284	153	571	11	1.926444834	0.575222935	580|672|675|1017|1111|1869|2956|5347|5888|6790|7465	BARD1|BRCA1|BRCA2|CDK2|CHEK1|E2F1|MSH6|PLK1|RAD51|AURKA|WEE1	-2.192685376	0	11	0	0	-18.99340782	14.4050507
1	-2.961598537	WP2263	M1	1	0	WikiPathways	27	Androgen receptor network in prostate cancer		-2.961598537	3.892607529	4.1939512	30284	109	571	8	1.401050788	0.49186399	580|672|983|1017|1111|1869|2956|5347	BARD1|BRCA1|CDK1|CDK2|CHEK1|E2F1|MSH6|PLK1	-1.466457851	0	11	0	0	-18.99340782	14.4050507
1	-2.339825848	WP2261	M1	1	0	WikiPathways	27	Glioblastoma signaling		-2.339825848	3.880739823	3.621073681	30284	82	571	6	1.050788091	0.426722642	672|675|1017|1869|2956|5336	BRCA1|BRCA2|CDK2|E2F1|MSH6|PLCG2	-0.937510288	0	11	0	0	-18.99340782	14.4050507
1	-17.31792441	GO:0033260	M1	1	0	GO Biological Processes	19	nuclear DNA replication	19_GO:0009987 cellular process	-17.31792441	28.55826485	19.48779423	30284	26	571	14	2.451838879	0.647198427	675|2237|3978|4171|4172|4173|5111|5888|7083|8318|9837|29980|51053|81620	BRCA2|FEN1|LIG1|MCM2|MCM3|MCM4|PCNA|RAD51|TK1|CDC45|GINS1|DONSON|GMNN|CDT1	-14.9702298	0	12	1	1	-17.31792441	39.77758319
1	-17.00802313	GO:0044786	M1	1	0	GO Biological Processes	19	cell cycle DNA replication	19_GO:0009987 cellular process	-17.00802313	27.50055134	19.09713023	30284	27	571	14	2.451838879	0.647198427	675|2237|3978|4171|4172|4173|5111|5888|7083|8318|9837|29980|51053|81620	BRCA2|FEN1|LIG1|MCM2|MCM3|MCM4|PCNA|RAD51|TK1|CDC45|GINS1|DONSON|GMNN|CDT1	-14.6690147	0	12	0	0	-17.31792441	39.77758319
1	-13.24485931	GO:0006268	M1	1	0	GO Biological Processes	19	DNA unwinding involved in DNA replication	19_GO:0009987 cellular process	-13.24485931	26.51838879	16.5981631	30284	22	571	11	1.926444834	0.575222935	4171|4172|4173|4176|5888|6742|8318|9401|9837|51659|84296	MCM2|MCM3|MCM4|MCM7|RAD51|SSBP1|CDC45|RECQL4|GINS1|GINS2|GINS4	-11.02210344	0	12	0	0	-17.31792441	39.77758319
1	-12.2833062	GO:1902969	M1	1	0	GO Biological Processes	19	mitotic DNA replication	19_GO:0009987 cellular process	-12.2833062	34.0950713	17.16980565	30284	14	571	9	1.576182137	0.521237016	675|3978|4171|4172|4173|5888|7083|8318|9837	BRCA2|LIG1|MCM2|MCM3|MCM4|RAD51|TK1|CDC45|GINS1	-10.09833889	0	12	0	0	-17.31792441	39.77758319
1	-9.597796362	R-HSA-176974	M1	1	0	Reactome Gene Sets	6	Unwinding of DNA		-9.597796362	33.75067664	15.06028326	30284	11	571	7	1.22591944	0.460505063	4171|4172|4173|8318|9837|51659|84296	MCM2|MCM3|MCM4|CDC45|GINS1|GINS2|GINS4	-7.530928363	0	12	0	0	-17.31792441	39.77758319
1	-9.224715467	GO:0000727	M1	1	0	GO Biological Processes	19	double-strand break repair via break-induced replication	19_GO:0050896 response to stimulus	-9.224715467	30.93812026	14.37933644	30284	12	571	7	1.22591944	0.460505063	4171|4172|4173|4176|8318|51659|84296	MCM2|MCM3|MCM4|MCM7|CDC45|GINS2|GINS4	-7.169187394	0	12	0	0	-17.31792441	39.77758319
1	-5.739810139	CORUM:387	M1	1	0	CORUM	33	MCM complex		-5.739810139	35.35785172	11.66762023	30284	6	571	4	0.700525394	0.349033701	4171|4172|4173|4176	MCM2|MCM3|MCM4|MCM7	-3.920226803	0	12	0	0	-17.31792441	39.77758319
1	-4.580066605	CORUM:2792	M1	1	0	CORUM	33	MCM2-MCM4-MCM6-MCM7 complex		-4.580066605	39.77758319	10.75169781	30284	4	571	3	0.525394046	0.302538489	4171|4173|4176	MCM2|MCM4|MCM7	-2.890913344	0	12	0	0	-17.31792441	39.77758319
1	-4.188274002	GO:1902292	M1	1	0	GO Biological Processes	19	cell cycle DNA replication initiation	19_GO:0009987 cellular process	-4.188274002	31.82206655	9.554770124	30284	5	571	3	0.525394046	0.302538489	4171|4172|4173	MCM2|MCM3|MCM4	-2.546512184	0	12	0	0	-17.31792441	39.77758319
1	-4.188274002	GO:1902315	M1	1	0	GO Biological Processes	19	nuclear cell cycle DNA replication initiation	19_GO:0009987 cellular process	-4.188274002	31.82206655	9.554770124	30284	5	571	3	0.525394046	0.302538489	4171|4172|4173	MCM2|MCM3|MCM4	-2.546512184	0	12	0	0	-17.31792441	39.77758319
1	-4.188274002	GO:1902975	M1	1	0	GO Biological Processes	19	mitotic DNA replication initiation	19_GO:0009987 cellular process	-4.188274002	31.82206655	9.554770124	30284	5	571	3	0.525394046	0.302538489	4171|4172|4173	MCM2|MCM3|MCM4	-2.546512184	0	12	0	0	-17.31792441	39.77758319
1	-2.682238158	CORUM:5611	M1	1	0	CORUM	33	Emerin complex 24		-2.682238158	11.36502377	5.37740022	30284	14	571	3	0.525394046	0.302538489	4001|4171|4173	LMNB1|MCM2|MCM4	-1.224269575	0	12	0	0	-17.31792441	39.77758319
1	-16.69143777	R-HSA-73886	M1	1	0	Reactome Gene Sets	6	Chromosome Maintenance		-16.69143777	10.02269813	14.12500046	30284	127	571	24	4.203152364	0.839740543	890|1017|2237|3013|3014|3978|5111|5557|5983|5984|8331|8345|8607|11339|54069|55355|55839|63922|64946|79019|79075|80119|91687|387103	CCNA2|CDK2|FEN1|H2AC7|H2AX|LIG1|PCNA|PRIM1|RFC3|RFC4|H2AC14|H2BC9|RUVBL1|OIP5|MIS18A|HJURP|CENPN|CHTF18|CENPH|CENPM|DSCC1|PIF1|CENPL|CENPW	-14.35670814	0	13	1	1	-16.69143777	16.97176883
1	-16.38319192	GO:0051052	M1	1	0	GO Biological Processes	19	regulation of DNA metabolic process	19_GO:0050789 regulation of biological process	-16.38319192	4.621026166	11.37539663	30284	505	571	44	7.705779335	1.116034149	580|605|672|890|983|990|1017|1111|1663|2305|2956|3009|3014|3178|3181|4171|4172|4173|4176|4751|5111|5347|5888|5982|5983|5984|6742|7027|7465|8607|8914|9212|10635|10721|26271|51053|54537|55010|63922|79075|80119|81620|157570|387893	BARD1|BCL7A|BRCA1|CCNA2|CDK1|CDC6|CDK2|CHEK1|DDX11|FOXM1|MSH6|H1-5|H2AX|HNRNPA1|HNRNPA2B1|MCM2|MCM3|MCM4|MCM7|NEK2|PCNA|PLK1|RAD51|RFC2|RFC3|RFC4|SSBP1|TFDP1|WEE1|RUVBL1|TIMELESS|AURKB|RAD51AP1|POLQ|FBXO5|GMNN|SHLD2|PARPBP|CHTF18|DSCC1|PIF1|CDT1|ESCO2|KMT5A	-14.06516798	0	13	0	0	-16.69143777	16.97176883
1	-15.24824726	GO:0090329	M1	1	0	GO Biological Processes	19	regulation of DNA-templated DNA replication	19_GO:0050789 regulation of biological process	-15.24824726	16.97176883	15.66875408	30284	50	571	16	2.802101576	0.690640942	1017|4171|4172|4173|4176|5111|5982|5983|5984|6742|8914|26271|51053|63922|79075|81620	CDK2|MCM2|MCM3|MCM4|MCM7|PCNA|RFC2|RFC3|RFC4|SSBP1|TIMELESS|FBXO5|GMNN|CHTF18|DSCC1|CDT1	-12.9579959	0	13	0	0	-16.69143777	16.97176883
1	-14.44492215	GO:0006275	M1	1	0	GO Biological Processes	19	regulation of DNA replication	19_GO:0050789 regulation of biological process	-14.44492215	9.115696147	12.75522568	30284	128	571	22	3.852889667	0.805458836	890|983|990|1017|4171|4172|4173|4176|5111|5982|5983|5984|6742|7465|8607|8914|26271|51053|63922|79075|81620|157570	CCNA2|CDK1|CDC6|CDK2|MCM2|MCM3|MCM4|MCM7|PCNA|RFC2|RFC3|RFC4|SSBP1|WEE1|RUVBL1|TIMELESS|FBXO5|GMNN|CHTF18|DSCC1|CDT1|ESCO2	-12.17713931	0	13	0	0	-16.69143777	16.97176883
1	-10.53182698	R-HSA-180786	M1	1	0	Reactome Gene Sets	6	Extension of Telomeres		-10.53182698	14.14314069	12.23111226	30284	45	571	12	2.101576182	0.600264092	890|1017|2237|3978|5111|5557|5983|5984|8607|63922|79075|80119	CCNA2|CDK2|FEN1|LIG1|PCNA|PRIM1|RFC3|RFC4|RUVBL1|CHTF18|DSCC1|PIF1	-8.421493287	0	13	0	0	-16.69143777	16.97176883
1	-9.981405097	GO:0051054	M1	1	0	GO Biological Processes	19	positive regulation of DNA metabolic process	19_GO:0048518 positive regulation of biological process	-9.981405097	4.658635869	8.768706687	30284	296	571	26	4.553415061	0.872430345	605|672|890|983|1017|1663|2305|3014|3178|3181|4751|5111|5888|5982|5983|5984|6742|7465|8607|8914|9212|10635|54537|63922|79075|81620	BCL7A|BRCA1|CCNA2|CDK1|CDK2|DDX11|FOXM1|H2AX|HNRNPA1|HNRNPA2B1|NEK2|PCNA|RAD51|RFC2|RFC3|RFC4|SSBP1|WEE1|RUVBL1|TIMELESS|AURKB|RAD51AP1|SHLD2|CHTF18|DSCC1|CDT1	-7.895753869	0	13	0	0	-16.69143777	16.97176883
1	-9.859820615	R-HSA-157579	M1	1	0	Reactome Gene Sets	6	Telomere Maintenance		-9.859820615	8.081794679	10.07696637	30284	105	571	16	2.802101576	0.690640942	890|1017|2237|3013|3014|3978|5111|5557|5983|5984|8331|8345|8607|63922|79075|80119	CCNA2|CDK2|FEN1|H2AC7|H2AX|LIG1|PCNA|PRIM1|RFC3|RFC4|H2AC14|H2BC9|RUVBL1|CHTF18|DSCC1|PIF1	-7.778941901	0	13	0	0	-16.69143777	16.97176883
1	-16.10385197	M40	M1	1	0	Canonical Pathways	11	PID E2F PATHWAY		-16.10385197	13.8040928	15.18350174	30284	73	571	19	3.327495622	0.750571685	672|890|983|990|1017|1719|1869|1875|4172|4605|5932|6240|6241|7027|7083|7161|8936|9134|23468	BRCA1|CCNA2|CDK1|CDC6|CDK2|DHFR|E2F1|E2F5|MCM3|MYBL2|RBBP8|RRM1|RRM2|TFDP1|TK1|TP73|WASF1|CCNE2|CBX5	-13.79794867	0	14	1	1	-16.10385197	53.03677758
1	-12.96973257	R-HSA-1538133	M1	1	0	Reactome Gene Sets	6	G0 and Early G1		-12.96973257	25.36541537	16.20467594	30284	23	571	11	1.926444834	0.575222935	890|983|990|1017|1869|1875|4605|5111|7027|7153|9134	CCNA2|CDK1|CDC6|CDK2|E2F1|E2F5|MYBL2|PCNA|TFDP1|TOP2A|CCNE2	-10.75673654	0	14	0	0	-16.10385197	53.03677758
1	-7.44107482	R-HSA-6791312	M1	1	0	Reactome Gene Sets	6	TP53 Regulates Transcription of Cell Cycle Genes		-7.44107482	12.23925637	9.736151822	30284	39	571	9	1.576182137	0.521237016	890|891|983|1017|1869|5111|6790|7027|9134	CCNA2|CCNB1|CDK1|CDK2|E2F1|PCNA|AURKA|TFDP1|CCNE2	-5.477956258	0	14	0	0	-16.10385197	53.03677758
1	-6.93709654	R-HSA-1362300	M1	1	0	Reactome Gene Sets	6	Transcription of E2F targets under negative control by p107 (RBL1) and p130 (RBL2) in complex with HDAC1		-6.93709654	22.73004754	11.27360294	30284	14	571	6	1.050788091	0.426722642	890|983|1869|1875|4605|7027	CCNA2|CDK1|E2F1|E2F5|MYBL2|TFDP1	-5.013722485	0	14	0	0	-16.10385197	53.03677758
1	-5.567574484	R-HSA-69202	M1	1	0	Reactome Gene Sets	6	Cyclin E associated events during G1/S transition		-5.567574484	7.576682512	7.243808942	30284	63	571	9	1.576182137	0.521237016	890|1017|1163|1869|1875|4331|7027|7465|9134	CCNA2|CDK2|CKS1B|E2F1|E2F5|MNAT1|TFDP1|WEE1|CCNE2	-3.76332078	0	14	0	0	-16.10385197	53.03677758
1	-5.451541527	R-HSA-69656	M1	1	0	Reactome Gene Sets	6	Cyclin A:Cdk2-associated events at S phase entry		-5.451541527	7.343553819	7.09730573	30284	65	571	9	1.576182137	0.521237016	890|1017|1163|1869|1875|4331|7027|7465|9134	CCNA2|CDK2|CKS1B|E2F1|E2F5|MNAT1|TFDP1|WEE1|CCNE2	-3.655986429	0	14	0	0	-16.10385197	53.03677758
1	-5.175973459	CORUM:5559	M1	1	0	CORUM	33	CDC2-CCNA2-CDK2 complex		-5.175973459	53.03677758	12.49482467	30284	3	571	3	0.525394046	0.302538489	890|983|1017	CCNA2|CDK1|CDK2	-3.420354621	0	14	0	0	-16.10385197	53.03677758
1	-5.128313825	R-HSA-69231	M1	1	0	Reactome Gene Sets	6	Cyclin D associated events in G1		-5.128313825	9.519421617	7.380059642	30284	39	571	7	1.22591944	0.460505063	1017|1163|1869|1875|4331|7027|9134	CDK2|CKS1B|E2F1|E2F5|MNAT1|TFDP1|CCNE2	-3.374933623	0	14	0	0	-16.10385197	53.03677758
1	-5.128313825	R-HSA-69236	M1	1	0	Reactome Gene Sets	6	G1 Phase		-5.128313825	9.519421617	7.380059642	30284	39	571	7	1.22591944	0.460505063	1017|1163|1869|1875|4331|7027|9134	CDK2|CKS1B|E2F1|E2F5|MNAT1|TFDP1|CCNE2	-3.374933623	0	14	0	0	-16.10385197	53.03677758
1	-4.580066605	CORUM:6589	M1	1	0	CORUM	33	E2F-1-DP-1-cyclinA-CDK2 complex		-4.580066605	39.77758319	10.75169781	30284	4	571	3	0.525394046	0.302538489	1017|1869|7027	CDK2|E2F1|TFDP1	-2.890913344	0	14	0	0	-16.10385197	53.03677758
1	-4.188274002	R-HSA-68911	M1	1	0	Reactome Gene Sets	6	G2 Phase		-4.188274002	31.82206655	9.554770124	30284	5	571	3	0.525394046	0.302538489	890|1017|1869	CCNA2|CDK2|E2F1	-2.546512184	0	14	0	0	-16.10385197	53.03677758
1	-4.107339255	CORUM:1004	M1	1	0	CORUM	33	RC complex during S-phase of cell cycle		-4.107339255	16.31900849	7.658314544	30284	13	571	4	0.700525394	0.349033701	890|1017|3978|5982	CCNA2|CDK2|LIG1|RFC2	-2.475816681	0	14	0	0	-16.10385197	53.03677758
1	-4.107339255	M3686	M1	1	0	Canonical Pathways	11	SA REG CASCADE OF CYCLIN EXPR		-4.107339255	16.31900849	7.658314544	30284	13	571	4	0.700525394	0.349033701	890|1017|1869|9134	CCNA2|CDK2|E2F1|CCNE2	-2.475816681	0	14	0	0	-16.10385197	53.03677758
1	-4.107339255	R-HSA-6804116	M1	1	0	Reactome Gene Sets	6	TP53 Regulates Transcription of Genes Involved in G1 Cell Cycle Arrest		-4.107339255	16.31900849	7.658314544	30284	13	571	4	0.700525394	0.349033701	890|1017|1869|9134	CCNA2|CDK2|E2F1|CCNE2	-2.475816681	0	14	0	0	-16.10385197	53.03677758
1	-3.839545484	R-HSA-9659787	M1	1	0	Reactome Gene Sets	6	Aberrant regulation of mitotic G1/S transition in cancer due to RB1 defects		-3.839545484	14.14314069	7.058135646	30284	15	571	4	0.700525394	0.349033701	1017|1869|7027|9134	CDK2|E2F1|TFDP1|CCNE2	-2.238940812	0	14	0	0	-16.10385197	53.03677758
1	-3.839545484	R-HSA-9661069	M1	1	0	Reactome Gene Sets	6	Defective binding of RB1 mutants to E2F1,(E2F2, E2F3)		-3.839545484	14.14314069	7.058135646	30284	15	571	4	0.700525394	0.349033701	1017|1869|7027|9134	CDK2|E2F1|TFDP1|CCNE2	-2.238940812	0	14	0	0	-16.10385197	53.03677758
1	-3.68959004	hsa04218	M1	1	0	KEGG Pathway	24	Cellular senescence		-3.68959004	3.71595257	4.729751403	30284	157	571	11	1.926444834	0.575222935	890|891|983|1017|1111|1869|1875|2305|4605|9133|9134	CCNA2|CCNB1|CDK1|CDK2|CHEK1|E2F1|E2F5|FOXM1|MYBL2|CCNB2|CCNE2	-2.102896345	0	14	0	0	-16.10385197	53.03677758
1	-3.646097303	R-HSA-9687139	M1	1	0	Reactome Gene Sets	6	Aberrant regulation of mitotic cell cycle due to RB1 defects		-3.646097303	8.839462931	5.955247121	30284	30	571	5	0.875656743	0.38988727	1017|1869|7027|9134|11065	CDK2|E2F1|TFDP1|CCNE2|UBE2C	-2.063189983	0	14	0	0	-16.10385197	53.03677758
1	-3.576451403	R-HSA-9675126	M1	1	0	Reactome Gene Sets	6	Diseases of mitotic cell cycle		-3.576451403	8.554318965	5.833593891	30284	31	571	5	0.875656743	0.38988727	1017|1869|7027|9134|11065	CDK2|E2F1|TFDP1|CCNE2|UBE2C	-2.007638565	0	14	0	0	-16.10385197	53.03677758
1	-3.412310172	R-HSA-171319	M1	1	0	Reactome Gene Sets	6	Telomere Extension By Telomerase		-3.412310172	11.16563739	6.144482708	30284	19	571	4	0.700525394	0.349033701	890|1017|8607|80119	CCNA2|CDK2|RUVBL1|PIF1	-1.862770753	0	14	0	0	-16.10385197	53.03677758
1	-2.850871699	M279	M1	1	0	Canonical Pathways	11	PID RB 1PATHWAY		-2.850871699	4.895702546	4.358596584	30284	65	571	6	1.050788091	0.426722642	890|1017|1786|1869|6839|7027	CCNA2|CDK2|DNMT1|E2F1|SUV39H1|TFDP1	-1.368478516	0	14	0	0	-16.10385197	53.03677758
1	-2.532713743	R-HSA-69017	M1	1	0	Reactome Gene Sets	6	CDK-mediated phosphorylation and removal of Cdc6		-2.532713743	5.099690152	4.101696461	30284	52	571	5	0.875656743	0.38988727	890|990|1017|9134|11065	CCNA2|CDC6|CDK2|CCNE2|UBE2C	-1.100008344	0	14	0	0	-16.10385197	53.03677758
1	-2.43118626	hsa05166	M1	1	0	KEGG Pathway	24	Human T-cell leukemia virus 1 infection		-2.43118626	2.604484613	3.341252746	30284	224	571	11	1.926444834	0.575222935	701|890|991|1017|1111|1869|3120|4085|9133|9134|10744	BUB1B|CCNA2|CDC20|CDK2|CHEK1|E2F1|HLA-DQB2|MAD2L1|CCNB2|CCNE2|PTTG2	-1.013633468	0	14	0	0	-16.10385197	53.03677758
1	-2.252359779	hsa05169	M1	1	0	KEGG Pathway	24	Epstein-Barr virus infection		-2.252359779	2.599842038	3.178319285	30284	204	571	10	1.751313485	0.548943021	890|930|1017|1869|3120|5336|6850|8819|9134|29760	CCNA2|CD19|CDK2|E2F1|HLA-DQB2|PLCG2|SYK|SAP30|CCNE2|BLNK	-0.861822419	0	14	0	0	-16.10385197	53.03677758
1	-2.237795484	hsa05203	M1	1	0	KEGG Pathway	24	Viral carcinogenesis		-2.237795484	2.587159882	3.160895674	30284	205	571	10	1.751313485	0.548943021	890|983|991|1017|1108|1111|5315|6850|8345|9134	CCNA2|CDK1|CDC20|CDK2|CHD4|CHEK1|PKM|SYK|H2BC9|CCNE2	-0.849672218	0	14	0	0	-16.10385197	53.03677758
1	-2.104363534	GO:0071731	M1	1	0	GO Biological Processes	19	response to nitric oxide	19_GO:0050896 response to stimulus	-2.104363534	7.232287852	4.053724986	30284	22	571	3	0.525394046	0.302538489	890|1017|7295	CCNA2|CDK2|TXN	-0.729983412	0	14	0	0	-16.10385197	53.03677758
1	-2.076788819	hsa05222	M1	1	0	KEGG Pathway	24	Small cell lung cancer		-2.076788819	3.421727586	3.242442364	30284	93	571	6	1.050788091	0.426722642	1017|1163|1869|3912|9134|9618	CDK2|CKS1B|E2F1|LAMB1|CCNE2|TRAF4	-0.706124608	0	14	0	0	-16.10385197	53.03677758
1	-2.063992979	R-HSA-187577	M1	1	0	Reactome Gene Sets	6	SCF(Skp2)-mediated degradation of p27/p21		-2.063992979	4.933653729	3.578298215	30284	43	571	4	0.700525394	0.349033701	890|1017|1163|9134	CCNA2|CDK2|CKS1B|CCNE2	-0.696554312	0	14	0	0	-16.10385197	53.03677758
1	-2.049706631	M11	M1	1	0	Canonical Pathways	11	PID PRL SIGNALING EVENTS PATHWAY		-2.049706631	6.917840554	3.935770723	30284	23	571	3	0.525394046	0.302538489	890|1017|10376	CCNA2|CDK2|TUBA1B	-0.684100433	0	14	0	0	-16.10385197	53.03677758
1	-2.012117578	WP4658	M1	1	0	WikiPathways	27	Small cell lung cancer		-2.012117578	3.314798599	3.149023543	30284	96	571	6	1.050788091	0.426722642	1017|1163|1869|3912|9134|9618	CDK2|CKS1B|E2F1|LAMB1|CCNE2|TRAF4	-0.651179313	0	14	0	0	-16.10385197	53.03677758
1	-15.72829095	M46	M1	1	0	Canonical Pathways	11	PID ATR PATHWAY		-15.72829095	20.39876061	16.80442836	30284	39	571	15	2.626970228	0.669312388	675|890|990|1017|1111|2177|4171|4176|5347|5888|5982|5983|5984|8914|63967	BRCA2|CCNA2|CDC6|CDK2|CHEK1|FANCD2|MCM2|MCM7|PLK1|RAD51|RFC2|RFC3|RFC4|TIMELESS|CLSPN	-13.43028413	0	15	1	1	-15.72829095	44.19731465
1	-14.52724246	R-HSA-69190	M1	1	0	Reactome Gene Sets	6	DNA strand elongation		-14.52724246	22.98260362	16.69908233	30284	30	571	13	2.276707531	0.624215593	2237|3978|4171|4172|4173|5111|5557|5983|5984|8318|9837|51659|84296	FEN1|LIG1|MCM2|MCM3|MCM4|PCNA|PRIM1|RFC3|RFC4|CDC45|GINS1|GINS2|GINS4	-12.25209852	0	15	0	0	-15.72829095	44.19731465
1	-13.28672845	hsa03030	M1	1	0	KEGG Pathway	24	DNA replication		-13.28672845	19.15216968	15.10691243	30284	36	571	13	2.276707531	0.624215593	2237|3978|4171|4172|4173|4176|5111|5427|5557|5982|5983|5984|6742	FEN1|LIG1|MCM2|MCM3|MCM4|MCM7|PCNA|POLE2|PRIM1|RFC2|RFC3|RFC4|SSBP1	-11.05984898	0	15	0	0	-15.72829095	44.19731465
1	-11.06404855	R-HSA-73894	M1	1	0	Reactome Gene Sets	6	DNA Repair		-11.06404855	5.006968513	9.438371052	30284	286	571	27	4.72854641	0.888233543	675|890|1017|1111|2177|2237|2956|3013|3014|3978|4331|5111|5427|5983|5984|8331|8345|8607|8914|9768|29089|51514|55215|55247|63967|83990|348654	BRCA2|CCNA2|CDK2|CHEK1|FANCD2|FEN1|MSH6|H2AC7|H2AX|LIG1|MNAT1|PCNA|POLE2|RFC3|RFC4|H2AC14|H2BC9|RUVBL1|TIMELESS|PCLAF|UBE2T|DTL|FANCI|NEIL3|CLSPN|BRIP1|GEN1	-8.927916199	0	15	0	0	-15.72829095	44.19731465
1	-10.05969972	GO:0006271	M1	1	0	GO Biological Processes	19	DNA strand elongation involved in DNA replication	19_GO:0009987 cellular process	-10.05969972	28.28628138	14.65329177	30284	15	571	8	1.401050788	0.49186399	3978|4172|4173|4176|5111|5983|5984|9837	LIG1|MCM3|MCM4|MCM7|PCNA|RFC3|RFC4|GINS1	-7.966789921	0	15	0	0	-15.72829095	44.19731465
1	-8.80411419	GO:0022616	M1	1	0	GO Biological Processes	19	DNA strand elongation	19_GO:0009987 cellular process	-8.80411419	21.21471103	12.5361339	30284	20	571	8	1.401050788	0.49186399	3978|4172|4173|4176|5111|5983|5984|9837	LIG1|MCM3|MCM4|MCM7|PCNA|RFC3|RFC4|GINS1	-6.763980444	0	15	0	0	-15.72829095	44.19731465
1	-8.771003546	R-HSA-3700989	M1	1	0	Reactome Gene Sets	6	Transcriptional Regulation by TP53		-8.771003546	4.404438277	8.06146929	30284	289	571	24	4.203152364	0.839740543	890|891|983|1017|1111|1459|1869|2177|4331|4514|5111|5983|5984|6790|7027|7295|9134|9212|11198|22974|55215|83990|84883|387893	CCNA2|CCNB1|CDK1|CDK2|CHEK1|CSNK2A2|E2F1|FANCD2|MNAT1|COX3|PCNA|RFC3|RFC4|AURKA|TFDP1|TXN|CCNE2|AURKB|SUPT16H|TPX2|FANCI|BRIP1|AIFM2|KMT5A	-6.73516978	0	15	0	0	-15.72829095	44.19731465
1	-8.455414998	GO:1900262	M1	1	0	GO Biological Processes	19	regulation of DNA-directed DNA polymerase activity	19_GO:0050789 regulation of biological process	-8.455414998	35.35785172	14.29056603	30284	9	571	6	1.050788091	0.426722642	5111|5982|5983|5984|63922|79075	PCNA|RFC2|RFC3|RFC4|CHTF18|DSCC1	-6.445789598	0	15	0	0	-15.72829095	44.19731465
1	-8.455414998	GO:1900264	M1	1	0	GO Biological Processes	19	positive regulation of DNA-directed DNA polymerase activity	19_GO:0048518 positive regulation of biological process	-8.455414998	35.35785172	14.29056603	30284	9	571	6	1.050788091	0.426722642	5111|5982|5983|5984|63922|79075	PCNA|RFC2|RFC3|RFC4|CHTF18|DSCC1	-6.445789598	0	15	0	0	-15.72829095	44.19731465
1	-8.235570505	WP531	M1	1	0	WikiPathways	27	DNA mismatch repair		-8.235570505	18.44757481	11.60383648	30284	23	571	8	1.401050788	0.49186399	2956|3978|5111|5427|5982|5983|5984|9156	MSH6|LIG1|PCNA|POLE2|RFC2|RFC3|RFC4|EXO1	-6.238593677	0	15	0	0	-15.72829095	44.19731465
1	-8.235570505	hsa03430	M1	1	0	KEGG Pathway	24	Mismatch repair		-8.235570505	18.44757481	11.60383648	30284	23	571	8	1.401050788	0.49186399	2956|3978|5111|5982|5983|5984|6742|9156	MSH6|LIG1|PCNA|RFC2|RFC3|RFC4|SSBP1|EXO1	-6.238593677	0	15	0	0	-15.72829095	44.19731465
1	-7.914717579	R-HSA-5693538	M1	1	0	Reactome Gene Sets	6	Homology Directed Repair		-7.914717579	6.467899705	8.423536815	30284	123	571	15	2.626970228	0.669312388	675|890|1017|1111|2237|3014|5111|5427|5983|5984|8345|8914|63967|83990|348654	BRCA2|CCNA2|CDK2|CHEK1|FEN1|H2AX|PCNA|POLE2|RFC3|RFC4|H2BC9|TIMELESS|CLSPN|BRIP1|GEN1	-5.929322623	0	15	0	0	-15.72829095	44.19731465
1	-7.859035302	CORUM:2797	M1	1	0	CORUM	33	PCNA-CHL12-RFC2-5 complex		-7.859035302	44.19731465	14.66942306	30284	6	571	5	0.875656743	0.38988727	5111|5982|5983|5984|63922	PCNA|RFC2|RFC3|RFC4|CHTF18	-5.88306142	0	15	0	0	-15.72829095	44.19731465
1	-7.336660025	R-HSA-174417	M1	1	0	Reactome Gene Sets	6	Telomere C-strand (Lagging Strand) Synthesis		-7.336660025	14.6308352	10.18045382	30284	29	571	8	1.401050788	0.49186399	2237|3978|5111|5557|5983|5984|63922|79075	FEN1|LIG1|PCNA|PRIM1|RFC3|RFC4|CHTF18|DSCC1	-5.380720048	0	15	0	0	-15.72829095	44.19731465
1	-7.321782748	CORUM:2804	M1	1	0	CORUM	33	CTF18-cohesion-RFC complex		-7.321782748	37.88341256	13.5290701	30284	7	571	5	0.875656743	0.38988727	5982|5983|5984|63922|79075	RFC2|RFC3|RFC4|CHTF18|DSCC1	-5.367619029	0	15	0	0	-15.72829095	44.19731465
1	-7.228493568	R-HSA-5693567	M1	1	0	Reactome Gene Sets	6	HDR through Homologous Recombination (HRR) or Single Strand Annealing (SSA)		-7.228493568	6.239620892	7.939002376	30284	119	571	14	2.451838879	0.647198427	675|890|1017|1111|3014|5111|5427|5983|5984|8345|8914|63967|83990|348654	BRCA2|CCNA2|CDK2|CHEK1|H2AX|PCNA|POLE2|RFC3|RFC4|H2BC9|TIMELESS|CLSPN|BRIP1|GEN1	-5.281363112	0	15	0	0	-15.72829095	44.19731465
1	-7.027319671	R-HSA-5693532	M1	1	0	Reactome Gene Sets	6	DNA Double-Strand Break Repair		-7.027319671	5.563298348	7.58249801	30284	143	571	15	2.626970228	0.669312388	675|890|1017|1111|2237|3014|5111|5427|5983|5984|8345|8914|63967|83990|348654	BRCA2|CCNA2|CDK2|CHEK1|FEN1|H2AX|PCNA|POLE2|RFC3|RFC4|H2BC9|TIMELESS|CLSPN|BRIP1|GEN1	-5.097289632	0	15	0	0	-15.72829095	44.19731465
1	-6.902626583	CORUM:3070	M1	1	0	CORUM	33	CTF18-cohesion-RFC-POLH complex		-6.902626583	33.14798599	12.60647789	30284	8	571	5	0.875656743	0.38988727	5982|5983|5984|63922|79075	RFC2|RFC3|RFC4|CHTF18|DSCC1	-4.989499912	0	15	0	0	-15.72829095	44.19731465
1	-6.826849855	WP5366	M1	1	0	WikiPathways	27	NF1 copy number variation syndrome		-6.826849855	6.325487235	7.721349458	30284	109	571	13	2.276707531	0.624215593	890|1786|5111|5888|5982|5983|5984|8355|8358|8968|9134|55352|203068	CCNA2|DNMT1|PCNA|RAD51|RFC2|RFC3|RFC4|H3C8|H3C2|H3C7|CCNE2|COPRS|TUBB	-4.918088956	0	15	0	0	-15.72829095	44.19731465
1	-6.557253699	CORUM:1003	M1	1	0	CORUM	33	RC complex (Replication competent complex)		-6.557253699	29.46487644	11.83948285	30284	9	571	5	0.875656743	0.38988727	890|1017|5982|5983|5984	CCNA2|CDK2|RFC2|RFC3|RFC4	-4.668768756	0	15	0	0	-15.72829095	44.19731465
1	-6.446160832	R-HSA-6804756	M1	1	0	Reactome Gene Sets	6	Regulation of TP53 Activity through Phosphorylation		-6.446160832	7.202525351	7.748725336	30284	81	571	11	1.926444834	0.575222935	890|1017|1111|1459|5983|5984|6790|9212|11198|22974|83990	CCNA2|CDK2|CHEK1|CSNK2A2|RFC3|RFC4|AURKA|AURKB|SUPT16H|TPX2|BRIP1	-4.563728871	0	15	0	0	-15.72829095	44.19731465
1	-6.210380365	CORUM:2199	M1	1	0	CORUM	33	CHTF18-RFC2-5 complex		-6.210380365	42.42942207	12.84302607	30284	5	571	4	0.700525394	0.349033701	5982|5983|5984|63922	RFC2|RFC3|RFC4|CHTF18	-4.351350401	0	15	0	0	-15.72829095	44.19731465
1	-6.210380365	CORUM:2201	M1	1	0	CORUM	33	PCNA-RFC2-5 complex		-6.210380365	42.42942207	12.84302607	30284	5	571	4	0.700525394	0.349033701	5111|5982|5983|5984	PCNA|RFC2|RFC3|RFC4	-4.351350401	0	15	0	0	-15.72829095	44.19731465
1	-6.210380365	CORUM:2202	M1	1	0	CORUM	33	CHTF18-RFC2-5 complex		-6.210380365	42.42942207	12.84302607	30284	5	571	4	0.700525394	0.349033701	5982|5983|5984|63922	RFC2|RFC3|RFC4|CHTF18	-4.351350401	0	15	0	0	-15.72829095	44.19731465
1	-6.05047266	R-HSA-5633007	M1	1	0	Reactome Gene Sets	6	Regulation of TP53 Activity		-6.05047266	5.428961485	6.933522784	30284	127	571	13	2.276707531	0.624215593	890|983|1017|1111|1459|5983|5984|6790|9212|11198|22974|83990|387893	CCNA2|CDK1|CDK2|CHEK1|CSNK2A2|RFC3|RFC4|AURKA|AURKB|SUPT16H|TPX2|BRIP1|KMT5A	-4.197101336	0	15	0	0	-15.72829095	44.19731465
1	-6.016071645	R-HSA-69186	M1	1	0	Reactome Gene Sets	6	Lagging Strand Synthesis		-6.016071645	16.74845608	9.518942334	30284	19	571	6	1.050788091	0.426722642	2237|3978|5111|5557|5983|5984	FEN1|LIG1|PCNA|PRIM1|RFC3|RFC4	-4.164103536	0	15	0	0	-15.72829095	44.19731465
1	-5.908751419	hsa03410	M1	1	0	KEGG Pathway	24	Base excision repair		-5.908751419	9.867307457	8.066259167	30284	43	571	8	1.401050788	0.49186399	2237|3978|5111|5427|5982|5983|5984|55247	FEN1|LIG1|PCNA|POLE2|RFC2|RFC3|RFC4|NEIL3	-4.065108699	0	15	0	0	-15.72829095	44.19731465
1	-5.868143196	R-HSA-5651801	M1	1	0	Reactome Gene Sets	6	PCNA-Dependent Long Patch Base Excision Repair		-5.868143196	15.91103327	9.24706316	30284	20	571	6	1.050788091	0.426722642	2237|3978|5111|5427|5983|5984	FEN1|LIG1|PCNA|POLE2|RFC3|RFC4	-4.032669265	0	15	0	0	-15.72829095	44.19731465
1	-5.78649985	GO:2000278	M1	1	0	GO Biological Processes	19	regulation of DNA biosynthetic process	19_GO:0050789 regulation of biological process	-5.78649985	6.206431419	7.008365988	30284	94	571	11	1.926444834	0.575222935	890|1111|3178|5111|5982|5983|5984|7027|63922|79075|80119	CCNA2|CHEK1|HNRNPA1|PCNA|RFC2|RFC3|RFC4|TFDP1|CHTF18|DSCC1|PIF1	-3.955053408	0	15	0	0	-15.72829095	44.19731465
1	-5.728986385	R-HSA-174411	M1	1	0	Reactome Gene Sets	6	Polymerase switching on the C-strand of the telomere		-5.728986385	15.15336502	8.994098032	30284	21	571	6	1.050788091	0.426722642	5111|5557|5983|5984|63922|79075	PCNA|PRIM1|RFC3|RFC4|CHTF18|DSCC1	-3.910701389	0	15	0	0	-15.72829095	44.19731465
1	-5.288611134	R-HSA-5693607	M1	1	0	Reactome Gene Sets	6	Processing of DNA double-strand break ends		-5.288611134	6.167067161	6.651942594	30284	86	571	10	1.751313485	0.548943021	890|1017|1111|3014|5983|5984|8345|8914|63967|83990	CCNA2|CDK2|CHEK1|H2AX|RFC3|RFC4|H2BC9|TIMELESS|CLSPN|BRIP1	-3.506255545	0	15	0	0	-15.72829095	44.19731465
1	-5.243141502	R-HSA-110373	M1	1	0	Reactome Gene Sets	6	Resolution of AP sites via the multiple-nucleotide patch replacement pathway		-5.243141502	12.72882662	8.132827034	30284	25	571	6	1.050788091	0.426722642	2237|3978|5111|5427|5983|5984	FEN1|LIG1|PCNA|POLE2|RFC3|RFC4	-3.464477763	0	15	0	0	-15.72829095	44.19731465
1	-5.194384684	GO:2000573	M1	1	0	GO Biological Processes	19	positive regulation of DNA biosynthetic process	19_GO:0048518 positive regulation of biological process	-5.194384684	8.005551333	7.07616985	30284	53	571	8	1.401050788	0.49186399	890|3178|5111|5982|5983|5984|63922|79075	CCNA2|HNRNPA1|PCNA|RFC2|RFC3|RFC4|CHTF18|DSCC1	-3.422763713	0	15	0	0	-15.72829095	44.19731465
1	-5.083893347	CORUM:434	M1	1	0	CORUM	33	BASC (Ab 80) complex (BRCA1-associated genome surveillance complex)		-5.083893347	26.51838879	10.00675452	30284	8	571	4	0.700525394	0.349033701	672|2956|5982|5984	BRCA1|MSH6|RFC2|RFC4	-3.336059766	0	15	0	0	-15.72829095	44.19731465
1	-4.76724791	WP4753	M1	1	0	WikiPathways	27	Nucleotide excision repair		-4.76724791	8.437669161	6.844103241	30284	44	571	7	1.22591944	0.460505063	3978|4331|5111|5427|5982|5983|5984	LIG1|MNAT1|PCNA|POLE2|RFC2|RFC3|RFC4	-3.041966204	0	15	0	0	-15.72829095	44.19731465
1	-4.73027274	R-HSA-5685942	M1	1	0	Reactome Gene Sets	6	HDR through Homologous Recombination (HRR)		-4.73027274	6.955642962	6.45459559	30284	61	571	8	1.401050788	0.49186399	675|1111|5111|5427|5983|5984|83990|348654	BRCA2|CHEK1|PCNA|POLE2|RFC3|RFC4|BRIP1|GEN1	-3.00915696	0	15	0	0	-15.72829095	44.19731465
1	-4.582808264	R-HSA-73933	M1	1	0	Reactome Gene Sets	6	Resolution of Abasic Sites (AP sites)		-4.582808264	9.944395797	7.017674218	30284	32	571	6	1.050788091	0.426722642	2237|3978|5111|5427|5983|5984	FEN1|LIG1|PCNA|POLE2|RFC3|RFC4	-2.890913344	0	15	0	0	-15.72829095	44.19731465
1	-4.580066605	CORUM:2200	M1	1	0	CORUM	33	RFC2-5 subcomplex		-4.580066605	39.77758319	10.75169781	30284	4	571	3	0.525394046	0.302538489	5982|5983|5984	RFC2|RFC3|RFC4	-2.890913344	0	15	0	0	-15.72829095	44.19731465
1	-4.260517494	CORUM:433	M1	1	0	CORUM	33	BASC complex (BRCA1-associated genome surveillance complex)		-4.260517494	17.67892586	8.010920001	30284	12	571	4	0.700525394	0.349033701	672|2956|5982|5984	BRCA1|MSH6|RFC2|RFC4	-2.59570607	0	15	0	0	-15.72829095	44.19731465
1	-4.225673126	R-HSA-5696397	M1	1	0	Reactome Gene Sets	6	Gap-filling DNA repair synthesis and ligation in GG-NER		-4.225673126	11.52973426	7.002997028	30284	23	571	5	0.875656743	0.38988727	3978|5111|5427|5983|5984	LIG1|PCNA|POLE2|RFC3|RFC4	-2.567188685	0	15	0	0	-15.72829095	44.19731465
1	-4.188274002	CORUM:266	M1	1	0	CORUM	33	RAD17-RFC complex		-4.188274002	31.82206655	9.554770124	30284	5	571	3	0.525394046	0.302538489	5982|5983|5984	RFC2|RFC3|RFC4	-2.546512184	0	15	0	0	-15.72829095	44.19731465
1	-4.188274002	CORUM:270	M1	1	0	CORUM	33	RAD17-RFC complex		-4.188274002	31.82206655	9.554770124	30284	5	571	3	0.525394046	0.302538489	5982|5983|5984	RFC2|RFC3|RFC4	-2.546512184	0	15	0	0	-15.72829095	44.19731465
1	-4.188274002	CORUM:277	M1	1	0	CORUM	33	RFC complex		-4.188274002	31.82206655	9.554770124	30284	5	571	3	0.525394046	0.302538489	5982|5983|5984	RFC2|RFC3|RFC4	-2.546512184	0	15	0	0	-15.72829095	44.19731465
1	-4.188274002	CORUM:279	M1	1	0	CORUM	33	RFC complex		-4.188274002	31.82206655	9.554770124	30284	5	571	3	0.525394046	0.302538489	5982|5983|5984	RFC2|RFC3|RFC4	-2.546512184	0	15	0	0	-15.72829095	44.19731465
1	-4.188274002	CORUM:2799	M1	1	0	CORUM	33	RFC complex		-4.188274002	31.82206655	9.554770124	30284	5	571	3	0.525394046	0.302538489	5982|5983|5984	RFC2|RFC3|RFC4	-2.546512184	0	15	0	0	-15.72829095	44.19731465
1	-4.188274002	CORUM:2810	M1	1	0	CORUM	33	RAD17-RFC complex		-4.188274002	31.82206655	9.554770124	30284	5	571	3	0.525394046	0.302538489	5982|5983|5984	RFC2|RFC3|RFC4	-2.546512184	0	15	0	0	-15.72829095	44.19731465
1	-4.107339255	R-HSA-69091	M1	1	0	Reactome Gene Sets	6	Polymerase switching		-4.107339255	16.31900849	7.658314544	30284	13	571	4	0.700525394	0.349033701	5111|5557|5983|5984	PCNA|PRIM1|RFC3|RFC4	-2.475816681	0	15	0	0	-15.72829095	44.19731465
1	-4.107339255	R-HSA-69109	M1	1	0	Reactome Gene Sets	6	Leading Strand Synthesis		-4.107339255	16.31900849	7.658314544	30284	13	571	4	0.700525394	0.349033701	5111|5557|5983|5984	PCNA|PRIM1|RFC3|RFC4	-2.475816681	0	15	0	0	-15.72829095	44.19731465
1	-4.072321684	WP5114	M1	1	0	WikiPathways	27	Nucleotide excision repair in xeroderma pigmentosum		-4.072321684	5.657256276	5.598050921	30284	75	571	8	1.401050788	0.49186399	672|3978|4331|5111|5427|5982|5983|5984	BRCA1|LIG1|MNAT1|PCNA|POLE2|RFC2|RFC3|RFC4	-2.441641583	0	15	0	0	-15.72829095	44.19731465
1	-3.893385661	CORUM:2203	M1	1	0	CORUM	33	BRD4-RFC complex		-3.893385661	26.51838879	8.665817402	30284	6	571	3	0.525394046	0.302538489	5982|5983|5984	RFC2|RFC3|RFC4	-2.281644623	0	15	0	0	-15.72829095	44.19731465
1	-3.893385661	CORUM:435	M1	1	0	CORUM	33	BASC (Ab 81) complex (BRCA1-associated genome surveillance complex)		-3.893385661	26.51838879	8.665817402	30284	6	571	3	0.525394046	0.302538489	672|5982|5984	BRCA1|RFC2|RFC4	-2.281644623	0	15	0	0	-15.72829095	44.19731465
1	-3.889541072	R-HSA-9675135	M1	1	0	Reactome Gene Sets	6	Diseases of DNA repair		-3.889541072	7.576682512	5.912491351	30284	42	571	6	1.050788091	0.426722642	675|2956|5983|5984|55247|83990	BRCA2|MSH6|RFC3|RFC4|NEIL3|BRIP1	-2.278605029	0	15	0	0	-15.72829095	44.19731465
1	-3.741759308	hsa03420	M1	1	0	KEGG Pathway	24	Nucleotide excision repair		-3.741759308	5.892975287	5.389309591	30284	63	571	7	1.22591944	0.460505063	3978|4331|5111|5427|5982|5983|5984	LIG1|MNAT1|PCNA|POLE2|RFC2|RFC3|RFC4	-2.152012564	0	15	0	0	-15.72829095	44.19731465
1	-3.718532937	R-HSA-110314	M1	1	0	Reactome Gene Sets	6	Recognition of DNA damage by PCNA-containing replication complex		-3.718532937	9.144271997	6.082707609	30284	29	571	5	0.875656743	0.38988727	5111|5427|5983|5984|51514	PCNA|POLE2|RFC3|RFC4|DTL	-2.13107799	0	15	0	0	-15.72829095	44.19731465
1	-3.613015206	R-HSA-73893	M1	1	0	Reactome Gene Sets	6	DNA Damage Bypass		-3.613015206	6.770652457	5.488437832	30284	47	571	6	1.050788091	0.426722642	5111|5427|5983|5984|9768|51514	PCNA|POLE2|RFC3|RFC4|PCLAF|DTL	-2.034943494	0	15	0	0	-15.72829095	44.19731465
1	-3.576451403	R-HSA-5656169	M1	1	0	Reactome Gene Sets	6	Termination of translesion DNA synthesis		-3.576451403	8.554318965	5.833593891	30284	31	571	5	0.875656743	0.38988727	5111|5427|5983|5984|9768	PCNA|POLE2|RFC3|RFC4|PCLAF	-2.007638565	0	15	0	0	-15.72829095	44.19731465
1	-3.509404457	R-HSA-5693616	M1	1	0	Reactome Gene Sets	6	Presynaptic phase of homologous DNA pairing and strand exchange		-3.509404457	8.286996497	5.717297021	30284	32	571	5	0.875656743	0.38988727	675|1111|5983|5984|83990	BRCA2|CHEK1|RFC3|RFC4|BRIP1	-1.944949126	0	15	0	0	-15.72829095	44.19731465
1	-3.458493609	CORUM:268	M1	1	0	CORUM	33	9-1-1-RAD17-RFC complex		-3.458493609	19.88879159	7.40703115	30284	8	571	3	0.525394046	0.302538489	5982|5983|5984	RFC2|RFC3|RFC4	-1.906854455	0	15	0	0	-15.72829095	44.19731465
1	-3.458493609	CORUM:274	M1	1	0	CORUM	33	9-1-1-RAD17-RFC complex		-3.458493609	19.88879159	7.40703115	30284	8	571	3	0.525394046	0.302538489	5982|5983|5984	RFC2|RFC3|RFC4	-1.906854455	0	15	0	0	-15.72829095	44.19731465
1	-3.382436591	R-HSA-5693579	M1	1	0	Reactome Gene Sets	6	Homologous DNA Pairing and Strand Exchange		-3.382436591	7.799526115	5.499201916	30284	34	571	5	0.875656743	0.38988727	675|1111|5983|5984|83990	BRCA2|CHEK1|RFC3|RFC4|BRIP1	-1.834986805	0	15	0	0	-15.72829095	44.19731465
1	-3.201901944	R-HSA-5696399	M1	1	0	Reactome Gene Sets	6	Global Genome Nucleotide Excision Repair (GG-NER)		-3.201901944	4.821525235	4.654494779	30284	77	571	7	1.22591944	0.460505063	3978|4331|5111|5427|5983|5984|8607	LIG1|MNAT1|PCNA|POLE2|RFC3|RFC4|RUVBL1	-1.67547598	0	15	0	0	-15.72829095	44.19731465
1	-3.153126909	R-HSA-110313	M1	1	0	Reactome Gene Sets	6	Translesion synthesis by Y family DNA polymerases bypasses lesions on DNA template		-3.153126909	6.978523366	5.112060751	30284	38	571	5	0.875656743	0.38988727	5111|5427|5983|5984|9768	PCNA|POLE2|RFC3|RFC4|PCLAF	-1.632618751	0	15	0	0	-15.72829095	44.19731465
1	-3.11256195	R-HSA-6782210	M1	1	0	Reactome Gene Sets	6	Gap-filling DNA repair synthesis and ligation in TC-NER		-3.11256195	5.486563198	4.741128195	30284	58	571	6	1.050788091	0.426722642	3978|4331|5111|5427|5983|5984	LIG1|MNAT1|PCNA|POLE2|RFC3|RFC4	-1.597247211	0	15	0	0	-15.72829095	44.19731465
1	-2.808245693	R-HSA-9709570	M1	1	0	Reactome Gene Sets	6	Impaired BRCA2 binding to RAD51		-2.808245693	7.857300383	4.941586188	30284	27	571	4	0.700525394	0.349033701	675|5983|5984|83990	BRCA2|RFC3|RFC4|BRIP1	-1.332972251	0	15	0	0	-15.72829095	44.19731465
1	-2.652964292	R-HSA-6781827	M1	1	0	Reactome Gene Sets	6	Transcription-Coupled Nucleotide Excision Repair (TC-NER)		-2.652964292	4.481981204	4.071954555	30284	71	571	6	1.050788091	0.426722642	3978|4331|5111|5427|5983|5984	LIG1|MNAT1|PCNA|POLE2|RFC3|RFC4	-1.197251789	0	15	0	0	-15.72829095	44.19731465
1	-2.591417172	R-HSA-110312	M1	1	0	Reactome Gene Sets	6	Translesion synthesis by REV1		-2.591417172	10.60735552	5.159346616	30284	15	571	3	0.525394046	0.302538489	5111|5983|5984	PCNA|RFC3|RFC4	-1.148501625	0	15	0	0	-15.72829095	44.19731465
1	-2.563778118	R-HSA-5696398	M1	1	0	Reactome Gene Sets	6	Nucleotide Excision Repair		-2.563778118	3.750075183	3.799363315	30284	99	571	7	1.22591944	0.460505063	3978|4331|5111|5427|5983|5984|8607	LIG1|MNAT1|PCNA|POLE2|RFC3|RFC4|RUVBL1	-1.127067839	0	15	0	0	-15.72829095	44.19731465
1	-2.528956218	R-HSA-9675136	M1	1	0	Reactome Gene Sets	6	Diseases of DNA Double-Strand Break Repair		-2.528956218	6.629597198	4.416919825	30284	32	571	4	0.700525394	0.349033701	675|5983|5984|83990	BRCA2|RFC3|RFC4|BRIP1	-1.098379719	0	15	0	0	-15.72829095	44.19731465
1	-2.528956218	R-HSA-9701190	M1	1	0	Reactome Gene Sets	6	Defective homologous recombination repair (HRR) due to BRCA2 loss of function		-2.528956218	6.629597198	4.416919825	30284	32	571	4	0.700525394	0.349033701	675|5983|5984|83990	BRCA2|RFC3|RFC4|BRIP1	-1.098379719	0	15	0	0	-15.72829095	44.19731465
1	-2.507323626	R-HSA-5655862	M1	1	0	Reactome Gene Sets	6	Translesion synthesis by POLK		-2.507323626	9.944395797	4.960933306	30284	16	571	3	0.525394046	0.302538489	5111|5983|5984	PCNA|RFC3|RFC4	-1.080447771	0	15	0	0	-15.72829095	44.19731465
1	-2.507323626	R-HSA-5656121	M1	1	0	Reactome Gene Sets	6	Translesion synthesis by POLI		-2.507323626	9.944395797	4.960933306	30284	16	571	3	0.525394046	0.302538489	5111|5983|5984	PCNA|RFC3|RFC4	-1.080447771	0	15	0	0	-15.72829095	44.19731465
1	-2.355969753	R-HSA-110320	M1	1	0	Reactome Gene Sets	6	Translesion Synthesis by POLH		-2.355969753	8.839462931	4.61200002	30284	18	571	3	0.525394046	0.302538489	5111|5983|5984	PCNA|RFC3|RFC4	-0.951159675	0	15	0	0	-15.72829095	44.19731465
1	-2.294606616	R-HSA-6782135	M1	1	0	Reactome Gene Sets	6	Dual incision in TC-NER		-2.294606616	4.494642168	3.724687273	30284	59	571	5	0.875656743	0.38988727	4331|5111|5427|5983|5984	MNAT1|PCNA|POLE2|RFC3|RFC4	-0.897237517	0	15	0	0	-15.72829095	44.19731465
1	-2.255189789	R-HSA-5696400	M1	1	0	Reactome Gene Sets	6	Dual Incision in GG-NER		-2.255189789	5.582818693	3.918634441	30284	38	571	4	0.700525394	0.349033701	5111|5427|5983|5984	PCNA|POLE2|RFC3|RFC4	-0.864167996	0	15	0	0	-15.72829095	44.19731465
1	-15.0922972	GO:0090307	M1	1	0	GO Biological Processes	19	mitotic spindle assembly	19_GO:0009987 cellular process	-15.0922972	16.63898905	15.49520736	30284	51	571	16	2.802101576	0.690640942	332|991|3619|3832|3833|4605|4751|9055|9212|9493|22974|24137|29127|29128|55143|56992	BIRC5|CDC20|INCENP|KIF11|KIFC1|MYBL2|NEK2|PRC1|AURKB|KIF23|TPX2|KIF4A|RACGAP1|UHRF1|CDCA8|KIF15	-12.80587225	0	16	1	1	-15.0922972	53.03677758
1	-14.69561814	GO:0051988	M1	1	0	GO Biological Processes	19	regulation of attachment of spindle microtubules to kinetochore	19_GO:0051179 localization	-14.69561814	27.67136222	17.73828909	30284	23	571	12	2.101576182	0.600264092	332|891|983|1894|3619|4751|9212|10615|29127|55055|55143|90417	BIRC5|CCNB1|CDK1|ECT2|INCENP|NEK2|AURKB|SPAG5|RACGAP1|ZWILCH|CDCA8|KNSTRN	-12.41298618	0	16	0	0	-15.0922972	53.03677758
1	-14.00658377	GO:1901976	M1	1	0	GO Biological Processes	19	regulation of cell cycle checkpoint	19_GO:0048519 negative regulation of biological process	-14.00658377	16.23574824	14.79623063	30284	49	571	15	2.626970228	0.669312388	332|580|672|675|891|3619|4085|5888|9212|11130|55143|57082|220134|221150|348654	BIRC5|BARD1|BRCA1|BRCA2|CCNB1|INCENP|MAD2L1|RAD51|AURKB|ZWINT|CDCA8|KNL1|SKA1|SKA3|GEN1	-11.75667565	0	16	0	0	-15.0922972	53.03677758
1	-13.21412534	GO:0000281	M1	1	0	GO Biological Processes	19	mitotic cytokinesis	19_GO:0009987 cellular process	-13.21412534	10.72653929	12.73884586	30284	89	571	18	3.152364273	0.731214266	332|1058|1894|3619|3925|5347|9212|9493|10112|11113|24137|29127|51203|54443|55143|55165|116840|128239	BIRC5|CENPA|ECT2|INCENP|STMN1|PLK1|AURKB|KIF23|KIF20A|CIT|KIF4A|RACGAP1|NUSAP1|ANLN|CDCA8|CEP55|CNTROB|IQGAP3	-10.99464718	0	16	0	0	-15.0922972	53.03677758
1	-12.72315145	GO:0051231	M1	1	0	GO Biological Processes	19	spindle elongation	19_GO:0009987 cellular process	-12.72315145	36.7177691	17.85611065	30284	13	571	9	1.576182137	0.521237016	332|3619|3832|9055|9212|9493|24137|29127|55143	BIRC5|INCENP|KIF11|PRC1|AURKB|KIF23|KIF4A|RACGAP1|CDCA8	-10.51970073	0	16	0	0	-15.0922972	53.03677758
1	-12.4664903	GO:0090231	M1	1	0	GO Biological Processes	19	regulation of spindle checkpoint	19_GO:0048519 negative regulation of biological process	-12.4664903	23.33618214	15.4880204	30284	25	571	11	1.926444834	0.575222935	332|891|3619|4085|9212|11130|55143|57082|220134|221150|348654	BIRC5|CCNB1|INCENP|MAD2L1|AURKB|ZWINT|CDCA8|KNL1|SKA1|SKA3|GEN1	-10.27849654	0	16	0	0	-15.0922972	53.03677758
1	-11.62183369	GO:0000022	M1	1	0	GO Biological Processes	19	mitotic spindle elongation	19_GO:0009987 cellular process	-11.62183369	38.57220188	17.27744465	30284	11	571	8	1.401050788	0.49186399	332|3619|9055|9212|9493|24137|29127|55143	BIRC5|INCENP|PRC1|AURKB|KIF23|KIF4A|RACGAP1|CDCA8	-9.451690154	0	16	0	0	-15.0922972	53.03677758
1	-11.62183369	GO:0051256	M1	1	0	GO Biological Processes	19	mitotic spindle midzone assembly	19_GO:0009987 cellular process	-11.62183369	38.57220188	17.27744465	30284	11	571	8	1.401050788	0.49186399	332|3619|9055|9212|9493|24137|29127|55143	BIRC5|INCENP|PRC1|AURKB|KIF23|KIF4A|RACGAP1|CDCA8	-9.451690154	0	16	0	0	-15.0922972	53.03677758
1	-11.09023131	GO:0090266	M1	1	0	GO Biological Processes	19	regulation of mitotic cell cycle spindle assembly checkpoint	19_GO:0048519 negative regulation of biological process	-11.09023131	22.09865733	14.33409335	30284	24	571	10	1.751313485	0.548943021	332|891|3619|4085|9212|55143|57082|220134|221150|348654	BIRC5|CCNB1|INCENP|MAD2L1|AURKB|CDCA8|KNL1|SKA1|SKA3|GEN1	-8.948298635	0	16	0	0	-15.0922972	53.03677758
1	-11.09023131	GO:1903504	M1	1	0	GO Biological Processes	19	regulation of mitotic spindle checkpoint	19_GO:0048519 negative regulation of biological process	-11.09023131	22.09865733	14.33409335	30284	24	571	10	1.751313485	0.548943021	332|891|3619|4085|9212|55143|57082|220134|221150|348654	BIRC5|CCNB1|INCENP|MAD2L1|AURKB|CDCA8|KNL1|SKA1|SKA3|GEN1	-8.948298635	0	16	0	0	-15.0922972	53.03677758
1	-11.08532158	GO:0061640	M1	1	0	GO Biological Processes	19	cytoskeleton-dependent cytokinesis	19_GO:0009987 cellular process	-11.08532158	8.159504244	10.75608117	30284	117	571	18	3.152364273	0.731214266	332|1058|1894|3619|3925|5347|9212|9493|10112|11113|24137|29127|51203|54443|55143|55165|116840|128239	BIRC5|CENPA|ECT2|INCENP|STMN1|PLK1|AURKB|KIF23|KIF20A|CIT|KIF4A|RACGAP1|NUSAP1|ANLN|CDCA8|CEP55|CNTROB|IQGAP3	-8.946111762	0	16	0	0	-15.0922972	53.03677758
1	-10.95734706	GO:0000910	M1	1	0	GO Biological Processes	19	cytokinesis	19_GO:0009987 cellular process	-10.95734706	8.022369718	10.64019917	30284	119	571	18	3.152364273	0.731214266	332|1058|1894|3619|3925|5347|9212|9493|10112|11113|24137|29127|51203|54443|55143|55165|116840|128239	BIRC5|CENPA|ECT2|INCENP|STMN1|PLK1|AURKB|KIF23|KIF20A|CIT|KIF4A|RACGAP1|NUSAP1|ANLN|CDCA8|CEP55|CNTROB|IQGAP3	-8.826204861	0	16	0	0	-15.0922972	53.03677758
1	-10.53826969	GO:0032465	M1	1	0	GO Biological Processes	19	regulation of cytokinesis	19_GO:0050789 regulation of biological process	-10.53826969	8.932509909	10.73475935	30284	95	571	16	2.802101576	0.690640942	332|675|990|1894|3619|5347|6790|9055|9212|9493|9585|9928|10112|11113|29127|55143	BIRC5|BRCA2|CDC6|ECT2|INCENP|PLK1|AURKA|PRC1|AURKB|KIF23|KIF20B|KIF14|KIF20A|CIT|RACGAP1|CDCA8	-8.425388809	0	16	0	0	-15.0922972	53.03677758
1	-10.38346228	GO:0051255	M1	1	0	GO Biological Processes	19	spindle midzone assembly	19_GO:0009987 cellular process	-10.38346228	30.30673005	15.20440475	30284	14	571	8	1.401050788	0.49186399	332|3619|9055|9212|9493|24137|29127|55143	BIRC5|INCENP|PRC1|AURKB|KIF23|KIF4A|RACGAP1|CDCA8	-8.278178585	0	16	0	0	-15.0922972	53.03677758
1	-8.896052008	GO:0090232	M1	1	0	GO Biological Processes	19	positive regulation of spindle checkpoint	19_GO:0048519 negative regulation of biological process	-8.896052008	28.55826485	13.77699221	30284	13	571	7	1.22591944	0.460505063	332|3619|4085|9212|55143|57082|348654	BIRC5|INCENP|MAD2L1|AURKB|CDCA8|KNL1|GEN1	-6.851575281	0	16	0	0	-15.0922972	53.03677758
1	-8.630353414	GO:0032467	M1	1	0	GO Biological Processes	19	positive regulation of cytokinesis	19_GO:0048518 positive regulation of biological process	-8.630353414	11.43930497	10.34332812	30284	51	571	11	1.926444834	0.575222935	332|990|1894|3619|9212|9493|9585|9928|11113|29127|55143	BIRC5|CDC6|ECT2|INCENP|AURKB|KIF23|KIF20B|KIF14|CIT|RACGAP1|CDCA8	-6.605086946	0	16	0	0	-15.0922972	53.03677758
1	-8.385112288	GO:0051302	M1	1	0	GO Biological Processes	19	regulation of cell division	19_GO:0050789 regulation of biological process	-8.385112288	5.303677758	8.24937106	30284	190	571	19	3.327495622	0.750571685	332|675|990|1894|3068|3619|5347|6790|9055|9212|9493|9585|9928|10112|11113|29127|55143|146909|259266	BIRC5|BRCA2|CDC6|ECT2|HDGF|INCENP|PLK1|AURKA|PRC1|AURKB|KIF23|KIF20B|KIF14|KIF20A|CIT|RACGAP1|CDCA8|KIF18B|ASPM	-6.380238978	0	16	0	0	-15.0922972	53.03677758
1	-7.470977909	GO:1901978	M1	1	0	GO Biological Processes	19	positive regulation of cell cycle checkpoint	19_GO:0048519 negative regulation of biological process	-7.470977909	19.53986543	11.20617215	30284	19	571	7	1.22591944	0.460505063	332|3619|4085|9212|55143|57082|348654	BIRC5|INCENP|MAD2L1|AURKB|CDCA8|KNL1|GEN1	-5.504225063	0	16	0	0	-15.0922972	53.03677758
1	-7.435003533	GO:0090267	M1	1	0	GO Biological Processes	19	positive regulation of mitotic cell cycle spindle assembly checkpoint	19_GO:0048519 negative regulation of biological process	-7.435003533	26.51838879	12.25653096	30284	12	571	6	1.050788091	0.426722642	332|3619|4085|9212|55143|348654	BIRC5|INCENP|MAD2L1|AURKB|CDCA8|GEN1	-5.473690772	0	16	0	0	-15.0922972	53.03677758
1	-7.173147521	GO:1903490	M1	1	0	GO Biological Processes	19	positive regulation of mitotic cytokinesis	19_GO:0048518 positive regulation of biological process	-7.173147521	24.47851273	11.73743299	30284	13	571	6	1.050788091	0.426722642	332|1894|3619|9212|9585|55143	BIRC5|ECT2|INCENP|AURKB|KIF20B|CDCA8	-5.234651434	0	16	0	0	-15.0922972	53.03677758
1	-6.902795336	CORUM:1118	M1	1	0	CORUM	33	Chromosomal passenger complex CPC (INCENP, CDCA8, BIRC5, AURKB)		-6.902795336	53.03677758	14.42801901	30284	4	571	4	0.700525394	0.349033701	332|3619|9212|55143	BIRC5|INCENP|AURKB|CDCA8	-4.989499912	0	16	0	0	-15.0922972	53.03677758
1	-6.902795336	CORUM:1119	M1	1	0	CORUM	33	Chromosomal passenger complex CPC (INCENP, CDCA8, BIRC5, AURKB)		-6.902795336	53.03677758	14.42801901	30284	4	571	4	0.700525394	0.349033701	332|3619|9212|55143	BIRC5|INCENP|AURKB|CDCA8	-4.989499912	0	16	0	0	-15.0922972	53.03677758
1	-6.722232618	GO:0090235	M1	1	0	GO Biological Processes	19	regulation of metaphase plate congression	19_GO:0051179 localization	-6.722232618	21.21471103	10.85571371	30284	15	571	6	1.050788091	0.426722642	332|983|3619|9212|10615|55143	BIRC5|CDK1|INCENP|AURKB|SPAG5|CDCA8	-4.824507018	0	16	0	0	-15.0922972	53.03677758
1	-6.525095215	GO:1902412	M1	1	0	GO Biological Processes	19	regulation of mitotic cytokinesis	19_GO:0050789 regulation of biological process	-6.525095215	19.88879159	10.47650813	30284	16	571	6	1.050788091	0.426722642	332|1894|3619|9212|9585|55143	BIRC5|ECT2|INCENP|AURKB|KIF20B|CDCA8	-4.639647308	0	16	0	0	-15.0922972	53.03677758
1	-6.426019397	GO:0051781	M1	1	0	GO Biological Processes	19	positive regulation of cell division	19_GO:0048518 positive regulation of biological process	-6.426019397	6.428700313	7.500014889	30284	99	571	12	2.101576182	0.600264092	332|990|1894|3068|3619|9212|9493|9585|9928|11113|29127|55143	BIRC5|CDC6|ECT2|HDGF|INCENP|AURKB|KIF23|KIF20B|KIF14|CIT|RACGAP1|CDCA8	-4.548072445	0	16	0	0	-15.0922972	53.03677758
1	-6.263030393	GO:1902423	M1	1	0	GO Biological Processes	19	regulation of attachment of mitotic spindle microtubules to kinetochore	19_GO:0051179 localization	-6.263030393	26.51838879	11.18826122	30284	10	571	5	0.875656743	0.38988727	332|983|3619|9212|55143	BIRC5|CDK1|INCENP|AURKB|CDCA8	-4.393916854	0	16	0	0	-15.0922972	53.03677758
1	-6.006592694	GO:0051987	M1	1	0	GO Biological Processes	19	positive regulation of attachment of spindle microtubules to kinetochore	19_GO:0051179 localization	-6.006592694	24.10762617	10.62596047	30284	11	571	5	0.875656743	0.38988727	332|891|3619|9212|55143	BIRC5|CCNB1|INCENP|AURKB|CDCA8	-4.157417485	0	16	0	0	-15.0922972	53.03677758
1	-5.175973459	CORUM:1120	M1	1	0	CORUM	33	Chromosomal passenger complex CPC (INCENP, CDCA8, BIRC5)		-5.175973459	53.03677758	12.49482467	30284	3	571	3	0.525394046	0.302538489	332|3619|55143	BIRC5|INCENP|CDCA8	-3.420354621	0	16	0	0	-15.0922972	53.03677758
1	-5.175973459	CORUM:2579	M1	1	0	CORUM	33	Chromosomal passenger complex CPC (INCENP, BIRC5, AURKB)		-5.175973459	53.03677758	12.49482467	30284	3	571	3	0.525394046	0.302538489	332|3619|9212	BIRC5|INCENP|AURKB	-3.420354621	0	16	0	0	-15.0922972	53.03677758
1	-5.175973459	CORUM:2582	M1	1	0	CORUM	33	Chromosomal passenger complex CPC (CDCA8, AURKB, BIRC5)		-5.175973459	53.03677758	12.49482467	30284	3	571	3	0.525394046	0.302538489	332|9212|55143	BIRC5|AURKB|CDCA8	-3.420354621	0	16	0	0	-15.0922972	53.03677758
1	-5.175973459	CORUM:6184	M1	1	0	CORUM	33	AuroraB-AuroraC-INCENP complex		-5.175973459	53.03677758	12.49482467	30284	3	571	3	0.525394046	0.302538489	3619|6790|9212	INCENP|AURKA|AURKB	-3.420354621	0	16	0	0	-15.0922972	53.03677758
1	-5.083893347	GO:1902425	M1	1	0	GO Biological Processes	19	positive regulation of attachment of mitotic spindle microtubules to kinetochore	19_GO:0051179 localization	-5.083893347	26.51838879	10.00675452	30284	8	571	4	0.700525394	0.349033701	332|3619|9212|55143	BIRC5|INCENP|AURKB|CDCA8	-3.336059766	0	16	0	0	-15.0922972	53.03677758
1	-4.580066605	CORUM:1087	M1	1	0	CORUM	33	BIRC5-AURKB-INCENP-EVI5 complex		-4.580066605	39.77758319	10.75169781	30284	4	571	3	0.525394046	0.302538489	332|3619|9212	BIRC5|INCENP|AURKB	-2.890913344	0	16	0	0	-15.0922972	53.03677758
1	-14.20964659	GO:0065004	M1	1	0	GO Biological Processes	19	protein-DNA complex assembly	19_GO:0009987 cellular process	-14.20964659	6.456651184	11.51551115	30284	230	571	28	4.903677758	0.903701011	1058|1062|1063|3009|3014|4171|4678|5888|6925|8318|8345|8355|8358|8968|9787|10036|11198|11339|23234|29028|51053|54069|55355|55723|55839|64946|81620|387103	CENPA|CENPE|CENPF|H1-5|H2AX|MCM2|NASP|RAD51|TCF4|CDC45|H2BC9|H3C8|H3C2|H3C7|DLGAP5|CHAF1A|SUPT16H|OIP5|DNAJC9|ATAD2|GMNN|MIS18A|HJURP|ASF1B|CENPN|CENPH|CDT1|CENPW	-11.95267662	0	17	1	1	-14.20964659	6.456651184
1	-13.28590749	GO:0071824	M1	1	0	GO Biological Processes	19	protein-DNA complex organization	19_GO:0009987 cellular process	-13.28590749	5.940119089	10.87289228	30284	250	571	28	4.903677758	0.903701011	1058|1062|1063|3009|3014|4171|4678|5888|6925|8318|8345|8355|8358|8968|9787|10036|11198|11339|23234|29028|51053|54069|55355|55723|55839|64946|81620|387103	CENPA|CENPE|CENPF|H1-5|H2AX|MCM2|NASP|RAD51|TCF4|CDC45|H2BC9|H3C8|H3C2|H3C7|DLGAP5|CHAF1A|SUPT16H|OIP5|DNAJC9|ATAD2|GMNN|MIS18A|HJURP|ASF1B|CENPN|CENPH|CDT1|CENPW	-11.05984898	0	17	0	0	-14.20964659	6.456651184
1	-6.335183483	GO:0006334	M1	1	0	GO Biological Processes	19	nucleosome assembly	19_GO:0009987 cellular process	-6.335183483	5.745650905	7.220814625	30284	120	571	13	2.276707531	0.624215593	3009|3014|4171|4678|8345|8355|8358|8968|10036|11198|23234|29028|55723	H1-5|H2AX|MCM2|NASP|H2BC9|H3C8|H3C2|H3C7|CHAF1A|SUPT16H|DNAJC9|ATAD2|ASF1B	-4.463145391	0	17	0	0	-14.20964659	6.456651184
1	-5.570454592	GO:0034728	M1	1	0	GO Biological Processes	19	nucleosome organization	19_GO:0009987 cellular process	-5.570454592	4.924843633	6.452532299	30284	140	571	13	2.276707531	0.624215593	3009|3014|4171|4678|8345|8355|8358|8968|10036|11198|23234|29028|55723	H1-5|H2AX|MCM2|NASP|H2BC9|H3C8|H3C2|H3C7|CHAF1A|SUPT16H|DNAJC9|ATAD2|ASF1B	-3.763683232	0	17	0	0	-14.20964659	6.456651184
1	-13.90470586	WP4946	M1	1	0	WikiPathways	27	DNA repair pathways full network		-13.90470586	9.204729994	12.53614373	30284	121	571	21	3.677758319	0.787656443	672|675|1111|2177|2237|2956|3014|3978|4331|5111|5427|5888|5982|5983|5984|9156|55120|55215|55247|57697|83990	BRCA1|BRCA2|CHEK1|FANCD2|FEN1|MSH6|H2AX|LIG1|MNAT1|PCNA|POLE2|RAD51|RFC2|RFC3|RFC4|EXO1|FANCL|FANCI|NEIL3|FANCM|BRIP1	-11.65828607	0	18	1	1	-13.90470586	14.66974699
1	-11.58460262	M1	M1	1	0	Canonical Pathways	11	PID FANCONI PATHWAY		-11.58460262	14.66974699	13.00122596	30284	47	571	13	2.276707531	0.624215593	672|675|1111|2177|3014|5982|5983|5984|29089|55120|55215|57697|83990	BRCA1|BRCA2|CHEK1|FANCD2|H2AX|RFC2|RFC3|RFC4|UBE2T|FANCL|FANCI|FANCM|BRIP1	-9.420249763	0	18	0	0	-13.90470586	14.66974699
1	-8.931981019	WP5465	M1	1	0	WikiPathways	27	Fanconi anemia		-8.931981019	12.15426153	10.72120313	30284	48	571	11	1.926444834	0.575222935	672|675|2177|4171|5888|29089|29128|55120|55215|57697|83990	BRCA1|BRCA2|FANCD2|MCM2|RAD51|UBE2T|UHRF1|FANCL|FANCI|FANCM|BRIP1	-6.885316406	0	18	0	0	-13.90470586	14.66974699
1	-6.459615328	WP5461	M1	1	0	WikiPathways	27	Primary ovarian insufficiency		-6.459615328	5.419816687	7.187647024	30284	137	571	14	2.451838879	0.647198427	675|1062|3161|5888|9156|9401|29893|55120|55215|57697|84057|92667|151246|284403	BRCA2|CENPE|HMMR|RAD51|EXO1|RECQL4|PSMC3IP|FANCL|FANCI|FANCM|MND1|MGME1|SGO2|WDR62	-4.575678013	0	18	0	0	-13.90470586	14.66974699
1	-6.080294495	hsa03460	M1	1	0	KEGG Pathway	24	Fanconi anemia pathway		-6.080294495	8.678745423	7.901398668	30284	55	571	9	1.576182137	0.521237016	672|675|2177|5888|29089|55120|55215|57697|83990	BRCA1|BRCA2|FANCD2|RAD51|UBE2T|FANCL|FANCI|FANCM|BRIP1	-4.225515408	0	18	0	0	-13.90470586	14.66974699
1	-4.905517171	GO:0036297	M1	1	0	GO Biological Processes	19	interstrand cross-link repair	19_GO:0050896 response to stimulus	-4.905517171	8.839462931	7.047741273	30284	42	571	7	1.22591944	0.460505063	2177|5888|10635|55120|55215|55247|57697	FANCD2|RAD51|RAD51AP1|FANCL|FANCI|NEIL3|FANCM	-3.170713401	0	18	0	0	-13.90470586	14.66974699
1	-3.306911459	WP5316	M1	1	0	WikiPathways	27	Primary ovarian insufficiency		-3.306911459	3.352899732	4.314862071	30284	174	571	11	1.926444834	0.575222935	672|675|5888|9156|9401|29893|55120|57697|84057|92667|284403	BRCA1|BRCA2|RAD51|EXO1|RECQL4|PSMC3IP|FANCL|FANCM|MND1|MGME1|WDR62	-1.764298734	0	18	0	0	-13.90470586	14.66974699
1	-13.86412584	R-HSA-69205	M1	1	0	Reactome Gene Sets	6	G1/S-Specific Transcription		-13.86412584	24.47851273	16.60280237	30284	26	571	12	2.101576182	0.600264092	983|990|1719|1869|1875|5111|6241|7027|7083|8318|26271|81620	CDK1|CDC6|DHFR|E2F1|E2F5|PCNA|RRM2|TFDP1|TK1|CDC45|FBXO5|CDT1	-11.62116658	0	19	1	1	-13.86412584	24.47851273
1	-6.525095215	R-HSA-1362277	M1	1	0	Reactome Gene Sets	6	Transcription of E2F targets under negative control by DREAM complex		-6.525095215	19.88879159	10.47650813	30284	16	571	6	1.050788091	0.426722642	990|1869|1875|5111|7027|7153	CDC6|E2F1|E2F5|PCNA|TFDP1|TOP2A	-4.639647308	0	19	0	0	-13.86412584	24.47851273
1	-5.868143196	R-HSA-113510	M1	1	0	Reactome Gene Sets	6	E2F mediated regulation of DNA replication		-5.868143196	15.91103327	9.24706316	30284	20	571	6	1.050788091	0.426722642	891|983|1869|5557|7027|23594	CCNB1|CDK1|E2F1|PRIM1|TFDP1|ORC6	-4.032669265	0	19	0	0	-13.86412584	24.47851273
1	-4.325360985	R-HSA-8953750	M1	1	0	Reactome Gene Sets	6	Transcriptional Regulation by E2F6		-4.325360985	12.05381309	7.189834515	30284	22	571	5	0.875656743	0.38988727	1111|1869|6241|7027|23468	CHEK1|E2F1|RRM2|TFDP1|CBX5	-2.655973181	0	19	0	0	-13.86412584	24.47851273
1	-3.007553044	R-HSA-113501	M1	1	0	Reactome Gene Sets	6	Inhibition of replication initiation of damaged DNA by RB1/E2F1		-3.007553044	14.4645757	6.191637694	30284	11	571	3	0.525394046	0.302538489	1869|5557|7027	E2F1|PRIM1|TFDP1	-1.508517416	0	19	0	0	-13.86412584	24.47851273
1	-2.341029551	M145	M1	1	0	Canonical Pathways	11	PID P53 DOWNSTREAM PATHWAY		-2.341029551	3.097038107	3.410270329	30284	137	571	8	1.401050788	0.49186399	891|1869|5111|7027|7161|29108|84883|255488	CCNB1|E2F1|PCNA|TFDP1|TP73|PYCARD|AIFM2|RNF144B	-0.937533875	0	19	0	0	-13.86412584	24.47851273
1	-12.92071847	GO:0045005	M1	1	0	GO Biological Processes	19	DNA-templated DNA replication maintenance of fidelity	19_GO:0009987 cellular process	-12.92071847	13.95704673	13.57344792	30284	57	571	15	2.626970228	0.669312388	580|672|675|1663|5111|5888|5932|8914|9156|10293|10721|29980|57697|253714|348654	BARD1|BRCA1|BRCA2|DDX11|PCNA|RAD51|RBBP8|TIMELESS|EXO1|TRAIP|POLQ|DONSON|FANCM|MMS22L|GEN1	-10.71092757	0	20	1	1	-12.92071847	15.15336502
1	-12.64617798	GO:0031297	M1	1	0	GO Biological Processes	19	replication fork processing	19_GO:0009987 cellular process	-12.64617798	15.15336502	13.74507177	30284	49	571	14	2.451838879	0.647198427	580|672|675|1663|5111|5888|5932|9156|10293|10721|29980|57697|253714|348654	BARD1|BRCA1|BRCA2|DDX11|PCNA|RAD51|RBBP8|EXO1|TRAIP|POLQ|DONSON|FANCM|MMS22L|GEN1	-10.45206729	0	20	0	0	-12.92071847	15.15336502
1	-2.222879312	GO:0006312	M1	1	0	GO Biological Processes	19	mitotic recombination	19_GO:0009987 cellular process	-2.222879312	7.955516637	4.313457054	30284	20	571	3	0.525394046	0.302538489	675|5888|348654	BRCA2|RAD51|GEN1	-0.838113392	0	20	0	0	-12.92071847	15.15336502
1	-12.71088383	GO:0034508	M1	1	0	GO Biological Processes	19	centromere complex assembly	19_GO:0009987 cellular process	-12.71088383	24.30852306	15.8354411	30284	24	571	11	1.926444834	0.575222935	1058|1062|1063|4678|9787|11339|54069|55355|55839|64946|387103	CENPA|CENPE|CENPF|NASP|DLGAP5|OIP5|MIS18A|HJURP|CENPN|CENPH|CENPW	-10.51056883	0	21	1	1	-12.71088383	37.12574431
1	-10.02999701	GO:0031055	M1	1	0	GO Biological Processes	19	chromatin remodeling at centromere	19_GO:0009987 cellular process	-10.02999701	37.12574431	15.83894138	30284	10	571	7	1.22591944	0.460505063	1058|4678|11339|54069|55355|55839|387103	CENPA|NASP|OIP5|MIS18A|HJURP|CENPN|CENPW	-7.941939712	0	21	0	0	-12.71088383	37.12574431
1	-10.02999701	GO:0034080	M1	1	0	GO Biological Processes	19	CENP-A containing chromatin assembly	19_GO:0009987 cellular process	-10.02999701	37.12574431	15.83894138	30284	10	571	7	1.22591944	0.460505063	1058|4678|11339|54069|55355|55839|387103	CENPA|NASP|OIP5|MIS18A|HJURP|CENPN|CENPW	-7.941939712	0	21	0	0	-12.71088383	37.12574431
1	-9.478022845	R-HSA-606279	M1	1	0	Reactome Gene Sets	6	Deposition of new CENPA-containing nucleosomes at the centromere		-9.478022845	10.29071804	10.55371252	30284	67	571	13	2.276707531	0.624215593	3013|3014|8331|8345|8607|11339|54069|55355|55839|64946|79019|91687|387103	H2AC7|H2AX|H2AC14|H2BC9|RUVBL1|OIP5|MIS18A|HJURP|CENPN|CENPH|CENPM|CENPL|CENPW	-7.417994271	0	21	0	0	-12.71088383	37.12574431
1	-9.478022845	R-HSA-774815	M1	1	0	Reactome Gene Sets	6	Nucleosome assembly		-9.478022845	10.29071804	10.55371252	30284	67	571	13	2.276707531	0.624215593	3013|3014|8331|8345|8607|11339|54069|55355|55839|64946|79019|91687|387103	H2AC7|H2AX|H2AC14|H2BC9|RUVBL1|OIP5|MIS18A|HJURP|CENPN|CENPH|CENPM|CENPL|CENPW	-7.417994271	0	21	0	0	-12.71088383	37.12574431
1	-9.248874702	GO:0051383	M1	1	0	GO Biological Processes	19	kinetochore organization	19_GO:0009987 cellular process	-9.248874702	23.57190115	13.27917607	30284	18	571	8	1.401050788	0.49186399	1058|1062|1063|9787|10592|64946|83540|387103	CENPA|CENPE|CENPF|DLGAP5|SMC2|CENPH|NUF2|CENPW	-7.191102208	0	21	0	0	-12.71088383	37.12574431
1	-6.93709654	GO:0051382	M1	1	0	GO Biological Processes	19	kinetochore assembly	19_GO:0009987 cellular process	-6.93709654	22.73004754	11.27360294	30284	14	571	6	1.050788091	0.426722642	1058|1062|1063|9787|64946|387103	CENPA|CENPE|CENPF|DLGAP5|CENPH|CENPW	-5.013722485	0	21	0	0	-12.71088383	37.12574431
1	-12.00192449	R-HSA-983189	M1	1	0	Reactome Gene Sets	6	Kinesins		-12.00192449	13.75027567	12.9999485	30284	54	571	14	2.451838879	0.647198427	1062|3832|3833|3835|9585|10112|10376|10381|11004|24137|29127|56992|84790|146909	CENPE|KIF11|KIFC1|KIF22|KIF20B|KIF20A|TUBA1B|TUBB3|KIF2C|KIF4A|RACGAP1|KIF15|TUBA1C|KIF18B	-9.819962684	0	22	1	1	-12.00192449	13.75027567
1	-11.06173099	R-HSA-983231	M1	1	0	Reactome Gene Sets	6	Factors involved in megakaryocyte development and platelet production		-11.06173099	7.071570344	10.33385871	30284	150	571	20	3.50262697	0.769372457	1017|1062|3832|3833|3835|7465|8355|8358|8968|9585|10112|10376|10381|11004|23468|24137|29127|56992|84790|146909	CDK2|CENPE|KIF11|KIFC1|KIF22|WEE1|H3C8|H3C2|H3C7|KIF20B|KIF20A|TUBA1B|TUBB3|KIF2C|CBX5|KIF4A|RACGAP1|KIF15|TUBA1C|KIF18B	-8.927916199	0	22	0	0	-12.00192449	13.75027567
1	-8.634492831	R-HSA-6811434	M1	1	0	Reactome Gene Sets	6	COPI-dependent Golgi-to-ER retrograde traffic		-8.634492831	7.984031034	9.350894058	30284	93	571	14	2.451838879	0.647198427	1062|3832|3833|3835|9585|10112|10376|10381|11004|24137|29127|56992|84790|146909	CENPE|KIF11|KIFC1|KIF22|KIF20B|KIF20A|TUBA1B|TUBB3|KIF2C|KIF4A|RACGAP1|KIF15|TUBA1C|KIF18B	-6.607133374	0	22	0	0	-12.00192449	13.75027567
1	-8.124679908	hsa04814	M1	1	0	KEGG Pathway	24	Motor proteins		-8.124679908	5.115222203	8.033063706	30284	197	571	19	3.327495622	0.750571685	1062|3832|3833|3835|4633|7283|9493|9585|9928|10112|10376|10381|11004|24137|56992|84790|146909|203068|347240	CENPE|KIF11|KIFC1|KIF22|MYL2|TUBG1|KIF23|KIF20B|KIF14|KIF20A|TUBA1B|TUBB3|KIF2C|KIF4A|KIF15|TUBA1C|KIF18B|TUBB|KIF24	-6.133532623	0	22	0	0	-12.00192449	13.75027567
1	-7.045713675	R-HSA-8856688	M1	1	0	Reactome Gene Sets	6	Golgi-to-ER retrograde transport		-7.045713675	6.036706392	7.7592648	30284	123	571	14	2.451838879	0.647198427	1062|3832|3833|3835|9585|10112|10376|10381|11004|24137|29127|56992|84790|146909	CENPE|KIF11|KIFC1|KIF22|KIF20B|KIF20A|TUBA1B|TUBB3|KIF2C|KIF4A|RACGAP1|KIF15|TUBA1C|KIF18B	-5.114003578	0	22	0	0	-12.00192449	13.75027567
1	-6.823231659	R-HSA-1280218	M1	1	0	Reactome Gene Sets	6	Adaptive Immune System		-6.823231659	2.791409346	6.283610381	30284	627	571	33	5.779334501	0.976548788	899|911|912|930|933|942|991|1062|1536|2213|3120|3832|3835|5336|7704|9040|10112|10293|10376|10381|11004|11006|11065|22914|24137|29127|29760|55176|55284|56992|84790|122769|255488	CCNF|CD1C|CD1D|CD19|CD22|CD86|CDC20|CENPE|CYBB|FCGR2B|HLA-DQB2|KIF11|KIF22|PLCG2|ZBTB16|UBE2M|KIF20A|TRAIP|TUBA1B|TUBB3|KIF2C|LILRB4|UBE2C|KLRK1|KIF4A|RACGAP1|BLNK|SEC61A2|UBE2W|KIF15|TUBA1C|LRR1|RNF144B	-4.916064503	0	22	0	0	-12.00192449	13.75027567
1	-6.327098617	R-HSA-109582	M1	1	0	Reactome Gene Sets	6	Hemostasis		-6.327098617	2.874890747	6.0654206	30284	535	571	29	5.078809107	0.918849704	1017|1062|1521|2791|3832|3833|3835|5336|6678|7465|8355|8358|8968|9585|9672|10112|10376|10381|11004|23468|24137|27345|29127|51097|55970|56992|59345|84790|146909	CDK2|CENPE|CTSW|GNG11|KIF11|KIFC1|KIF22|PLCG2|SPARC|WEE1|H3C8|H3C2|H3C7|KIF20B|SDC3|KIF20A|TUBA1B|TUBB3|KIF2C|CBX5|KIF4A|KCNMB4|RACGAP1|SCCPDH|GNG12|KIF15|GNB4|TUBA1C|KIF18B	-4.456525263	0	22	0	0	-12.00192449	13.75027567
1	-6.145925581	R-HSA-2132295	M1	1	0	Reactome Gene Sets	6	MHC class II antigen presentation		-6.145925581	6.06134601	7.201989867	30284	105	571	12	2.101576182	0.600264092	1062|3120|3832|3835|10112|10376|10381|11004|24137|29127|56992|84790	CENPE|HLA-DQB2|KIF11|KIF22|KIF20A|TUBA1B|TUBB3|KIF2C|KIF4A|RACGAP1|KIF15|TUBA1C	-4.289734154	0	22	0	0	-12.00192449	13.75027567
1	-5.645946453	R-HSA-6811442	M1	1	0	Reactome Gene Sets	6	Intra-Golgi and retrograde Golgi-to-ER traffic		-5.645946453	4.347276851	6.296090587	30284	183	571	15	2.626970228	0.669312388	1062|3832|3833|3835|9585|10112|10376|10381|11004|22836|24137|29127|56992|84790|146909	CENPE|KIF11|KIFC1|KIF22|KIF20B|KIF20A|TUBA1B|TUBB3|KIF2C|RHOBTB3|KIF4A|RACGAP1|KIF15|TUBA1C|KIF18B	-3.828955927	0	22	0	0	-12.00192449	13.75027567
1	-4.659453679	R-HSA-5653656	M1	1	0	Reactome Gene Sets	6	Vesicle-mediated transport		-4.659453679	2.447851273	4.902021629	30284	585	571	27	4.72854641	0.888233543	374|1062|1522|1601|3832|3833|3835|5872|6678|9332|9585|10052|10112|10376|10381|10981|11004|22836|22898|23433|24137|29127|56992|64746|84790|146909|160518	AREG|CENPE|CTSZ|DAB2|KIF11|KIFC1|KIF22|RAB13|SPARC|CD163|KIF20B|GJC1|KIF20A|TUBA1B|TUBB3|RAB32|KIF2C|RHOBTB3|DENND3|RHOQ|KIF4A|RACGAP1|KIF15|ACBD3|TUBA1C|KIF18B|DENND5B	-2.948581168	0	22	0	0	-12.00192449	13.75027567
1	-4.214281034	R-HSA-199991	M1	1	0	Reactome Gene Sets	6	Membrane Trafficking		-4.214281034	2.397684339	4.598446701	30284	553	571	25	4.378283713	0.856272829	374|1062|1522|1601|3832|3833|3835|5872|9585|10052|10112|10376|10381|10981|11004|22836|22898|23433|24137|29127|56992|64746|84790|146909|160518	AREG|CENPE|CTSZ|DAB2|KIF11|KIFC1|KIF22|RAB13|KIF20B|GJC1|KIF20A|TUBA1B|TUBB3|RAB32|KIF2C|RHOBTB3|DENND3|RHOQ|KIF4A|RACGAP1|KIF15|ACBD3|TUBA1C|KIF18B|DENND5B	-2.55669297	0	22	0	0	-12.00192449	13.75027567
1	-3.861142675	GO:0007018	M1	1	0	GO Biological Processes	19	microtubule-based movement	19_GO:0009987 cellular process	-3.861142675	2.491660692	4.404437795	30284	447	571	21	3.677758319	0.787656443	1062|3832|3833|3835|5360|6652|9493|9585|9787|9928|10112|11004|24137|28981|56992|64792|79989|89891|146909|199953|347240	CENPE|KIF11|KIFC1|KIF22|PLTP|SORD|KIF23|KIF20B|DLGAP5|KIF14|KIF20A|KIF2C|KIF4A|IFT81|KIF15|IFT22|IFT56|DYNC2I2|KIF18B|TMEM201|KIF24	-2.253411771	0	22	0	0	-12.00192449	13.75027567
1	-11.60619655	WP2361	M1	1	0	WikiPathways	27	Gastric cancer network 1		-11.60619655	20.11739839	14.27820003	30284	29	571	11	1.926444834	0.575222935	1063|1894|4173|4605|6790|7153|8607|9585|11065|22974|56992	CENPF|ECT2|MCM4|MYBL2|AURKA|TOP2A|RUVBL1|KIF20B|UBE2C|TPX2|KIF15	-9.438958006	0	23	1	1	-11.60619655	20.11739839
1	-11.45491163	GO:0007062	M1	1	0	GO Biological Processes	19	sister chromatid cohesion	19_GO:0009987 cellular process	-11.45491163	14.36412726	12.84527197	30284	48	571	13	2.276707531	0.624215593	699|701|991|1663|3835|5347|27127|79075|83903|113130|151246|151648|157570	BUB1|BUB1B|CDC20|DDX11|KIF22|PLK1|SMC1B|DSCC1|HASPIN|CDCA5|SGO2|SGO1|ESCO2	-9.296273255	0	24	1	1	-11.45491163	14.4645757
1	-6.746345407	WP5117	M1	1	0	WikiPathways	27	Cohesin complex Cornelia de Lange syndrome		-6.746345407	12.47924178	9.28398058	30284	34	571	8	1.401050788	0.49186399	983|5347|9212|27127|113130|151246|151648|157570	CDK1|PLK1|AURKB|SMC1B|CDCA5|SGO2|SGO1|ESCO2	-4.845495373	0	24	0	0	-11.45491163	14.4645757
1	-5.597652617	GO:0007064	M1	1	0	GO Biological Processes	19	mitotic sister chromatid cohesion	19_GO:0009987 cellular process	-5.597652617	14.4645757	8.757889279	30284	22	571	6	1.050788091	0.426722642	991|79075|83903|113130|151648|157570	CDC20|DSCC1|HASPIN|CDCA5|SGO1|ESCO2	-3.785801731	0	24	0	0	-11.45491163	14.4645757
1	-10.73543098	GO:0034502	M1	1	0	GO Biological Processes	19	protein localization to chromosome	19_GO:0051179 localization	-10.73543098	8.426403915	10.66784445	30284	107	571	17	2.977232925	0.711254751	675|701|983|1058|2146|3009|3014|5347|7272|9212|54069|54908|55055|57082|83903|157570|253714	BRCA2|BUB1B|CDK1|CENPA|EZH2|H1-5|H2AX|PLK1|TTK|AURKB|MIS18A|SPDL1|ZWILCH|KNL1|HASPIN|ESCO2|MMS22L	-8.619987878	0	25	1	1	-10.73543098	24.47851273
1	-8.689887178	GO:0071459	M1	1	0	GO Biological Processes	19	protein localization to chromosome, centromeric region	19_GO:0051179 localization	-8.689887178	13.59917374	10.91419791	30284	39	571	10	1.751313485	0.548943021	701|983|1058|7272|9212|54069|54908|55055|57082|83903	BUB1B|CDK1|CENPA|TTK|AURKB|MIS18A|SPDL1|ZWILCH|KNL1|HASPIN	-6.660424596	0	25	0	0	-10.73543098	24.47851273
1	-8.597780019	GO:0033365	M1	1	0	GO Biological Processes	19	protein localization to organelle	19_GO:0051179 localization	-8.597780019	2.805471862	7.146737657	30284	794	571	42	7.355516637	1.092441824	580|675|701|968|983|1058|1649|2146|3009|3014|3068|3087|4001|5347|6790|6850|7272|7295|7704|9212|9585|10059|10469|10615|26519|29899|51194|54069|54908|55055|55176|55812|57082|79989|81610|83903|84220|157570|158866|196294|199953|253714	BARD1|BRCA2|BUB1B|CD68|CDK1|CENPA|DDIT3|EZH2|H1-5|H2AX|HDGF|HHEX|LMNB1|PLK1|AURKA|SYK|TTK|TXN|ZBTB16|AURKB|KIF20B|DNM1L|TIMM44|SPAG5|TIMM10|GPSM2|IPO11|MIS18A|SPDL1|ZWILCH|SEC61A2|SPATA7|KNL1|IFT56|FAM83D|HASPIN|RGPD5|ESCO2|ZDHHC15|IMMP1L|TMEM201|MMS22L	-6.57666951	0	25	0	0	-10.73543098	24.47851273
1	-7.173147521	GO:0034501	M1	1	0	GO Biological Processes	19	protein localization to kinetochore	19_GO:0051179 localization	-7.173147521	24.47851273	11.73743299	30284	13	571	6	1.050788091	0.426722642	983|7272|9212|54908|55055|57082	CDK1|TTK|AURKB|SPDL1|ZWILCH|KNL1	-5.234651434	0	25	0	0	-10.73543098	24.47851273
1	-7.173147521	GO:1903083	M1	1	0	GO Biological Processes	19	protein localization to condensed chromosome	19_GO:0051179 localization	-7.173147521	24.47851273	11.73743299	30284	13	571	6	1.050788091	0.426722642	983|7272|9212|54908|55055|57082	CDK1|TTK|AURKB|SPDL1|ZWILCH|KNL1	-5.234651434	0	25	0	0	-10.73543098	24.47851273
1	-9.787398041	WP2363	M1	1	0	WikiPathways	27	Gastric cancer network 2		-9.787398041	17.10863793	12.43940748	30284	31	571	10	1.751313485	0.548943021	5983|5984|7153|11065|29028|29089|55215|63922|79075|255488	RFC3|RFC4|TOP2A|UBE2C|ATAD2|UBE2T|FANCI|CHTF18|DSCC1|RNF144B	-7.711239967	0	26	1	1	-9.787398041	44.19731465
1	-7.859035302	CORUM:6304	M1	1	0	CORUM	33	DDX11-Ctf18-RFC complex		-7.859035302	44.19731465	14.66942306	30284	6	571	5	0.875656743	0.38988727	1663|5111|11169|63922|79075	DDX11|PCNA|WDHD1|CHTF18|DSCC1	-5.88306142	0	26	0	0	-9.787398041	44.19731465
1	-4.580066605	CORUM:613	M1	1	0	CORUM	33	CTF18-CTF8-DCC1-RFC3 complex		-4.580066605	39.77758319	10.75169781	30284	4	571	3	0.525394046	0.302538489	5983|63922|79075	RFC3|CHTF18|DSCC1	-2.890913344	0	26	0	0	-9.787398041	44.19731465
1	-9.73455661	GO:0007143	M1	1	0	GO Biological Processes	19	female meiotic nuclear division	19_GO:0022414 reproductive process	-9.73455661	14.22937935	11.75068582	30284	41	571	11	1.926444834	0.575222935	5347|6790|7153|7272|9133|9319|23397|26271|84930|220134|221150	PLK1|AURKA|TOP2A|TTK|CCNB2|TRIP13|NCAPH|FBXO5|MASTL|SKA1|SKA3	-7.663068414	0	27	1	1	-9.73455661	39.77758319
1	-6.962812976	GO:0000212	M1	1	0	GO Biological Processes	19	meiotic spindle organization	19_GO:0022414 reproductive process	-6.962812976	16.87533832	10.32594404	30284	22	571	7	1.22591944	0.460505063	6790|7283|9133|26271|220134|221150|259266	AURKA|TUBG1|CCNB2|FBXO5|SKA1|SKA3|ASPM	-5.034456521	0	27	0	0	-9.73455661	39.77758319
1	-6.722232618	GO:0090306	M1	1	0	GO Biological Processes	19	meiotic spindle assembly	19_GO:0022414 reproductive process	-6.722232618	21.21471103	10.85571371	30284	15	571	6	1.050788091	0.426722642	6790|9133|26271|220134|221150|259266	AURKA|CCNB2|FBXO5|SKA1|SKA3|ASPM	-4.824507018	0	27	0	0	-9.73455661	39.77758319
1	-5.77931026	GO:0007056	M1	1	0	GO Biological Processes	19	spindle assembly involved in female meiosis	19_GO:0022414 reproductive process	-5.77931026	22.09865733	10.13372548	30284	12	571	5	0.875656743	0.38988727	6790|9133|26271|220134|221150	AURKA|CCNB2|FBXO5|SKA1|SKA3	-3.950528209	0	27	0	0	-9.73455661	39.77758319
1	-4.733741701	GO:0007292	M1	1	0	GO Biological Processes	19	female gamete generation	19_GO:0022414 reproductive process	-4.733741701	4.128611429	5.620154562	30284	167	571	13	2.276707531	0.624215593	675|5347|6790|7153|7272|9133|9319|23397|26271|84930|220134|221150|259266	BRCA2|PLK1|AURKA|TOP2A|TTK|CCNB2|TRIP13|NCAPH|FBXO5|MASTL|SKA1|SKA3|ASPM	-3.01158818	0	27	0	0	-9.73455661	39.77758319
1	-4.580066605	GO:0007057	M1	1	0	GO Biological Processes	19	spindle assembly involved in female meiosis I	19_GO:0022414 reproductive process	-4.580066605	39.77758319	10.75169781	30284	4	571	3	0.525394046	0.302538489	6790|9133|26271	AURKA|CCNB2|FBXO5	-2.890913344	0	27	0	0	-9.73455661	39.77758319
1	-4.107339255	GO:0007144	M1	1	0	GO Biological Processes	19	female meiosis I	19_GO:0022414 reproductive process	-4.107339255	16.31900849	7.658314544	30284	13	571	4	0.700525394	0.349033701	6790|9133|9319|26271	AURKA|CCNB2|TRIP13|FBXO5	-2.475816681	0	27	0	0	-9.73455661	39.77758319
1	-9.206699537	R-HSA-68875	M1	1	0	Reactome Gene Sets	6	Mitotic Prophase		-9.206699537	6.779136984	9.259386229	30284	133	571	17	2.977232925	0.711254751	891|983|3013|3014|4001|5347|7112|8331|8345|8355|8358|8968|9133|10592|54892|84930|387893	CCNB1|CDK1|H2AC7|H2AX|LMNB1|PLK1|TMPO|H2AC14|H2BC9|H3C8|H3C2|H3C7|CCNB2|SMC2|NCAPG2|MASTL|KMT5A	-7.153404345	0	28	1	1	-9.206699537	9.710959276
1	-9.148046866	R-HSA-2299718	M1	1	0	Reactome Gene Sets	6	Condensation of Prophase Chromosomes		-9.148046866	9.710959276	10.18691033	30284	71	571	13	2.276707531	0.624215593	891|983|3013|3014|5347|8331|8345|8355|8358|8968|10592|54892|387893	CCNB1|CDK1|H2AC7|H2AX|PLK1|H2AC14|H2BC9|H3C8|H3C2|H3C7|SMC2|NCAPG2|KMT5A	-7.096973135	0	28	0	0	-9.206699537	9.710959276
1	-6.826849855	R-HSA-1500620	M1	1	0	Reactome Gene Sets	6	Meiosis		-6.826849855	6.325487235	7.721349458	30284	109	571	13	2.276707531	0.624215593	675|1017|3013|3014|4001|8331|8345|8355|8358|8968|27127|29893|84057	BRCA2|CDK2|H2AC7|H2AX|LMNB1|H2AC14|H2BC9|H3C8|H3C2|H3C7|SMC1B|PSMC3IP|MND1	-4.918088956	0	28	0	0	-9.206699537	9.710959276
1	-6.565911306	R-HSA-2559583	M1	1	0	Reactome Gene Sets	6	Cellular Senescence		-6.565911306	5.132591379	7.150562495	30284	155	571	15	2.626970228	0.669312388	890|1017|1869|3013|3014|4001|7027|7295|8331|8345|8355|8358|8968|9134|11065	CCNA2|CDK2|E2F1|H2AC7|H2AX|LMNB1|TFDP1|TXN|H2AC14|H2BC9|H3C8|H3C2|H3C7|CCNE2|UBE2C	-4.674367938	0	28	0	0	-9.206699537	9.710959276
1	-6.390979862	R-HSA-73884	M1	1	0	Reactome Gene Sets	6	Base Excision Repair		-6.390979862	7.114689676	7.686130373	30284	82	571	11	1.926444834	0.575222935	2237|3013|3014|3978|5111|5427|5983|5984|8331|8345|55247	FEN1|H2AC7|H2AX|LIG1|PCNA|POLE2|RFC3|RFC4|H2AC14|H2BC9|NEIL3	-4.514517679	0	28	0	0	-9.206699537	9.710959276
1	-6.336607957	R-HSA-912446	M1	1	0	Reactome Gene Sets	6	Meiotic recombination		-6.336607957	7.028970523	7.624577725	30284	83	571	11	1.926444834	0.575222935	675|1017|3013|3014|8331|8345|8355|8358|8968|29893|84057	BRCA2|CDK2|H2AC7|H2AX|H2AC14|H2BC9|H3C8|H3C2|H3C7|PSMC3IP|MND1	-4.463145391	0	28	0	0	-9.206699537	9.710959276
1	-5.577302557	R-HSA-9616222	M1	1	0	Reactome Gene Sets	6	Transcriptional regulation of granulopoiesis		-5.577302557	6.629597198	6.989310517	30284	80	571	10	1.751313485	0.548943021	1017|1869|3013|3014|7027|8331|8345|8355|8358|8968	CDK2|E2F1|H2AC7|H2AX|TFDP1|H2AC14|H2BC9|H3C8|H3C2|H3C7	-3.766727133	0	28	0	0	-9.206699537	9.710959276
1	-5.567574484	R-HSA-5334118	M1	1	0	Reactome Gene Sets	6	DNA methylation		-5.567574484	7.576682512	7.243808942	30284	63	571	9	1.576182137	0.521237016	1786|3013|3014|8331|8345|8355|8358|8968|29128	DNMT1|H2AC7|H2AX|H2AC14|H2BC9|H3C8|H3C2|H3C7|UHRF1	-3.76332078	0	28	0	0	-9.206699537	9.710959276
1	-5.467638488	R-HSA-1474165	M1	1	0	Reactome Gene Sets	6	Reproduction		-5.467638488	4.821525235	6.349948059	30284	143	571	13	2.276707531	0.624215593	675|1017|3013|3014|4001|8331|8345|8355|8358|8968|27127|29893|84057	BRCA2|CDK2|H2AC7|H2AX|LMNB1|H2AC14|H2BC9|H3C8|H3C2|H3C7|SMC1B|PSMC3IP|MND1	-3.669615802	0	28	0	0	-9.206699537	9.710959276
1	-5.395125407	R-HSA-212300	M1	1	0	Reactome Gene Sets	6	PRC2 methylates histones and DNA		-5.395125407	7.232287852	7.026367554	30284	66	571	9	1.576182137	0.521237016	1786|3013|3014|8331|8345|8355|8358|8968|26147	DNMT1|H2AC7|H2AX|H2AC14|H2BC9|H3C8|H3C2|H3C7|PHF19	-3.603245602	0	28	0	0	-9.206699537	9.710959276
1	-5.231875215	R-HSA-9710421	M1	1	0	Reactome Gene Sets	6	Defective pyroptosis		-5.231875215	6.917840554	6.822142029	30284	69	571	9	1.576182137	0.521237016	1786|3013|3014|5557|8331|8345|8355|8358|8968	DNMT1|H2AC7|H2AX|PRIM1|H2AC14|H2BC9|H3C8|H3C2|H3C7	-3.45439323	0	28	0	0	-9.206699537	9.710959276
1	-5.230121458	R-HSA-5250941	M1	1	0	Reactome Gene Sets	6	Negative epigenetic regulation of rRNA expression		-5.230121458	5.452379004	6.395731664	30284	107	571	11	1.926444834	0.575222935	1786|3013|3014|4331|6839|8331|8345|8355|8358|8819|8968	DNMT1|H2AC7|H2AX|MNAT1|SUV39H1|H2AC14|H2BC9|H3C8|H3C2|SAP30|H3C7	-3.453818021	0	28	0	0	-9.206699537	9.710959276
1	-5.066245144	R-HSA-9645723	M1	1	0	Reactome Gene Sets	6	Diseases of programmed cell death		-5.066245144	5.828217317	6.39438267	30284	91	571	10	1.751313485	0.548943021	1786|3013|3014|4001|5557|8331|8345|8355|8358|8968	DNMT1|H2AC7|H2AX|LMNB1|PRIM1|H2AC14|H2BC9|H3C8|H3C2|H3C7	-3.321705848	0	28	0	0	-9.206699537	9.710959276
1	-4.801274129	hsa05322	M1	1	0	KEGG Pathway	24	Systemic lupus erythematosus		-4.801274129	4.513768305	5.797405678	30284	141	571	12	2.101576182	0.600264092	715|942|3013|3014|3120|6632|8331|8345|8355|8358|8968|85235	C1R|CD86|H2AC7|H2AX|HLA-DQB2|SNRPD1|H2AC14|H2BC9|H3C8|H3C2|H3C7|H2AC12	-3.072841542	0	28	0	0	-9.206699537	9.710959276
1	-4.74876239	R-HSA-3247509	M1	1	0	Reactome Gene Sets	6	Chromatin modifying enzymes		-4.74876239	3.666136699	5.464009956	30284	217	571	15	2.626970228	0.669312388	3013|3014|6839|8331|8345|8355|8358|8607|8819|8968|9739|55352|79723|85235|387893	H2AC7|H2AX|SUV39H1|H2AC14|H2BC9|H3C8|H3C2|RUVBL1|SAP30|H3C7|SETD1A|COPRS|SUV39H2|H2AC12|KMT5A	-3.025568642	0	28	0	0	-9.206699537	9.710959276
1	-4.74876239	R-HSA-4839726	M1	1	0	Reactome Gene Sets	6	Chromatin organization		-4.74876239	3.666136699	5.464009956	30284	217	571	15	2.626970228	0.669312388	3013|3014|6839|8331|8345|8355|8358|8607|8819|8968|9739|55352|79723|85235|387893	H2AC7|H2AX|SUV39H1|H2AC14|H2BC9|H3C8|H3C2|RUVBL1|SAP30|H3C7|SETD1A|COPRS|SUV39H2|H2AC12|KMT5A	-3.025568642	0	28	0	0	-9.206699537	9.710959276
1	-4.687689904	R-HSA-212165	M1	1	0	Reactome Gene Sets	6	Epigenetic regulation of gene expression		-4.687689904	3.290602989	5.280029606	30284	274	571	17	2.977232925	0.711254751	605|1786|3013|3014|4331|6839|8331|8345|8355|8358|8819|8968|9739|23468|26147|29128|79966	BCL7A|DNMT1|H2AC7|H2AX|MNAT1|SUV39H1|H2AC14|H2BC9|H3C8|H3C2|SAP30|H3C7|SETD1A|CBX5|PHF19|UHRF1|SCD5	-2.969672552	0	28	0	0	-9.206699537	9.710959276
1	-4.684305936	R-HSA-9609690	M1	1	0	Reactome Gene Sets	6	HCMV Early Events		-4.684305936	4.782004536	5.80251329	30284	122	571	11	1.926444834	0.575222935	3013|8331|8345|8355|8358|8968|10376|10381|10951|84790|85235	H2AC7|H2AC14|H2BC9|H3C8|H3C2|H3C7|TUBA1B|TUBB3|CBX1|TUBA1C|H2AC12	-2.9673165	0	28	0	0	-9.206699537	9.710959276
1	-4.663625212	R-HSA-2559582	M1	1	0	Reactome Gene Sets	6	Senescence-Associated Secretory Phenotype (SASP)		-4.663625212	5.251166097	5.932418896	30284	101	571	10	1.751313485	0.548943021	890|1017|3013|3014|8331|8345|8355|8358|8968|11065	CCNA2|CDK2|H2AC7|H2AX|H2AC14|H2BC9|H3C8|H3C2|H3C7|UBE2C	-2.950723284	0	28	0	0	-9.206699537	9.710959276
1	-4.552420591	R-HSA-427413	M1	1	0	Reactome Gene Sets	6	NoRC negatively regulates rRNA expression		-4.552420591	5.099690152	5.805669881	30284	104	571	10	1.751313485	0.548943021	1786|3013|3014|4331|8331|8345|8355|8358|8819|8968	DNMT1|H2AC7|H2AX|MNAT1|H2AC14|H2BC9|H3C8|H3C2|SAP30|H3C7	-2.86518899	0	28	0	0	-9.206699537	9.710959276
1	-4.516241816	R-HSA-2559580	M1	1	0	Reactome Gene Sets	6	Oxidative Stress Induced Senescence		-4.516241816	5.051121675	5.764501616	30284	105	571	10	1.751313485	0.548943021	1869|3013|3014|7027|7295|8331|8345|8355|8358|8968	E2F1|H2AC7|H2AX|TFDP1|TXN|H2AC14|H2BC9|H3C8|H3C2|H3C7	-2.829967866	0	28	0	0	-9.206699537	9.710959276
1	-4.475947559	R-HSA-2559586	M1	1	0	Reactome Gene Sets	6	DNA Damage/Telomere Stress Induced Senescence		-4.475947559	6.428700313	6.120391844	30284	66	571	8	1.401050788	0.49186399	890|1017|3013|3014|4001|8331|8345|9134	CCNA2|CDK2|H2AC7|H2AX|LMNB1|H2AC14|H2BC9|CCNE2	-2.797630607	0	28	0	0	-9.206699537	9.710959276
1	-4.427879431	R-HSA-427359	M1	1	0	Reactome Gene Sets	6	SIRT1 negatively regulates rRNA expression		-4.427879431	6.332749562	6.05769173	30284	67	571	8	1.401050788	0.49186399	3013|3014|6839|8331|8345|8355|8358|8968	H2AC7|H2AX|SUV39H1|H2AC14|H2BC9|H3C8|H3C2|H3C7	-2.753866508	0	28	0	0	-9.206699537	9.710959276
1	-4.427879431	R-HSA-68616	M1	1	0	Reactome Gene Sets	6	Assembly of the ORC complex at the origin of replication		-4.427879431	6.332749562	6.05769173	30284	67	571	8	1.401050788	0.49186399	3013|3014|8331|8345|8355|8358|8968|23594	H2AC7|H2AX|H2AC14|H2BC9|H3C8|H3C2|H3C7|ORC6	-2.753866508	0	28	0	0	-9.206699537	9.710959276
1	-4.38067484	R-HSA-9821002	M1	1	0	Reactome Gene Sets	6	Chromatin modifications during the maternal to zygotic transition (MZT)		-4.38067484	6.239620892	5.996254902	30284	68	571	8	1.401050788	0.49186399	3013|3014|8331|8345|8355|8358|8968|29128	H2AC7|H2AX|H2AC14|H2BC9|H3C8|H3C2|H3C7|UHRF1	-2.70851788	0	28	0	0	-9.206699537	9.710959276
1	-4.365831915	R-HSA-1912408	M1	1	0	Reactome Gene Sets	6	Pre-NOTCH Transcription and Translation		-4.365831915	5.424215889	5.761654204	30284	88	571	9	1.576182137	0.521237016	1869|3013|3014|7027|8331|8345|8355|8358|8968	E2F1|H2AC7|H2AX|TFDP1|H2AC14|H2BC9|H3C8|H3C2|H3C7	-2.69459997	0	28	0	0	-9.206699537	9.710959276
1	-4.243981053	R-HSA-3214858	M1	1	0	Reactome Gene Sets	6	RMTs methylate histone arginines		-4.243981053	5.975974939	5.819084776	30284	71	571	8	1.401050788	0.49186399	3013|3014|8331|8355|8358|8968|55352|85235	H2AC7|H2AX|H2AC14|H3C8|H3C2|H3C7|COPRS|H2AC12	-2.581892487	0	28	0	0	-9.206699537	9.710959276
1	-4.241607258	WP3391	M1	1	0	WikiPathways	27	Senescence associated secretory phenotype SASP		-4.241607258	4.69352014	5.452919567	30284	113	571	10	1.751313485	0.548943021	890|1017|3013|3014|8331|8345|8355|8358|8968|11065	CCNA2|CDK2|H2AC7|H2AX|H2AC14|H2BC9|H3C8|H3C2|H3C7|UBE2C	-2.580422531	0	28	0	0	-9.206699537	9.710959276
1	-4.132174341	R-HSA-9609646	M1	1	0	Reactome Gene Sets	6	HCMV Infection		-4.132174341	4.167175382	5.206908443	30284	140	571	11	1.926444834	0.575222935	3013|8331|8345|8355|8358|8968|10376|10381|10951|84790|85235	H2AC7|H2AC14|H2BC9|H3C8|H3C2|H3C7|TUBA1B|TUBB3|CBX1|TUBA1C|H2AC12	-2.492995055	0	28	0	0	-9.206699537	9.710959276
1	-3.985889884	R-HSA-9006931	M1	1	0	Reactome Gene Sets	6	Signaling by Nuclear Receptors		-3.985889884	3.144472979	4.748322335	30284	253	571	15	2.626970228	0.669312388	341|344|374|2791|3013|3014|5360|8331|8345|8355|8358|8968|10170|55970|59345	APOC1|APOC2|AREG|GNG11|H2AC7|H2AX|PLTP|H2AC14|H2BC9|H3C8|H3C2|H3C7|DHRS9|GNG12|GNB4	-2.358563425	0	28	0	0	-9.206699537	9.710959276
1	-3.896732256	R-HSA-1912422	M1	1	0	Reactome Gene Sets	6	Pre-NOTCH Expression and Processing		-3.896732256	4.726049488	5.199628968	30284	101	571	9	1.576182137	0.521237016	1869|3013|3014|7027|8331|8345|8355|8358|8968	E2F1|H2AC7|H2AX|TFDP1|H2AC14|H2BC9|H3C8|H3C2|H3C7	-2.281644623	0	28	0	0	-9.206699537	9.710959276
1	-3.872936927	R-HSA-8936459	M1	1	0	Reactome Gene Sets	6	RUNX1 regulates genes involved in megakaryocyte differentiation and platelet function		-3.872936927	5.303677758	5.34314253	30284	80	571	8	1.401050788	0.49186399	3013|3014|8331|8345|8355|8358|8968|9739	H2AC7|H2AX|H2AC14|H2BC9|H3C8|H3C2|H3C7|SETD1A	-2.264406954	0	28	0	0	-9.206699537	9.710959276
1	-3.830867314	R-HSA-73728	M1	1	0	Reactome Gene Sets	6	RNA Polymerase I Promoter Opening		-3.830867314	6.086187592	5.512298875	30284	61	571	7	1.22591944	0.460505063	3013|3014|8331|8345|8355|8358|8968	H2AC7|H2AX|H2AC14|H2BC9|H3C8|H3C2|H3C7	-2.231830494	0	28	0	0	-9.206699537	9.710959276
1	-3.769500874	R-HSA-8878171	M1	1	0	Reactome Gene Sets	6	Transcriptional regulation by RUNX1		-3.769500874	3.535785172	4.730214759	30284	180	571	12	2.101576182	0.600264092	1459|3013|3014|4331|5079|7122|8331|8345|8355|8358|8968|9739	CSNK2A2|H2AC7|H2AX|MNAT1|PAX5|CLDN5|H2AC14|H2BC9|H3C8|H3C2|H3C7|SETD1A	-2.178219518	0	28	0	0	-9.206699537	9.710959276
1	-3.76056655	R-HSA-201722	M1	1	0	Reactome Gene Sets	6	Formation of the beta-catenin:TCF transactivating complex		-3.76056655	5.111978562	5.200241074	30284	83	571	8	1.401050788	0.49186399	3013|3014|8331|8345|8355|8358|8607|8968	H2AC7|H2AX|H2AC14|H2BC9|H3C8|H3C2|RUVBL1|H3C7	-2.170053179	0	28	0	0	-9.206699537	9.710959276
1	-3.724227761	R-HSA-9845323	M1	1	0	Reactome Gene Sets	6	Regulation of endogenous retroelements by Piwi-interacting RNAs (piRNAs)		-3.724227761	5.051121675	5.154134052	30284	84	571	8	1.401050788	0.49186399	605|3013|3014|8331|8345|8355|8358|8968	BCL7A|H2AC7|H2AX|H2AC14|H2BC9|H3C8|H3C2|H3C7	-2.136010224	0	28	0	0	-9.206699537	9.710959276
1	-3.688424784	R-HSA-3214815	M1	1	0	Reactome Gene Sets	6	HDACs deacetylate histones		-3.688424784	4.991696714	5.108753746	30284	85	571	8	1.401050788	0.49186399	3013|8331|8345|8355|8358|8819|8968|85235	H2AC7|H2AC14|H2BC9|H3C8|H3C2|SAP30|H3C7|H2AC12	-2.10249101	0	28	0	0	-9.206699537	9.710959276
1	-3.656034267	R-HSA-5625886	M1	1	0	Reactome Gene Sets	6	Activated PKN1 stimulates transcription of AR (androgen receptor) regulated genes KLK2 and KLK3		-3.656034267	5.71165297	5.271499633	30284	65	571	7	1.22591944	0.460505063	3013|3014|8331|8345|8355|8358|8968	H2AC7|H2AX|H2AC14|H2BC9|H3C8|H3C2|H3C7	-2.071616357	0	28	0	0	-9.206699537	9.710959276
1	-3.614372018	R-HSA-9843970	M1	1	0	Reactome Gene Sets	6	Regulation of endogenous retroelements by the Human Silencing Hub (HUSH) complex		-3.614372018	5.625112774	5.214416134	30284	66	571	7	1.22591944	0.460505063	3013|3014|8331|8345|8355|8358|8968	H2AC7|H2AX|H2AC14|H2BC9|H3C8|H3C2|H3C7	-2.034943494	0	28	0	0	-9.206699537	9.710959276
1	-3.598729554	R-HSA-8953897	M1	1	0	Reactome Gene Sets	6	Cellular responses to stimuli		-3.598729554	2.019166659	4.018565072	30284	788	571	30	5.253940455	0.933695138	374|890|1017|1459|1536|1649|1663|1869|2791|3013|3014|3068|4001|4514|7027|7295|8331|8345|8355|8358|8968|9134|10376|10381|11065|23521|55970|59345|84790|116832	AREG|CCNA2|CDK2|CSNK2A2|CYBB|DDIT3|DDX11|E2F1|GNG11|H2AC7|H2AX|HDGF|LMNB1|COX3|TFDP1|TXN|H2AC14|H2BC9|H3C8|H3C2|H3C7|CCNE2|TUBA1B|TUBB3|UBE2C|RPL13A|GNG12|GNB4|TUBA1C|RPL39L	-2.023297367	0	28	0	0	-9.206699537	9.710959276
1	-3.517003162	R-HSA-73772	M1	1	0	Reactome Gene Sets	6	RNA Polymerase I Promoter Escape		-3.517003162	4.71438023	4.892057346	30284	90	571	8	1.401050788	0.49186399	3013|3014|4331|8331|8345|8355|8358|8968	H2AC7|H2AX|MNAT1|H2AC14|H2BC9|H3C8|H3C2|H3C7	-1.951824609	0	28	0	0	-9.206699537	9.710959276
1	-3.490314902	hsa04613	M1	1	0	KEGG Pathway	24	Neutrophil extracellular trap formation		-3.490314902	3.297623477	4.438982728	30284	193	571	12	2.101576182	0.600264092	820|1536|3013|3014|5336|6850|8331|8345|8355|8358|8968|85235	CAMP|CYBB|H2AC7|H2AX|PLCG2|SYK|H2AC14|H2BC9|H3C8|H3C2|H3C7|H2AC12	-1.927302411	0	28	0	0	-9.206699537	9.710959276
1	-3.47871902	R-HSA-2262752	M1	1	0	Reactome Gene Sets	6	Cellular responses to stress		-3.47871902	2.075352166	3.96111705	30284	690	571	27	4.72854641	0.888233543	374|890|1017|1459|1536|1649|1663|1869|3013|3014|3068|4001|4514|7027|7295|8331|8345|8355|8358|8968|9134|10376|10381|11065|23521|84790|116832	AREG|CCNA2|CDK2|CSNK2A2|CYBB|DDIT3|DDX11|E2F1|H2AC7|H2AX|HDGF|LMNB1|COX3|TFDP1|TXN|H2AC14|H2BC9|H3C8|H3C2|H3C7|CCNE2|TUBA1B|TUBB3|UBE2C|RPL13A|TUBA1C|RPL39L	-1.917144592	0	28	0	0	-9.206699537	9.710959276
1	-3.459262302	R-HSA-9824446	M1	1	0	Reactome Gene Sets	6	Viral Infection Pathways		-3.459262302	2.069354039	3.944860526	30284	692	571	27	4.72854641	0.888233543	1459|2237|3013|3978|4331|5336|6632|6636|8331|8345|8355|8358|8819|8968|9672|10376|10381|10951|11198|23521|29108|29760|53826|84790|85235|116832|203068	CSNK2A2|FEN1|H2AC7|LIG1|MNAT1|PLCG2|SNRPD1|SNRPF|H2AC14|H2BC9|H3C8|H3C2|SAP30|H3C7|SDC3|TUBA1B|TUBB3|CBX1|SUPT16H|RPL13A|PYCARD|BLNK|FXYD6|TUBA1C|H2AC12|RPL39L|TUBB	-1.906854455	0	28	0	0	-9.206699537	9.710959276
1	-3.41709377	R-HSA-427389	M1	1	0	Reactome Gene Sets	6	ERCC6 (CSB) and EHMT2 (G9a) positively regulate rRNA expression		-3.41709377	5.228978072	4.945519666	30284	71	571	7	1.22591944	0.460505063	3013|3014|8331|8345|8355|8358|8968	H2AC7|H2AX|H2AC14|H2BC9|H3C8|H3C2|H3C7	-1.866855568	0	28	0	0	-9.206699537	9.710959276
1	-3.207745942	R-HSA-8939236	M1	1	0	Reactome Gene Sets	6	RUNX1 regulates transcription of genes involved in differentiation of HSCs		-3.207745942	4.242942207	4.502928633	30284	100	571	8	1.401050788	0.49186399	3013|3014|4331|8331|8345|8355|8358|8968	H2AC7|H2AX|MNAT1|H2AC14|H2BC9|H3C8|H3C2|H3C7	-1.679993887	0	28	0	0	-9.206699537	9.710959276
1	-3.204645734	R-HSA-9842860	M1	1	0	Reactome Gene Sets	6	Regulation of endogenous retroelements		-3.204645734	3.818647986	4.377555189	30284	125	571	9	1.576182137	0.521237016	605|3013|3014|8331|8345|8355|8358|8968|23468	BCL7A|H2AC7|H2AX|H2AC14|H2BC9|H3C8|H3C2|H3C7|CBX5	-1.677557231	0	28	0	0	-9.206699537	9.710959276
1	-3.179005101	R-HSA-9816359	M1	1	0	Reactome Gene Sets	6	Maternal to zygotic transition (MZT)		-3.179005101	4.200932878	4.46683904	30284	101	571	8	1.401050788	0.49186399	3013|3014|8331|8345|8355|8358|8968|29128	H2AC7|H2AX|H2AC14|H2BC9|H3C8|H3C2|H3C7|UHRF1	-1.653901192	0	28	0	0	-9.206699537	9.710959276
1	-3.150628593	R-HSA-9843940	M1	1	0	Reactome Gene Sets	6	Regulation of endogenous retroelements by KRAB-ZFP proteins		-3.150628593	4.159747261	4.431213503	30284	102	571	8	1.401050788	0.49186399	3013|3014|8331|8345|8355|8358|8968|23468	H2AC7|H2AX|H2AC14|H2BC9|H3C8|H3C2|H3C7|CBX5	-1.630773019	0	28	0	0	-9.206699537	9.710959276
1	-3.094939138	R-HSA-73854	M1	1	0	Reactome Gene Sets	6	RNA Polymerase I Promoter Clearance		-3.094939138	4.079752122	4.361311092	30284	104	571	8	1.401050788	0.49186399	3013|3014|4331|8331|8345|8355|8358|8968	H2AC7|H2AX|MNAT1|H2AC14|H2BC9|H3C8|H3C2|H3C7	-1.582839029	0	28	0	0	-9.206699537	9.710959276
1	-3.040620887	R-HSA-73864	M1	1	0	Reactome Gene Sets	6	RNA Polymerase I Transcription		-3.040620887	4.002775667	4.293137956	30284	106	571	8	1.401050788	0.49186399	3013|3014|4331|8331|8345|8355|8358|8968	H2AC7|H2AX|MNAT1|H2AC14|H2BC9|H3C8|H3C2|H3C7	-1.534879522	0	28	0	0	-9.206699537	9.710959276
1	-3.028449924	R-HSA-8939211	M1	1	0	Reactome Gene Sets	6	ESR-mediated signaling		-3.028449924	3.10321571	4.010075999	30284	188	571	11	1.926444834	0.575222935	374|2791|3013|3014|8331|8345|8355|8358|8968|55970|59345	AREG|GNG11|H2AC7|H2AX|H2AC14|H2BC9|H3C8|H3C2|H3C7|GNG12|GNB4	-1.525226215	0	28	0	0	-9.206699537	9.710959276
1	-3.028449924	hsa05034	M1	1	0	KEGG Pathway	24	Alcoholism		-3.028449924	3.10321571	4.010075999	30284	188	571	11	1.926444834	0.575222935	2791|3013|3014|8331|8345|8355|8358|8968|55970|59345|85235	GNG11|H2AC7|H2AX|H2AC14|H2BC9|H3C8|H3C2|H3C7|GNG12|GNB4|H2AC12	-1.525226215	0	28	0	0	-9.206699537	9.710959276
1	-2.886271341	R-HSA-5625740	M1	1	0	Reactome Gene Sets	6	RHO GTPases activate PKNs		-2.886271341	4.267326932	4.230722794	30284	87	571	7	1.22591944	0.460505063	3013|3014|8331|8345|8355|8358|8968	H2AC7|H2AX|H2AC14|H2BC9|H3C8|H3C2|H3C7	-1.399065982	0	28	0	0	-9.206699537	9.710959276
1	-2.864400444	R-HSA-157118	M1	1	0	Reactome Gene Sets	6	Signaling by NOTCH		-2.864400444	2.961444434	3.828811012	30284	197	571	11	1.926444834	0.575222935	1869|3013|3014|7027|8331|8345|8355|8358|8968|9787|10460	E2F1|H2AC7|H2AX|TFDP1|H2AC14|H2BC9|H3C8|H3C2|H3C7|DLGAP5|TACC3	-1.380208938	0	28	0	0	-9.206699537	9.710959276
1	-2.857256918	R-HSA-5250924	M1	1	0	Reactome Gene Sets	6	B-WICH complex positively regulates rRNA expression		-2.857256918	4.21883458	4.191886711	30284	88	571	7	1.22591944	0.460505063	3013|3014|8331|8345|8355|8358|8968	H2AC7|H2AX|H2AC14|H2BC9|H3C8|H3C2|H3C7	-1.373665681	0	28	0	0	-9.206699537	9.710959276
1	-2.764139546	hsa03082	M1	1	0	KEGG Pathway	24	ATP-dependent chromatin remodeling		-2.764139546	3.62644633	3.945841634	30284	117	571	8	1.401050788	0.49186399	605|1108|3013|3014|8331|8607|84295|85235	BCL7A|CHD4|H2AC7|H2AX|H2AC14|RUVBL1|PHF6|H2AC12	-1.295291561	0	28	0	0	-9.206699537	9.710959276
1	-2.713814041	R-HSA-195721	M1	1	0	Reactome Gene Sets	6	Signaling by WNT		-2.713814041	2.563115645	3.569787192	30284	269	571	13	2.276707531	0.624215593	1459|2791|3013|3014|7855|8331|8345|8355|8358|8607|8968|55970|59345	CSNK2A2|GNG11|H2AC7|H2AX|FZD5|H2AC14|H2BC9|H3C8|H3C2|RUVBL1|H3C7|GNG12|GNB4	-1.250153443	0	28	0	0	-9.206699537	9.710959276
1	-2.668794317	R-HSA-9917777	M1	1	0	Reactome Gene Sets	6	Epigenetic regulation by WDR5-containing histone modifying complexes		-2.668794317	3.203563747	3.737897654	30284	149	571	9	1.576182137	0.521237016	3013|3014|8331|8345|8355|8358|8968|9739|79966	H2AC7|H2AX|H2AC14|H2BC9|H3C8|H3C2|H3C7|SETD1A|SCD5	-1.211955239	0	28	0	0	-9.206699537	9.710959276
1	-2.652964292	R-HSA-1221632	M1	1	0	Reactome Gene Sets	6	Meiotic synapsis		-2.652964292	4.481981204	4.071954555	30284	71	571	6	1.050788091	0.426722642	3013|3014|4001|8331|8345|27127	H2AC7|H2AX|LMNB1|H2AC14|H2BC9|SMC1B	-1.197251789	0	28	0	0	-9.206699537	9.710959276
1	-2.627465365	R-HSA-3214847	M1	1	0	Reactome Gene Sets	6	HATs acetylate histones		-2.627465365	3.449546509	3.773632713	30284	123	571	8	1.401050788	0.49186399	3013|8331|8345|8355|8358|8607|8968|85235	H2AC7|H2AC14|H2BC9|H3C8|H3C2|RUVBL1|H3C7|H2AC12	-1.175673019	0	28	0	0	-9.206699537	9.710959276
1	-2.613890449	R-HSA-977225	M1	1	0	Reactome Gene Sets	6	Amyloid fiber formation		-2.613890449	3.82739632	3.866400419	30284	97	571	7	1.22591944	0.460505063	3013|3014|8331|8345|8355|8358|8968	H2AC7|H2AX|H2AC14|H2BC9|H3C8|H3C2|H3C7	-1.16321168	0	28	0	0	-9.206699537	9.710959276
1	-2.608081375	R-HSA-110331	M1	1	0	Reactome Gene Sets	6	Cleavage of the damaged purine		-2.608081375	5.303677758	4.222028829	30284	50	571	5	0.875656743	0.38988727	3013|3014|8331|8345|55247	H2AC7|H2AX|H2AC14|H2BC9|NEIL3	-1.160174118	0	28	0	0	-9.206699537	9.710959276
1	-2.56994583	R-HSA-110330	M1	1	0	Reactome Gene Sets	6	Recognition and association of DNA glycosylase with site containing an affected purine		-2.56994583	5.199684077	4.161073035	30284	51	571	5	0.875656743	0.38988727	3013|3014|8331|8345|55247	H2AC7|H2AX|H2AC14|H2BC9|NEIL3	-1.130790395	0	28	0	0	-9.206699537	9.710959276
1	-2.56994583	R-HSA-73927	M1	1	0	Reactome Gene Sets	6	Depurination		-2.56994583	5.199684077	4.161073035	30284	51	571	5	0.875656743	0.38988727	3013|3014|8331|8345|55247	H2AC7|H2AX|H2AC14|H2BC9|NEIL3	-1.130790395	0	28	0	0	-9.206699537	9.710959276
1	-2.563778118	R-HSA-5250913	M1	1	0	Reactome Gene Sets	6	Positive epigenetic regulation of rRNA expression		-2.563778118	3.750075183	3.799363315	30284	99	571	7	1.22591944	0.460505063	3013|3014|8331|8345|8355|8358|8968	H2AC7|H2AX|H2AC14|H2BC9|H3C8|H3C2|H3C7	-1.127067839	0	28	0	0	-9.206699537	9.710959276
1	-2.562449121	R-HSA-9818564	M1	1	0	Reactome Gene Sets	6	Epigenetic regulation of gene expression by MLL3 and MLL4 complexes		-2.562449121	3.36741445	3.691497249	30284	126	571	8	1.401050788	0.49186399	3013|3014|8331|8345|8355|8358|8968|79966	H2AC7|H2AX|H2AC14|H2BC9|H3C8|H3C2|H3C7|SCD5	-1.127067839	0	28	0	0	-9.206699537	9.710959276
1	-2.562449121	R-HSA-9841922	M1	1	0	Reactome Gene Sets	6	MLL4 and MLL3 complexes regulate expression of PPARG target genes in adipogenesis and hepatic steatosis		-2.562449121	3.36741445	3.691497249	30284	126	571	8	1.401050788	0.49186399	3013|3014|8331|8345|8355|8358|8968|79966	H2AC7|H2AX|H2AC14|H2BC9|H3C8|H3C2|H3C7|SCD5	-1.127067839	0	28	0	0	-9.206699537	9.710959276
1	-2.562449121	R-HSA-9851695	M1	1	0	Reactome Gene Sets	6	Epigenetic regulation of adipogenesis genes by MLL3 and MLL4 complexes		-2.562449121	3.36741445	3.691497249	30284	126	571	8	1.401050788	0.49186399	3013|3014|8331|8345|8355|8358|8968|79966	H2AC7|H2AX|H2AC14|H2BC9|H3C8|H3C2|H3C7|SCD5	-1.127067839	0	28	0	0	-9.206699537	9.710959276
1	-2.496349097	R-HSA-110328	M1	1	0	Reactome Gene Sets	6	Recognition and association of DNA glycosylase with site containing an affected pyrimidine		-2.496349097	5.003469583	4.04382602	30284	53	571	5	0.875656743	0.38988727	3013|3014|8331|8345|55247	H2AC7|H2AX|H2AC14|H2BC9|NEIL3	-1.071049631	0	28	0	0	-9.206699537	9.710959276
1	-2.496349097	R-HSA-110329	M1	1	0	Reactome Gene Sets	6	Cleavage of the damaged pyrimidine		-2.496349097	5.003469583	4.04382602	30284	53	571	5	0.875656743	0.38988727	3013|3014|8331|8345|55247	H2AC7|H2AX|H2AC14|H2BC9|NEIL3	-1.071049631	0	28	0	0	-9.206699537	9.710959276
1	-2.496349097	R-HSA-73928	M1	1	0	Reactome Gene Sets	6	Depyrimidination		-2.496349097	5.003469583	4.04382602	30284	53	571	5	0.875656743	0.38988727	3013|3014|8331|8345|55247	H2AC7|H2AX|H2AC14|H2BC9|NEIL3	-1.071049631	0	28	0	0	-9.206699537	9.710959276
1	-2.491053509	R-HSA-5578749	M1	1	0	Reactome Gene Sets	6	Transcriptional regulation by small RNAs		-2.491053509	3.639778854	3.70201245	30284	102	571	7	1.22591944	0.460505063	3013|3014|8331|8345|8355|8358|8968	H2AC7|H2AX|H2AC14|H2BC9|H3C8|H3C2|H3C7	-1.066278236	0	28	0	0	-9.206699537	9.710959276
1	-2.479277768	WP4553	M1	1	0	WikiPathways	27	FBXL10 enhancement of MAP ERK signaling in diffuse large B cell lymphoma		-2.479277768	6.428700313	4.325409408	30284	33	571	4	0.700525394	0.349033701	2146|3014|8355|8968	EZH2|H2AX|H3C8|H3C7	-1.057634441	0	28	0	0	-9.206699537	9.710959276
1	-2.426088423	R-HSA-73929	M1	1	0	Reactome Gene Sets	6	Base-Excision Repair, AP Site Formation		-2.426088423	4.821525235	3.932334351	30284	55	571	5	0.875656743	0.38988727	3013|3014|8331|8345|55247	H2AC7|H2AX|H2AC14|H2BC9|NEIL3	-1.011154472	0	28	0	0	-9.206699537	9.710959276
1	-2.404112485	R-HSA-201681	M1	1	0	Reactome Gene Sets	6	TCF dependent signaling in response to WNT		-2.404112485	2.733854515	3.358510231	30284	194	571	10	1.751313485	0.548943021	1459|3013|3014|7855|8331|8345|8355|8358|8607|8968	CSNK2A2|H2AC7|H2AX|FZD5|H2AC14|H2BC9|H3C8|H3C2|RUVBL1|H3C7	-0.989690372	0	28	0	0	-9.206699537	9.710959276
1	-2.398376585	R-HSA-9610379	M1	1	0	Reactome Gene Sets	6	HCMV Late Events		-2.398376585	3.502428708	3.577780314	30284	106	571	7	1.22591944	0.460505063	3013|8331|8345|8355|8358|8968|85235	H2AC7|H2AC14|H2BC9|H3C8|H3C2|H3C7|H2AC12	-0.985486376	0	28	0	0	-9.206699537	9.710959276
1	-2.310256038	R-HSA-5617472	M1	1	0	Reactome Gene Sets	6	Activation of anterior HOX genes in hindbrain development during early embryogenesis		-2.310256038	3.375067664	3.459394873	30284	110	571	7	1.22591944	0.460505063	3013|3014|8331|8345|8355|8358|8968	H2AC7|H2AX|H2AC14|H2BC9|H3C8|H3C2|H3C7	-0.910420751	0	28	0	0	-9.206699537	9.710959276
1	-2.310256038	R-HSA-5619507	M1	1	0	Reactome Gene Sets	6	Activation of HOX genes during differentiation		-2.310256038	3.375067664	3.459394873	30284	110	571	7	1.22591944	0.460505063	3013|3014|8331|8345|8355|8358|8968	H2AC7|H2AX|H2AC14|H2BC9|H3C8|H3C2|H3C7	-0.910420751	0	28	0	0	-9.206699537	9.710959276
1	-8.698322891	R-HSA-174143	M1	1	0	Reactome Gene Sets	6	APC/C-mediated degradation of cell cycle proteins		-8.698322891	10.10224335	10.02555797	30284	63	571	12	2.101576182	0.600264092	701|890|891|983|991|1017|4751|5347|6790|9212|11065|26271	BUB1B|CCNA2|CCNB1|CDK1|CDC20|CDK2|NEK2|PLK1|AURKA|AURKB|UBE2C|FBXO5	-6.666746949	0	29	1	1	-8.698322891	31.82206655
1	-8.698322891	R-HSA-453276	M1	1	0	Reactome Gene Sets	6	Regulation of mitotic cell cycle		-8.698322891	10.10224335	10.02555797	30284	63	571	12	2.101576182	0.600264092	701|890|891|983|991|1017|4751|5347|6790|9212|11065|26271	BUB1B|CCNA2|CCNB1|CDK1|CDC20|CDK2|NEK2|PLK1|AURKA|AURKB|UBE2C|FBXO5	-6.666746949	0	29	0	0	-8.698322891	31.82206655
1	-5.9441	R-HSA-176408	M1	1	0	Reactome Gene Sets	6	Regulation of APC/C activators between G1/S and early anaphase		-5.9441	8.374228039	7.725039687	30284	57	571	9	1.576182137	0.521237016	701|890|891|983|991|1017|5347|11065|26271	BUB1B|CCNA2|CCNB1|CDK1|CDC20|CDK2|PLK1|UBE2C|FBXO5	-4.099080751	0	29	0	0	-8.698322891	31.82206655
1	-5.083893347	GO:0044784	M1	1	0	GO Biological Processes	19	metaphase/anaphase transition of cell cycle	19_GO:0050789 regulation of biological process	-5.083893347	26.51838879	10.00675452	30284	8	571	4	0.700525394	0.349033701	701|991|5347|10460	BUB1B|CDC20|PLK1|TACC3	-3.336059766	0	29	0	0	-8.698322891	31.82206655
1	-5.070832166	R-HSA-176814	M1	1	0	Reactome Gene Sets	6	Activation of APC/C and APC/C:Cdc20 mediated degradation of mitotic proteins		-5.070832166	7.714440376	6.909132588	30284	55	571	8	1.401050788	0.49186399	701|890|891|983|991|4751|5347|11065	BUB1B|CCNA2|CCNB1|CDK1|CDC20|NEK2|PLK1|UBE2C	-3.325197548	0	29	0	0	-8.698322891	31.82206655
1	-4.660051939	GO:1904666	M1	1	0	GO Biological Processes	19	regulation of ubiquitin protein ligase activity	19_GO:0065007 biological regulation	-4.660051939	13.95704673	7.831712521	30284	19	571	5	0.875656743	0.38988727	991|4085|5347|11065|26271	CDC20|MAD2L1|PLK1|UBE2C|FBXO5	-2.948581168	0	29	0	0	-8.698322891	31.82206655
1	-4.188274002	GO:1905784	M1	1	0	GO Biological Processes	19	regulation of anaphase-promoting complex-dependent catabolic process	19_GO:0050789 regulation of biological process	-4.188274002	31.82206655	9.554770124	30284	5	571	3	0.525394046	0.302538489	991|1017|5347	CDC20|CDK2|PLK1	-2.546512184	0	29	0	0	-8.698322891	31.82206655
1	-4.173083352	R-HSA-176409	M1	1	0	Reactome Gene Sets	6	APC/C:Cdc20 mediated degradation of mitotic proteins		-4.173083352	6.875137835	5.990183371	30284	54	571	7	1.22591944	0.460505063	701|890|891|983|991|4751|11065	BUB1B|CCNA2|CCNB1|CDK1|CDC20|NEK2|UBE2C	-2.533044927	0	29	0	0	-8.698322891	31.82206655
1	-3.656483497	GO:0007091	M1	1	0	GO Biological Processes	19	metaphase/anaphase transition of mitotic cell cycle	19_GO:0050789 regulation of biological process	-3.656483497	22.73004754	7.970719516	30284	7	571	3	0.525394046	0.302538489	701|5347|10460	BUB1B|PLK1|TACC3	-2.071616357	0	29	0	0	-8.698322891	31.82206655
1	-3.369682179	R-HSA-179419	M1	1	0	Reactome Gene Sets	6	APC:Cdc20 mediated degradation of cell cycle proteins prior to satisfation of the cell cycle checkpoint		-3.369682179	6.119628183	5.122133629	30284	52	571	6	1.050788091	0.426722642	701|890|983|991|4751|11065	BUB1B|CCNA2|CDK1|CDC20|NEK2|UBE2C	-1.823619917	0	29	0	0	-8.698322891	31.82206655
1	-3.288526635	GO:1904668	M1	1	0	GO Biological Processes	19	positive regulation of ubiquitin protein ligase activity	19_GO:0048518 positive regulation of biological process	-3.288526635	17.67892586	6.937316488	30284	9	571	3	0.525394046	0.302538489	991|5347|11065	CDC20|PLK1|UBE2C	-1.752054862	0	29	0	0	-8.698322891	31.82206655
1	-3.264005117	GO:0051438	M1	1	0	GO Biological Processes	19	regulation of ubiquitin-protein transferase activity	19_GO:0065007 biological regulation	-3.264005117	7.366219109	5.298204912	30284	36	571	5	0.875656743	0.38988727	991|4085|5347|11065|26271	CDC20|MAD2L1|PLK1|UBE2C|FBXO5	-1.729561181	0	29	0	0	-8.698322891	31.82206655
1	-3.155947369	R-HSA-179409	M1	1	0	Reactome Gene Sets	6	APC-Cdc20 mediated degradation of Nek2A		-3.155947369	9.64305047	5.621779751	30284	22	571	4	0.700525394	0.349033701	701|991|4751|11065	BUB1B|CDC20|NEK2|UBE2C	-1.633062375	0	29	0	0	-8.698322891	31.82206655
1	-2.56994583	R-HSA-174184	M1	1	0	Reactome Gene Sets	6	Cdc20:Phospho-APC/C mediated degradation of Cyclin A		-2.56994583	5.199684077	4.161073035	30284	51	571	5	0.875656743	0.38988727	701|890|983|991|11065	BUB1B|CCNA2|CDK1|CDC20|UBE2C	-1.130790395	0	29	0	0	-8.698322891	31.82206655
1	-2.532713743	R-HSA-174178	M1	1	0	Reactome Gene Sets	6	APC/C:Cdh1 mediated degradation of Cdc20 and other APC/C:Cdh1 targeted proteins in late mitosis/early G1		-2.532713743	5.099690152	4.101696461	30284	52	571	5	0.875656743	0.38988727	991|5347|6790|9212|11065	CDC20|PLK1|AURKA|AURKB|UBE2C	-1.100008344	0	29	0	0	-8.698322891	31.82206655
1	-2.42907986	R-HSA-141405	M1	1	0	Reactome Gene Sets	6	Inhibition of the proteolytic activity of APC/C required for the onset of anaphase by mitotic spindle checkpoint components		-2.42907986	9.359431338	4.779261108	30284	17	571	3	0.525394046	0.302538489	701|991|11065	BUB1B|CDC20|UBE2C	-1.013633468	0	29	0	0	-8.698322891	31.82206655
1	-2.42907986	R-HSA-141430	M1	1	0	Reactome Gene Sets	6	Inactivation of APC/C via direct inhibition of the APC/C complex		-2.42907986	9.359431338	4.779261108	30284	17	571	3	0.525394046	0.302538489	701|991|11065	BUB1B|CDC20|UBE2C	-1.013633468	0	29	0	0	-8.698322891	31.82206655
1	-2.222879312	GO:0051443	M1	1	0	GO Biological Processes	19	positive regulation of ubiquitin-protein transferase activity	19_GO:0048518 positive regulation of biological process	-2.222879312	7.955516637	4.313457054	30284	20	571	3	0.525394046	0.302538489	991|5347|11065	CDC20|PLK1|UBE2C	-0.838113392	0	29	0	0	-8.698322891	31.82206655
1	-8.404430687	M242	M1	1	0	Canonical Pathways	11	PID AURORA A PATHWAY		-8.404430687	15.39777414	11.11824476	30284	31	571	9	1.576182137	0.521237016	332|672|1058|6790|9212|9787|9793|10460|22974	BIRC5|BRCA1|CENPA|AURKA|AURKB|DLGAP5|CKAP5|TACC3|TPX2	-6.397560618	0	30	1	1	-8.404430687	15.39777414
1	-7.859035302	R-HSA-176417	M1	1	0	Reactome Gene Sets	6	Phosphorylation of Emi1		-7.859035302	44.19731465	14.66942306	30284	6	571	5	0.875656743	0.38988727	891|983|991|5347|26271	CCNB1|CDK1|CDC20|PLK1|FBXO5	-5.88306142	0	31	1	1	-7.859035302	53.03677758
1	-6.902795336	R-HSA-69478	M1	1	0	Reactome Gene Sets	6	G2/M DNA replication checkpoint		-6.902795336	53.03677758	14.42801901	30284	4	571	4	0.700525394	0.349033701	891|983|7465|9133	CCNB1|CDK1|WEE1|CCNB2	-4.989499912	0	31	0	0	-7.859035302	53.03677758
1	-5.739810139	CORUM:310	M1	1	0	CORUM	33	Cell cycle kinase complex CDC2		-5.739810139	35.35785172	11.66762023	30284	6	571	4	0.700525394	0.349033701	891|983|5111|9133	CCNB1|CDK1|PCNA|CCNB2	-3.920226803	0	31	0	0	-7.859035302	53.03677758
1	-5.739810139	R-HSA-2980767	M1	1	0	Reactome Gene Sets	6	Activation of NIMA Kinases NEK9, NEK6, NEK7		-5.739810139	35.35785172	11.66762023	30284	6	571	4	0.700525394	0.349033701	891|983|5347|9133	CCNB1|CDK1|PLK1|CCNB2	-3.920226803	0	31	0	0	-7.859035302	53.03677758
1	-5.390163976	R-HSA-6804114	M1	1	0	Reactome Gene Sets	6	TP53 Regulates Transcription of Genes Involved in G2 Cell Cycle Arrest		-5.390163976	18.94170628	9.308202031	30284	14	571	5	0.875656743	0.38988727	891|983|5111|6790|7027	CCNB1|CDK1|PCNA|AURKA|TFDP1	-3.603136674	0	31	0	0	-7.859035302	53.03677758
1	-5.220864533	R-HSA-2995383	M1	1	0	Reactome Gene Sets	6	Initiation of Nuclear Envelope (NE) Reformation		-5.220864533	17.67892586	8.956924676	30284	15	571	5	0.875656743	0.38988727	891|983|4001|7112|9133	CCNB1|CDK1|LMNB1|TMPO|CCNB2	-3.446908639	0	31	0	0	-7.859035302	53.03677758
1	-5.175973459	CORUM:5550	M1	1	0	CORUM	33	CDK1-CCNB1-CCNF complex		-5.175973459	53.03677758	12.49482467	30284	3	571	3	0.525394046	0.302538489	891|899|983	CCNB1|CCNF|CDK1	-3.420354621	0	31	0	0	-7.859035302	53.03677758
1	-4.895259483	R-HSA-8852276	M1	1	0	Reactome Gene Sets	6	The role of GTSE1 in G2/M progression after G2 checkpoint		-4.895259483	7.315417598	6.673750734	30284	58	571	8	1.401050788	0.49186399	891|983|5347|9133|10376|10381|51512|84790	CCNB1|CDK1|PLK1|CCNB2|TUBA1B|TUBB3|GTSE1|TUBA1C	-3.163652988	0	31	0	0	-7.859035302	53.03677758
1	-4.677437351	R-HSA-2995410	M1	1	0	Reactome Gene Sets	6	Nuclear Envelope (NE) Reassembly		-4.677437351	6.843455172	6.384813437	30284	62	571	8	1.401050788	0.49186399	891|983|4001|7112|9133|10376|10381|84790	CCNB1|CDK1|LMNB1|TMPO|CCNB2|TUBA1B|TUBB3|TUBA1C	-2.962496478	0	31	0	0	-7.859035302	53.03677758
1	-4.65568117	R-HSA-69473	M1	1	0	Reactome Gene Sets	6	G2/M DNA damage checkpoint		-4.65568117	5.892975287	6.112723356	30284	81	571	9	1.576182137	0.521237016	891|983|1111|3014|5983|5984|7465|8345|83990	CCNB1|CDK1|CHEK1|H2AX|RFC3|RFC4|WEE1|H2BC9|BRIP1	-2.945819823	0	31	0	0	-7.859035302	53.03677758
1	-4.580066605	CORUM:5544	M1	1	0	CORUM	33	CDC2-PCNA-CCNB1-GADD45A complex		-4.580066605	39.77758319	10.75169781	30284	4	571	3	0.525394046	0.302538489	891|983|5111	CCNB1|CDK1|PCNA	-2.890913344	0	31	0	0	-7.859035302	53.03677758
1	-4.580066605	CORUM:5545	M1	1	0	CORUM	33	CDC2-PCNA-CCNB1-GADD45B complex		-4.580066605	39.77758319	10.75169781	30284	4	571	3	0.525394046	0.302538489	891|983|5111	CCNB1|CDK1|PCNA	-2.890913344	0	31	0	0	-7.859035302	53.03677758
1	-4.580066605	CORUM:5546	M1	1	0	CORUM	33	CDC2-PCNA-CCNB1-GADD45G complex		-4.580066605	39.77758319	10.75169781	30284	4	571	3	0.525394046	0.302538489	891|983|5111	CCNB1|CDK1|PCNA	-2.890913344	0	31	0	0	-7.859035302	53.03677758
1	-4.260517494	R-HSA-75035	M1	1	0	Reactome Gene Sets	6	Chk1/Chk2(Cds1) mediated inactivation of Cyclin B:Cdk1 complex		-4.260517494	17.67892586	8.010920001	30284	12	571	4	0.700525394	0.349033701	891|983|1111|7465	CCNB1|CDK1|CHEK1|WEE1	-2.59570607	0	31	0	0	-7.859035302	53.03677758
1	-4.107339255	CORUM:1005	M1	1	0	CORUM	33	RC complex during G2/M-phase of cell cycle		-4.107339255	16.31900849	7.658314544	30284	13	571	4	0.700525394	0.349033701	890|891|983|5982	CCNA2|CCNB1|CDK1|RFC2	-2.475816681	0	31	0	0	-7.859035302	53.03677758
1	-3.967729705	R-HSA-162658	M1	1	0	Reactome Gene Sets	6	Golgi Cisternae Pericentriolar Stack Reorganization		-3.967729705	15.15336502	7.342801125	30284	14	571	4	0.700525394	0.349033701	891|983|5347|9133	CCNB1|CDK1|PLK1|CCNB2	-2.343731188	0	31	0	0	-7.859035302	53.03677758
1	-3.839545484	R-HSA-4419969	M1	1	0	Reactome Gene Sets	6	Depolymerization of the Nuclear Lamina		-3.839545484	14.14314069	7.058135646	30284	15	571	4	0.700525394	0.349033701	891|983|4001|7112	CCNB1|CDK1|LMNB1|TMPO	-2.238940812	0	31	0	0	-7.859035302	53.03677758
1	-3.793970927	GO:0010971	M1	1	0	GO Biological Processes	19	positive regulation of G2/M transition of mitotic cell cycle	19_GO:0048518 positive regulation of biological process	-3.793970927	9.47085314	6.216481753	30284	28	571	5	0.875656743	0.38988727	891|983|6240|26271|51514	CCNB1|CDK1|RRM1|FBXO5|DTL	-2.197275322	0	31	0	0	-7.859035302	53.03677758
1	-3.613015206	R-HSA-2980766	M1	1	0	Reactome Gene Sets	6	Nuclear Envelope Breakdown		-3.613015206	6.770652457	5.488437832	30284	47	571	6	1.050788091	0.426722642	891|983|4001|5347|7112|9133	CCNB1|CDK1|LMNB1|PLK1|TMPO|CCNB2	-2.034943494	0	31	0	0	-7.859035302	53.03677758
1	-3.611117431	R-HSA-176412	M1	1	0	Reactome Gene Sets	6	Phosphorylation of the APC/C		-3.611117431	12.47924178	6.562921757	30284	17	571	4	0.700525394	0.349033701	891|983|5347|11065	CCNB1|CDK1|PLK1|UBE2C	-2.034943494	0	31	0	0	-7.859035302	53.03677758
1	-3.576451403	GO:1902751	M1	1	0	GO Biological Processes	19	positive regulation of cell cycle G2/M phase transition	19_GO:0048518 positive regulation of biological process	-3.576451403	8.554318965	5.833593891	30284	31	571	5	0.875656743	0.38988727	891|983|6240|26271|51514	CCNB1|CDK1|RRM1|FBXO5|DTL	-2.007638565	0	31	0	0	-7.859035302	53.03677758
1	-3.458493609	M10154	M1	1	0	Canonical Pathways	11	SA G2 AND M PHASES		-3.458493609	19.88879159	7.40703115	30284	8	571	3	0.525394046	0.302538489	983|1111|7465	CDK1|CHEK1|WEE1	-1.906854455	0	31	0	0	-7.859035302	53.03677758
1	-3.288526635	R-HSA-113507	M1	1	0	Reactome Gene Sets	6	E2F-enabled inhibition of pre-replication complex formation		-3.288526635	17.67892586	6.937316488	30284	9	571	3	0.525394046	0.302538489	891|983|23594	CCNB1|CDK1|ORC6	-1.752054862	0	31	0	0	-7.859035302	53.03677758
1	-3.288526635	R-HSA-2465910	M1	1	0	Reactome Gene Sets	6	MASTL Facilitates Mitotic Progression		-3.288526635	17.67892586	6.937316488	30284	9	571	3	0.525394046	0.302538489	891|983|84930	CCNB1|CDK1|MASTL	-1.752054862	0	31	0	0	-7.859035302	53.03677758
1	-3.23661252	R-HSA-174048	M1	1	0	Reactome Gene Sets	6	APC/C:Cdc20 mediated degradation of Cyclin B		-3.23661252	10.10224335	5.784240628	30284	21	571	4	0.700525394	0.349033701	891|983|991|11065	CCNB1|CDK1|CDC20|UBE2C	-1.705871313	0	31	0	0	-7.859035302	53.03677758
1	-2.125029107	hsa05170	M1	1	0	KEGG Pathway	24	Human immunodeficiency virus 1 infection		-2.125029107	2.489989558	3.025125122	30284	213	571	10	1.751313485	0.548943021	891|983|1111|2791|5336|7465|9133|55970|59345|200315	CCNB1|CDK1|CHEK1|GNG11|PLCG2|WEE1|CCNB2|GNG12|GNB4|APOBEC3A	-0.747841036	0	31	0	0	-7.859035302	53.03677758
1	-7.657832093	CORUM:929	M1	1	0	CORUM	33	CEN complex		-7.657832093	12.90083779	10.0411047	30284	37	571	9	1.576182137	0.521237016	1058|9493|11198|29127|64946|79019|79682|79801|91687	CENPA|KIF23|SUPT16H|RACGAP1|CENPH|CENPM|CENPU|SHCBP1|CENPL	-5.683718147	0	32	1	1	-7.657832093	35.35785172
1	-6.93709654	CORUM:7388	M1	1	0	CORUM	33	CENP-A nucleosomal complex		-6.93709654	22.73004754	11.27360294	30284	14	571	6	1.050788091	0.426722642	1058|11198|55355|55839|64946|91687	CENPA|SUPT16H|HJURP|CENPN|CENPH|CENPL	-5.013722485	0	32	0	0	-7.657832093	35.35785172
1	-6.006592694	CORUM:7394	M1	1	0	CORUM	33	CENP-H-I complex		-6.006592694	24.10762617	10.62596047	30284	11	571	5	0.875656743	0.38988727	55839|64946|79019|79682|91687	CENPN|CENPH|CENPM|CENPU|CENPL	-4.157417485	0	32	0	0	-7.657832093	35.35785172
1	-5.77931026	CORUM:1179	M1	1	0	CORUM	33	CENP-A NAC-CAD complex		-5.77931026	22.09865733	10.13372548	30284	12	571	5	0.875656743	0.38988727	55839|64946|79019|79682|91687	CENPN|CENPH|CENPM|CENPU|CENPL	-3.950528209	0	32	0	0	-7.657832093	35.35785172
1	-5.739810139	CORUM:927	M1	1	0	CORUM	33	CENP-A NAC complex		-5.739810139	35.35785172	11.66762023	30284	6	571	4	0.700525394	0.349033701	55839|64946|79019|79682	CENPN|CENPH|CENPM|CENPU	-3.920226803	0	32	0	0	-7.657832093	35.35785172
1	-7.632794511	GO:0051338	M1	1	0	GO Biological Processes	19	regulation of transferase activity	19_GO:0065007 biological regulation	-7.632794511	3.314798599	6.965665776	30284	464	571	29	5.078809107	0.918849704	990|991|1033|1062|1894|2146|3087|4085|4294|5111|5347|5982|5983|5984|9088|9134|9618|9928|11006|11065|11116|22974|26271|29108|63922|63967|79075|84722|144097	CDC6|CDC20|CDKN3|CENPE|ECT2|EZH2|HHEX|MAD2L1|MAP3K10|PCNA|PLK1|RFC2|RFC3|RFC4|PKMYT1|CCNE2|TRAF4|KIF14|LILRB4|UBE2C|CEP43|TPX2|FBXO5|PYCARD|CHTF18|CLSPN|DSCC1|PSRC1|SPINDOC	-5.66053257	0	33	1	1	-7.632794511	6.187624051
1	-5.492303567	GO:0051347	M1	1	0	GO Biological Processes	19	positive regulation of transferase activity	19_GO:0065007 biological regulation	-5.492303567	3.616143926	5.918375324	30284	264	571	18	3.152364273	0.731214266	991|1062|1894|2146|4294|5111|5347|5982|5983|5984|9618|9928|11065|22974|63922|63967|79075|84722	CDC20|CENPE|ECT2|EZH2|MAP3K10|PCNA|PLK1|RFC2|RFC3|RFC4|TRAF4|KIF14|UBE2C|TPX2|CHTF18|CLSPN|DSCC1|PSRC1	-3.691799191	0	33	0	0	-7.632794511	6.187624051
1	-4.672387952	GO:0043085	M1	1	0	GO Biological Processes	19	positive regulation of catalytic activity	19_GO:0065007 biological regulation	-4.672387952	2.452042799	4.911926587	30284	584	571	27	4.72854641	0.888233543	344|991|1062|1663|1719|1894|2146|2956|4294|5111|5347|5982|5983|5984|6742|9618|9824|9928|10276|11065|22974|29108|29128|63922|63967|79075|84722	APOC2|CDC20|CENPE|DDX11|DHFR|ECT2|EZH2|MSH6|MAP3K10|PCNA|PLK1|RFC2|RFC3|RFC4|SSBP1|TRAF4|ARHGAP11A|KIF14|NET1|UBE2C|TPX2|PYCARD|UHRF1|CHTF18|CLSPN|DSCC1|PSRC1	-2.958467748	0	33	0	0	-7.632794511	6.187624051
1	-3.876763618	GO:0000079	M1	1	0	GO Biological Processes	19	regulation of cyclin-dependent protein serine/threonine kinase activity	19_GO:0050789 regulation of biological process	-3.876763618	6.187624051	5.575866934	30284	60	571	7	1.22591944	0.460505063	990|1033|3087|5347|9088|9134|84722	CDC6|CDKN3|HHEX|PLK1|PKMYT1|CCNE2|PSRC1	-2.267433101	0	33	0	0	-7.632794511	6.187624051
1	-3.785876079	GO:1904029	M1	1	0	GO Biological Processes	19	regulation of cyclin-dependent protein kinase activity	19_GO:0050789 regulation of biological process	-3.785876079	5.988023276	5.450131317	30284	62	571	7	1.22591944	0.460505063	990|1033|3087|5347|9088|9134|84722	CDC6|CDKN3|HHEX|PLK1|PKMYT1|CCNE2|PSRC1	-2.191509137	0	33	0	0	-7.632794511	6.187624051
1	-3.588399617	GO:0045859	M1	1	0	GO Biological Processes	19	regulation of protein kinase activity	19_GO:0050789 regulation of biological process	-3.588399617	2.587159882	4.252395089	30284	369	571	18	3.152364273	0.731214266	990|1033|1062|1894|2146|3087|4294|5347|9088|9134|9618|9928|11006|11116|22974|29108|63967|84722	CDC6|CDKN3|CENPE|ECT2|EZH2|HHEX|MAP3K10|PLK1|PKMYT1|CCNE2|TRAF4|KIF14|LILRB4|CEP43|TPX2|PYCARD|CLSPN|PSRC1	-2.01444714	0	33	0	0	-7.632794511	6.187624051
1	-3.439906506	GO:0042325	M1	1	0	GO Biological Processes	19	regulation of phosphorylation	19_GO:0050789 regulation of biological process	-3.439906506	2.063390482	3.928658439	30284	694	571	27	4.72854641	0.888233543	374|580|990|1033|1062|1601|1894|2146|3087|4176|4294|5336|5347|6850|7295|9088|9134|9618|9928|11006|11116|22974|29108|55024|63967|79705|84722	AREG|BARD1|CDC6|CDKN3|CENPE|DAB2|ECT2|EZH2|HHEX|MCM7|MAP3K10|PLCG2|PLK1|SYK|TXN|PKMYT1|CCNE2|TRAF4|KIF14|LILRB4|CEP43|TPX2|PYCARD|BANK1|CLSPN|LRRK1|PSRC1	-1.888968392	0	33	0	0	-7.632794511	6.187624051
1	-3.214014212	GO:0001932	M1	1	0	GO Biological Processes	19	regulation of protein phosphorylation	19_GO:0050789 regulation of biological process	-3.214014212	2.058881117	3.765262758	30284	644	571	25	4.378283713	0.856272829	374|990|1033|1062|1601|1894|2146|3087|4294|5336|5347|6850|7295|9088|9134|9618|9928|11006|11116|22974|29108|55024|63967|79705|84722	AREG|CDC6|CDKN3|CENPE|DAB2|ECT2|EZH2|HHEX|MAP3K10|PLCG2|PLK1|SYK|TXN|PKMYT1|CCNE2|TRAF4|KIF14|LILRB4|CEP43|TPX2|PYCARD|BANK1|CLSPN|LRRK1|PSRC1	-1.684265398	0	33	0	0	-7.632794511	6.187624051
1	-3.21288291	GO:0043549	M1	1	0	GO Biological Processes	19	regulation of kinase activity	19_GO:0050789 regulation of biological process	-3.21288291	2.404690167	3.905520169	30284	397	571	18	3.152364273	0.731214266	990|1033|1062|1894|2146|3087|4294|5347|9088|9134|9618|9928|11006|11116|22974|29108|63967|84722	CDC6|CDKN3|CENPE|ECT2|EZH2|HHEX|MAP3K10|PLK1|PKMYT1|CCNE2|TRAF4|KIF14|LILRB4|CEP43|TPX2|PYCARD|CLSPN|PSRC1	-1.683800703	0	33	0	0	-7.632794511	6.187624051
1	-2.609644051	GO:0001934	M1	1	0	GO Biological Processes	19	positive regulation of protein phosphorylation	19_GO:0048518 positive regulation of biological process	-2.609644051	2.177838693	3.345127128	30284	414	571	17	2.977232925	0.711254751	374|1062|1601|1894|2146|4294|5336|5347|6850|7295|9618|9928|22974|55024|63967|79705|84722	AREG|CENPE|DAB2|ECT2|EZH2|MAP3K10|PLCG2|PLK1|SYK|TXN|TRAF4|KIF14|TPX2|BANK1|CLSPN|LRRK1|PSRC1	-1.161183904	0	33	0	0	-7.632794511	6.187624051
1	-2.487262656	GO:0031401	M1	1	0	GO Biological Processes	19	positive regulation of protein modification process	19_GO:0048518 positive regulation of biological process	-2.487262656	1.940369912	3.153171526	30284	574	571	21	3.677758319	0.787656443	374|991|1062|1601|1894|2146|4294|5336|5347|6850|7295|9618|9928|11065|22974|55024|55215|57697|63967|79705|84722	AREG|CDC20|CENPE|DAB2|ECT2|EZH2|MAP3K10|PLCG2|PLK1|SYK|TXN|TRAF4|KIF14|UBE2C|TPX2|BANK1|FANCI|FANCM|CLSPN|LRRK1|PSRC1	-1.063010945	0	33	0	0	-7.632794511	6.187624051
1	-2.373242005	GO:0042327	M1	1	0	GO Biological Processes	19	positive regulation of phosphorylation	19_GO:0048518 positive regulation of biological process	-2.373242005	2.063215604	3.103530147	30284	437	571	17	2.977232925	0.711254751	374|1062|1601|1894|2146|4294|5336|5347|6850|7295|9618|9928|22974|55024|63967|79705|84722	AREG|CENPE|DAB2|ECT2|EZH2|MAP3K10|PLCG2|PLK1|SYK|TXN|TRAF4|KIF14|TPX2|BANK1|CLSPN|LRRK1|PSRC1	-0.964410653	0	33	0	0	-7.632794511	6.187624051
1	-2.200754201	GO:0010562	M1	1	0	GO Biological Processes	19	positive regulation of phosphorus metabolic process	19_GO:0048518 positive regulation of biological process	-2.200754201	1.93643407	2.906045273	30284	493	571	18	3.152364273	0.731214266	344|374|1062|1601|1894|2146|4294|5336|5347|6850|7295|9618|9928|22974|55024|63967|79705|84722	APOC2|AREG|CENPE|DAB2|ECT2|EZH2|MAP3K10|PLCG2|PLK1|SYK|TXN|TRAF4|KIF14|TPX2|BANK1|CLSPN|LRRK1|PSRC1	-0.817419236	0	33	0	0	-7.632794511	6.187624051
1	-2.200754201	GO:0045937	M1	1	0	GO Biological Processes	19	positive regulation of phosphate metabolic process	19_GO:0048518 positive regulation of biological process	-2.200754201	1.93643407	2.906045273	30284	493	571	18	3.152364273	0.731214266	344|374|1062|1601|1894|2146|4294|5336|5347|6850|7295|9618|9928|22974|55024|63967|79705|84722	APOC2|AREG|CENPE|DAB2|ECT2|EZH2|MAP3K10|PLCG2|PLK1|SYK|TXN|TRAF4|KIF14|TPX2|BANK1|CLSPN|LRRK1|PSRC1	-0.817419236	0	33	0	0	-7.632794511	6.187624051
1	-2.071039402	GO:0071900	M1	1	0	GO Biological Processes	19	regulation of protein serine/threonine kinase activity	19_GO:0050789 regulation of biological process	-2.071039402	2.444091133	2.959536295	30284	217	571	10	1.751313485	0.548943021	990|1033|2146|3087|4294|5347|9088|9134|29108|84722	CDC6|CDKN3|EZH2|HHEX|MAP3K10|PLK1|PKMYT1|CCNE2|PYCARD|PSRC1	-0.700837453	0	33	0	0	-7.632794511	6.187624051
1	-7.450385099	GO:0032200	M1	1	0	GO Biological Processes	19	telomere organization	19_GO:0009987 cellular process	-7.450385099	5.981591457	7.981551477	30284	133	571	15	2.626970228	0.669312388	675|1017|2146|2237|5111|5888|8355|8358|8607|8968|9134|9156|9401|54537|80119	BRCA2|CDK2|EZH2|FEN1|PCNA|RAD51|H3C8|H3C2|RUVBL1|H3C7|CCNE2|EXO1|RECQL4|SHLD2|PIF1	-5.485453197	0	34	1	1	-7.450385099	5.981591457
1	-5.518627593	GO:0000723	M1	1	0	GO Biological Processes	19	telomere maintenance	19_GO:0009987 cellular process	-5.518627593	5.834045534	6.712226325	30284	100	571	11	1.926444834	0.575222935	675|1017|2237|5111|5888|8607|9134|9156|9401|54537|80119	BRCA2|CDK2|FEN1|PCNA|RAD51|RUVBL1|CCNE2|EXO1|RECQL4|SHLD2|PIF1	-3.716877034	0	34	0	0	-7.450385099	5.981591457
1	-7.388057682	GO:0051653	M1	1	0	GO Biological Processes	19	spindle localization	19_GO:0051179 localization	-7.388057682	8.839462931	8.838318973	30284	66	571	11	1.926444834	0.575222935	1058|4085|5347|10615|29899|51203|54908|89958|220134|221150|259266	CENPA|MAD2L1|PLK1|SPAG5|GPSM2|NUSAP1|SPDL1|SAPCD2|SKA1|SKA3|ASPM	-5.428543245	0	35	1	1	-7.388057682	17.67892586
1	-6.699625252	GO:0051293	M1	1	0	GO Biological Processes	19	establishment of spindle localization	19_GO:0051179 localization	-6.699625252	8.694553702	8.33918902	30284	61	571	10	1.751313485	0.548943021	1058|4085|5347|10615|29899|51203|54908|89958|220134|221150	CENPA|MAD2L1|PLK1|SPAG5|GPSM2|NUSAP1|SPDL1|SAPCD2|SKA1|SKA3	-4.803453481	0	35	0	0	-7.388057682	17.67892586
1	-6.691093259	GO:0051294	M1	1	0	GO Biological Processes	19	establishment of spindle orientation	19_GO:0051179 localization	-6.691093259	10.15597869	8.708204173	30284	47	571	9	1.576182137	0.521237016	1058|4085|5347|10615|29899|54908|89958|220134|221150	CENPA|MAD2L1|PLK1|SPAG5|GPSM2|SPDL1|SAPCD2|SKA1|SKA3	-4.798012565	0	35	0	0	-7.388057682	17.67892586
1	-5.570454592	GO:0030010	M1	1	0	GO Biological Processes	19	establishment of cell polarity	19_GO:0009987 cellular process	-5.570454592	4.924843633	6.452532299	30284	140	571	13	2.276707531	0.624215593	1058|4085|5347|5754|7465|10615|23433|29899|54908|81624|89958|220134|221150	CENPA|MAD2L1|PLK1|PTK7|WEE1|SPAG5|RHOQ|GPSM2|SPDL1|DIAPH3|SAPCD2|SKA1|SKA3	-3.763683232	0	35	0	0	-7.388057682	17.67892586
1	-5.042669184	GO:0007163	M1	1	0	GO Biological Processes	19	establishment or maintenance of cell polarity	19_GO:0009987 cellular process	-5.042669184	3.880739823	5.737114545	30284	205	571	15	2.626970228	0.669312388	1058|4085|5347|5754|7465|9793|10615|11004|23433|29899|54908|81624|89958|220134|221150	CENPA|MAD2L1|PLK1|PTK7|WEE1|CKAP5|SPAG5|KIF2C|RHOQ|GPSM2|SPDL1|DIAPH3|SAPCD2|SKA1|SKA3	-3.299222453	0	35	0	0	-7.388057682	17.67892586
1	-4.905517171	GO:0040001	M1	1	0	GO Biological Processes	19	establishment of mitotic spindle localization	19_GO:0051179 localization	-4.905517171	8.839462931	7.047741273	30284	42	571	7	1.22591944	0.460505063	1058|4085|5347|29899|51203|54908|89958	CENPA|MAD2L1|PLK1|GPSM2|NUSAP1|SPDL1|SAPCD2	-3.170713401	0	35	0	0	-7.388057682	17.67892586
1	-4.208337741	GO:0000132	M1	1	0	GO Biological Processes	19	establishment of mitotic spindle orientation	19_GO:0051179 localization	-4.208337741	8.600558527	6.412826163	30284	37	571	6	1.050788091	0.426722642	1058|4085|5347|29899|54908|89958	CENPA|MAD2L1|PLK1|GPSM2|SPDL1|SAPCD2	-2.551644207	0	35	0	0	-7.388057682	17.67892586
1	-3.288526635	GO:1904776	M1	1	0	GO Biological Processes	19	regulation of protein localization to cell cortex	19_GO:0051179 localization	-3.288526635	17.67892586	6.937316488	30284	9	571	3	0.525394046	0.302538489	5347|29899|89958	PLK1|GPSM2|SAPCD2	-1.752054862	0	35	0	0	-7.388057682	17.67892586
1	-7.336660025	M258	M1	1	0	Canonical Pathways	11	PID BARD1 PATHWAY		-7.336660025	14.6308352	10.18045382	30284	29	571	8	1.401050788	0.49186399	580|672|1017|2177|5111|5888|5932|55120	BARD1|BRCA1|CDK2|FANCD2|PCNA|RAD51|RBBP8|FANCL	-5.380720048	0	36	1	1	-7.336660025	53.03677758
1	-5.175973459	CORUM:2818	M1	1	0	CORUM	33	BRCA1-BARD1-BRCA2-DNA damage complex III		-5.175973459	53.03677758	12.49482467	30284	3	571	3	0.525394046	0.302538489	580|672|675	BARD1|BRCA1|BRCA2	-3.420354621	0	36	0	0	-7.336660025	53.03677758
1	-5.175973459	CORUM:6946	M1	1	0	CORUM	33	BARD1u2013BRCA1u2013RAD51 complex		-5.175973459	53.03677758	12.49482467	30284	3	571	3	0.525394046	0.302538489	580|672|5888	BARD1|BRCA1|RAD51	-3.420354621	0	36	0	0	-7.336660025	53.03677758
1	-5.083893347	GO:0110025	M1	1	0	GO Biological Processes	19	DNA strand resection involved in replication fork processing	19_GO:0009987 cellular process	-5.083893347	26.51838879	10.00675452	30284	8	571	4	0.700525394	0.349033701	580|672|5932|9156	BARD1|BRCA1|RBBP8|EXO1	-3.336059766	0	36	0	0	-7.336660025	53.03677758
1	-4.977621765	hsa03440	M1	1	0	KEGG Pathway	24	Homologous recombination		-4.977621765	9.055059587	7.154717689	30284	41	571	7	1.22591944	0.460505063	580|672|675|5888|5932|6742|83990	BARD1|BRCA1|BRCA2|RAD51|RBBP8|SSBP1|BRIP1	-3.237436334	0	36	0	0	-7.336660025	53.03677758
1	-4.580066605	CORUM:2787	M1	1	0	CORUM	33	BRCA1 C complex		-4.580066605	39.77758319	10.75169781	30284	4	571	3	0.525394046	0.302538489	580|672|5932	BARD1|BRCA1|RBBP8	-2.890913344	0	36	0	0	-7.336660025	53.03677758
1	-4.188274002	CORUM:5400	M1	1	0	CORUM	33	BRCC complex		-4.188274002	31.82206655	9.554770124	30284	5	571	3	0.525394046	0.302538489	672|675|5888	BRCA1|BRCA2|RAD51	-2.546512184	0	36	0	0	-7.336660025	53.03677758
1	-4.114166355	GO:0071479	M1	1	0	GO Biological Processes	19	cellular response to ionizing radiation	19_GO:0050896 response to stimulus	-4.114166355	5.733705685	5.651789791	30284	74	571	8	1.401050788	0.49186399	580|672|675|1894|3014|5888|10276|10635	BARD1|BRCA1|BRCA2|ECT2|H2AX|RAD51|NET1|RAD51AP1	-2.476700264	0	36	0	0	-7.336660025	53.03677758
1	-3.893385661	CORUM:2817	M1	1	0	CORUM	33	BRCA1-BARD1-BACH1-DNA damage complex I		-3.893385661	26.51838879	8.665817402	30284	6	571	3	0.525394046	0.302538489	580|672|2956	BARD1|BRCA1|MSH6	-2.281644623	0	36	0	0	-7.336660025	53.03677758
1	-3.458493609	CORUM:2815	M1	1	0	CORUM	33	BRCA1-BARD1-BACH1-DNA damage complex II		-3.458493609	19.88879159	7.40703115	30284	8	571	3	0.525394046	0.302538489	580|672|5932	BARD1|BRCA1|RBBP8	-1.906854455	0	36	0	0	-7.336660025	53.03677758
1	-3.398598294	GO:0010212	M1	1	0	GO Biological Processes	19	response to ionizing radiation	19_GO:0050896 response to stimulus	-3.398598294	3.708865565	4.501123133	30284	143	571	10	1.751313485	0.548943021	580|672|675|1894|2177|3014|5888|6240|10276|10635	BARD1|BRCA1|BRCA2|ECT2|FANCD2|H2AX|RAD51|RRM1|NET1|RAD51AP1	-1.849756538	0	36	0	0	-7.336660025	53.03677758
1	-3.26525503	GO:0071478	M1	1	0	GO Biological Processes	19	cellular response to radiation	19_GO:0050896 response to stimulus	-3.26525503	3.314798599	4.269458947	30284	176	571	11	1.926444834	0.575222935	580|672|675|1894|3014|5111|5888|9212|10276|10635|55872	BARD1|BRCA1|BRCA2|ECT2|H2AX|PCNA|RAD51|AURKB|NET1|RAD51AP1|PBK	-1.7301362	0	36	0	0	-7.336660025	53.03677758
1	-3.079453911	GO:2000001	M1	1	0	GO Biological Processes	19	regulation of DNA damage checkpoint	19_GO:0048519 negative regulation of biological process	-3.079453911	9.223787406	5.469383876	30284	23	571	4	0.700525394	0.349033701	580|672|675|5888	BARD1|BRCA1|BRCA2|RAD51	-1.57118021	0	36	0	0	-7.336660025	53.03677758
1	-2.755832866	GO:0009314	M1	1	0	GO Biological Processes	19	response to radiation	19_GO:0050896 response to stimulus	-2.755832866	2.189591735	3.468389124	30284	436	571	18	3.152364273	0.731214266	580|672|675|1894|2177|2237|2956|3014|5111|5888|6240|7295|9212|9768|10276|10635|51514|55872	BARD1|BRCA1|BRCA2|ECT2|FANCD2|FEN1|MSH6|H2AX|PCNA|RAD51|RRM1|TXN|AURKB|PCLAF|NET1|RAD51AP1|DTL|PBK	-1.288143	0	36	0	0	-7.336660025	53.03677758
1	-2.507323626	GO:0085020	M1	1	0	GO Biological Processes	19	protein K6-linked ubiquitination	19_GO:0009987 cellular process	-2.507323626	9.944395797	4.960933306	30284	16	571	3	0.525394046	0.302538489	580|672|29089	BARD1|BRCA1|UBE2T	-1.080447771	0	36	0	0	-7.336660025	53.03677758
1	-2.431353189	M84	M1	1	0	Canonical Pathways	11	PID ATM PATHWAY		-2.431353189	6.239620892	4.237609027	30284	34	571	4	0.700525394	0.349033701	672|2177|3014|5932	BRCA1|FANCD2|H2AX|RBBP8	-1.013633468	0	36	0	0	-7.336660025	53.03677758
1	-2.389980561	GO:0071214	M1	1	0	GO Biological Processes	19	cellular response to abiotic stimulus	19_GO:0050896 response to stimulus	-2.389980561	2.263764897	3.190109202	30284	328	571	14	2.451838879	0.647198427	580|672|675|835|1111|1894|3014|5111|5888|9212|10276|10635|29108|55872	BARD1|BRCA1|BRCA2|CASP2|CHEK1|ECT2|H2AX|PCNA|RAD51|AURKB|NET1|RAD51AP1|PYCARD|PBK	-0.97963158	0	36	0	0	-7.336660025	53.03677758
1	-2.389980561	GO:0104004	M1	1	0	GO Biological Processes	19	cellular response to environmental stimulus	19_GO:0050896 response to stimulus	-2.389980561	2.263764897	3.190109202	30284	328	571	14	2.451838879	0.647198427	580|672|675|835|1111|1894|3014|5111|5888|9212|10276|10635|29108|55872	BARD1|BRCA1|BRCA2|CASP2|CHEK1|ECT2|H2AX|PCNA|RAD51|AURKB|NET1|RAD51AP1|PYCARD|PBK	-0.97963158	0	36	0	0	-7.336660025	53.03677758
1	-7.288775859	GO:0032886	M1	1	0	GO Biological Processes	19	regulation of microtubule-based process	19_GO:0050789 regulation of biological process	-7.288775859	4.140417581	7.171972523	30284	269	571	21	3.677758319	0.787656443	672|899|3925|5347|6790|9212|9793|10460|10615|10733|22974|29899|79866|81624|84722|93323|115106|220134|221150|284403|348654	BRCA1|CCNF|STMN1|PLK1|AURKA|AURKB|CKAP5|TACC3|SPAG5|PLK4|TPX2|GPSM2|BORA|DIAPH3|PSRC1|HAUS8|HAUS1|SKA1|SKA3|WDR62|GEN1	-5.336381163	0	37	1	1	-7.288775859	8.374228039
1	-6.180901585	GO:0070507	M1	1	0	GO Biological Processes	19	regulation of microtubule cytoskeleton organization	19_GO:0050789 regulation of biological process	-6.180901585	4.792479902	6.792169549	30284	166	571	15	2.626970228	0.669312388	3925|5347|9212|9793|10460|10615|22974|29899|79866|81624|84722|93323|115106|220134|221150	STMN1|PLK1|AURKB|CKAP5|TACC3|SPAG5|TPX2|GPSM2|BORA|DIAPH3|PSRC1|HAUS8|HAUS1|SKA1|SKA3	-4.323293209	0	37	0	0	-7.288775859	8.374228039
1	-5.769232491	GO:0051493	M1	1	0	GO Biological Processes	19	regulation of cytoskeleton organization	19_GO:0050789 regulation of biological process	-5.769232491	2.755157277	5.699643415	30284	539	571	28	4.903677758	0.903701011	672|899|1894|2824|3925|5347|8936|9212|9793|10460|10615|10733|11113|22974|23433|23580|25959|29108|29899|55558|79866|81553|81624|84722|93323|115106|220134|221150	BRCA1|CCNF|ECT2|GPM6B|STMN1|PLK1|WASF1|AURKB|CKAP5|TACC3|SPAG5|PLK4|CIT|TPX2|RHOQ|CDC42EP4|KANK2|PYCARD|GPSM2|PLXNA3|BORA|CYRIA|DIAPH3|PSRC1|HAUS8|HAUS1|SKA1|SKA3	-3.943098586	0	37	0	0	-7.288775859	8.374228039
1	-4.7016138	GO:0031110	M1	1	0	GO Biological Processes	19	regulation of microtubule polymerization or depolymerization	19_GO:0050789 regulation of biological process	-4.7016138	5.303677758	5.975793761	30284	100	571	10	1.751313485	0.548943021	3925|9212|9793|22974|81624|84722|93323|115106|220134|221150	STMN1|AURKB|CKAP5|TPX2|DIAPH3|PSRC1|HAUS8|HAUS1|SKA1|SKA3	-2.981842268	0	37	0	0	-7.288775859	8.374228039
1	-4.511903008	GO:0090224	M1	1	0	GO Biological Processes	19	regulation of spindle organization	19_GO:0050789 regulation of biological process	-4.511903008	7.734530064	6.473065436	30284	48	571	7	1.22591944	0.460505063	5347|10460|10615|22974|29899|79866|84722	PLK1|TACC3|SPAG5|TPX2|GPSM2|BORA|PSRC1	-2.827538048	0	37	0	0	-7.288775859	8.374228039
1	-3.774440589	GO:0060236	M1	1	0	GO Biological Processes	19	regulation of mitotic spindle organization	19_GO:0050789 regulation of biological process	-3.774440589	7.232287852	5.734917831	30284	44	571	6	1.050788091	0.426722642	5347|10460|22974|29899|79866|84722	PLK1|TACC3|TPX2|GPSM2|BORA|PSRC1	-2.18238989	0	37	0	0	-7.288775859	8.374228039
1	-3.066424412	GO:0051495	M1	1	0	GO Biological Processes	19	positive regulation of cytoskeleton organization	19_GO:0048518 positive regulation of biological process	-3.066424412	3.136583621	4.05183544	30284	186	571	11	1.926444834	0.575222935	8936|9212|9793|10615|10733|23580|29108|29899|55558|84722|220134	WASF1|AURKB|CKAP5|SPAG5|PLK4|CDC42EP4|PYCARD|GPSM2|PLXNA3|PSRC1|SKA1	-1.558785181	0	37	0	0	-7.288775859	8.374228039
1	-2.850871699	GO:0031113	M1	1	0	GO Biological Processes	19	regulation of microtubule polymerization	19_GO:0050789 regulation of biological process	-2.850871699	4.895702546	4.358596584	30284	65	571	6	1.050788091	0.426722642	3925|9793|84722|93323|115106|220134	STMN1|CKAP5|PSRC1|HAUS8|HAUS1|SKA1	-1.368478516	0	37	0	0	-7.288775859	8.374228039
1	-2.363453942	GO:0043254	M1	1	0	GO Biological Processes	19	regulation of protein-containing complex assembly	19_GO:0050789 regulation of biological process	-2.363453942	2.058505066	3.093365088	30284	438	571	17	2.977232925	0.711254751	3925|5336|6850|6855|9793|9928|23521|23580|25959|29108|53335|55355|81553|84722|93323|115106|220134	STMN1|PLCG2|SYK|SYP|CKAP5|KIF14|RPL13A|CDC42EP4|KANK2|PYCARD|BCL11A|HJURP|CYRIA|PSRC1|HAUS8|HAUS1|SKA1	-0.955631404	0	37	0	0	-7.288775859	8.374228039
1	-2.287401271	GO:0010968	M1	1	0	GO Biological Processes	19	regulation of microtubule nucleation	19_GO:0050789 regulation of biological process	-2.287401271	8.374228039	4.457252896	30284	19	571	3	0.525394046	0.302538489	9793|93323|115106	CKAP5|HAUS8|HAUS1	-0.892973229	0	37	0	0	-7.288775859	8.374228039
1	-2.255189789	GO:0031112	M1	1	0	GO Biological Processes	19	positive regulation of microtubule polymerization or depolymerization	19_GO:0048518 positive regulation of biological process	-2.255189789	5.582818693	3.918634441	30284	38	571	4	0.700525394	0.349033701	9212|9793|84722|220134	AURKB|CKAP5|PSRC1|SKA1	-0.864167996	0	37	0	0	-7.288775859	8.374228039
1	-2.223337755	GO:0032271	M1	1	0	GO Biological Processes	19	regulation of protein polymerization	19_GO:0050789 regulation of biological process	-2.223337755	2.574600854	3.143575288	30284	206	571	10	1.751313485	0.548943021	3925|9793|23580|25959|29108|81553|84722|93323|115106|220134	STMN1|CKAP5|CDC42EP4|KANK2|PYCARD|CYRIA|PSRC1|HAUS8|HAUS1|SKA1	-0.838113392	0	37	0	0	-7.288775859	8.374228039
1	-7.234093694	GO:0051053	M1	1	0	GO Biological Processes	19	negative regulation of DNA metabolic process	19_GO:0048519 negative regulation of biological process	-7.234093694	5.764867129	7.777136854	30284	138	571	15	2.626970228	0.669312388	990|1111|2956|3009|3178|5347|8914|10721|26271|51053|54537|55010|80119|81620|387893	CDC6|CHEK1|MSH6|H1-5|HNRNPA1|PLK1|TIMELESS|POLQ|FBXO5|GMNN|SHLD2|PARPBP|PIF1|CDT1|KMT5A	-5.285215572	0	38	1	1	-7.234093694	10.1993803
1	-5.770878634	GO:0006282	M1	1	0	GO Biological Processes	19	regulation of DNA repair	19_GO:0050896 response to stimulus	-5.770878634	3.971917264	6.230473866	30284	227	571	17	2.977232925	0.711254751	580|605|672|1111|1663|2305|3014|5111|5347|5888|8607|8914|10635|10721|54537|55010|387893	BARD1|BCL7A|BRCA1|CHEK1|DDX11|FOXM1|H2AX|PCNA|PLK1|RAD51|RUVBL1|TIMELESS|RAD51AP1|POLQ|SHLD2|PARPBP|KMT5A	-3.943422675	0	38	0	0	-7.234093694	10.1993803
1	-5.478219377	GO:0010569	M1	1	0	GO Biological Processes	19	regulation of double-strand break repair via homologous recombination	19_GO:0050896 response to stimulus	-5.478219377	6.467899705	6.873119034	30284	82	571	10	1.751313485	0.548943021	1111|5347|5888|8607|8914|10635|10721|54537|55010|387893	CHEK1|PLK1|RAD51|RUVBL1|TIMELESS|RAD51AP1|POLQ|SHLD2|PARPBP|KMT5A	-3.678957619	0	38	0	0	-7.234093694	10.1993803
1	-5.400606126	GO:2000779	M1	1	0	GO Biological Processes	19	regulation of double-strand break repair	19_GO:0050896 response to stimulus	-5.400606126	4.755021438	6.283133011	30284	145	571	13	2.276707531	0.624215593	605|1111|1663|2305|5347|5888|8607|8914|10635|10721|54537|55010|387893	BCL7A|CHEK1|DDX11|FOXM1|PLK1|RAD51|RUVBL1|TIMELESS|RAD51AP1|POLQ|SHLD2|PARPBP|KMT5A	-3.607504676	0	38	0	0	-7.234093694	10.1993803
1	-4.770308726	GO:0000018	M1	1	0	GO Biological Processes	19	regulation of DNA recombination	19_GO:0050789 regulation of biological process	-4.770308726	4.481981204	5.765391624	30284	142	571	12	2.101576182	0.600264092	1111|2956|3009|5347|5888|8607|8914|10635|10721|54537|55010|387893	CHEK1|MSH6|H1-5|PLK1|RAD51|RUVBL1|TIMELESS|RAD51AP1|POLQ|SHLD2|PARPBP|KMT5A	-3.043979264	0	38	0	0	-7.234093694	10.1993803
1	-4.4454346	GO:0080135	M1	1	0	GO Biological Processes	19	regulation of cellular response to stress	19_GO:0050896 response to stimulus	-4.4454346	2.478354093	4.782593002	30284	535	571	25	4.378283713	0.856272829	580|605|672|675|1111|1663|1719|2213|2305|3014|3954|5111|5347|5888|8607|8914|10635|10721|54537|55010|55210|55872|84883|220042|387893	BARD1|BCL7A|BRCA1|BRCA2|CHEK1|DDX11|DHFR|FCGR2B|FOXM1|H2AX|LETM1|PCNA|PLK1|RAD51|RUVBL1|TIMELESS|RAD51AP1|POLQ|SHLD2|PARPBP|ATAD3A|PBK|AIFM2|DDIAS|KMT5A	-2.76955775	0	38	0	0	-7.234093694	10.1993803
1	-4.28078808	GO:0045910	M1	1	0	GO Biological Processes	19	negative regulation of DNA recombination	19_GO:0048519 negative regulation of biological process	-4.28078808	7.139566213	6.142570797	30284	52	571	7	1.22591944	0.460505063	2956|3009|5347|10721|54537|55010|387893	MSH6|H1-5|PLK1|POLQ|SHLD2|PARPBP|KMT5A	-2.612319417	0	38	0	0	-7.234093694	10.1993803
1	-3.954835249	GO:2000042	M1	1	0	GO Biological Processes	19	negative regulation of double-strand break repair via homologous recombination	19_GO:0048519 negative regulation of biological process	-3.954835249	10.1993803	6.505330846	30284	26	571	5	0.875656743	0.38988727	5347|10721|54537|55010|387893	PLK1|POLQ|SHLD2|PARPBP|KMT5A	-2.331664749	0	38	0	0	-7.234093694	10.1993803
1	-3.522134568	GO:0045739	M1	1	0	GO Biological Processes	19	positive regulation of DNA repair	19_GO:0048518 positive regulation of biological process	-3.522134568	3.843244752	4.640696782	30284	138	571	10	1.751313485	0.548943021	605|672|1663|2305|3014|5111|8607|8914|10635|54537	BCL7A|BRCA1|DDX11|FOXM1|H2AX|PCNA|RUVBL1|TIMELESS|RAD51AP1|SHLD2	-1.955505949	0	38	0	0	-7.234093694	10.1993803
1	-3.10025794	GO:2000780	M1	1	0	GO Biological Processes	19	negative regulation of double-strand break repair	19_GO:0048519 negative regulation of biological process	-3.10025794	6.79958687	5.023967461	30284	39	571	5	0.875656743	0.38988727	5347|10721|54537|55010|387893	PLK1|POLQ|SHLD2|PARPBP|KMT5A	-1.587516806	0	38	0	0	-7.234093694	10.1993803
1	-2.999208274	GO:0045738	M1	1	0	GO Biological Processes	19	negative regulation of DNA repair	19_GO:0048519 negative regulation of biological process	-2.999208274	6.467899705	4.856733624	30284	41	571	5	0.875656743	0.38988727	5347|10721|54537|55010|387893	PLK1|POLQ|SHLD2|PARPBP|KMT5A	-1.502215583	0	38	0	0	-7.234093694	10.1993803
1	-2.691645348	GO:2000781	M1	1	0	GO Biological Processes	19	positive regulation of double-strand break repair	19_GO:0048518 positive regulation of biological process	-2.691645348	3.949547267	3.970379149	30284	94	571	7	1.22591944	0.460505063	605|1663|2305|8607|8914|10635|54537	BCL7A|DDX11|FOXM1|RUVBL1|TIMELESS|RAD51AP1|SHLD2	-1.228557321	0	38	0	0	-7.234093694	10.1993803
1	-6.557253699	GO:0051299	M1	1	0	GO Biological Processes	19	centrosome separation	19_GO:0009987 cellular process	-6.557253699	29.46487644	11.83948285	30284	9	571	5	0.875656743	0.38988727	3832|4751|6790|56992|116840	KIF11|NEK2|AURKA|KIF15|CNTROB	-4.668768756	0	39	1	1	-6.557253699	29.46487644
1	-3.288526635	GO:0046602	M1	1	0	GO Biological Processes	19	regulation of mitotic centrosome separation	19_GO:0050789 regulation of biological process	-3.288526635	17.67892586	6.937316488	30284	9	571	3	0.525394046	0.302538489	1111|3832|4751	CHEK1|KIF11|NEK2	-1.752054862	0	39	0	0	-6.557253699	29.46487644
1	-6.440297449	WP4320	M1	1	0	WikiPathways	27	Effect of progerin on genes involved in progeria		-6.440297449	11.46741137	8.831678521	30284	37	571	8	1.401050788	0.49186399	1108|1869|6839|8355|8358|8968|10951|23468	CHD4|E2F1|SUV39H1|H3C8|H3C2|H3C7|CBX1|CBX5	-4.559365644	0	40	1	1	-6.440297449	11.46741137
1	-5.899220687	GO:0045814	M1	1	0	GO Biological Processes	19	negative regulation of gene expression, epigenetic	19_GO:0048519 negative regulation of biological process	-5.899220687	4.285800209	6.430367196	30284	198	571	16	2.802101576	0.690640942	672|1111|1786|2146|3013|3014|4001|6839|10951|23468|26147|29128|54069|79723|85235|200315	BRCA1|CHEK1|DNMT1|EZH2|H2AC7|H2AX|LMNB1|SUV39H1|CBX1|CBX5|PHF19|UHRF1|MIS18A|SUV39H2|H2AC12|APOBEC3A	-4.058318004	0	40	0	0	-6.440297449	11.46741137
1	-5.882290706	GO:0040029	M1	1	0	GO Biological Processes	19	epigenetic regulation of gene expression	19_GO:0050789 regulation of biological process	-5.882290706	3.535785172	6.118888673	30284	300	571	20	3.50262697	0.769372457	672|1111|1786|2146|3013|3014|4001|6839|8355|8358|8968|10951|23468|26147|29028|29128|54069|79723|85235|200315	BRCA1|CHEK1|DNMT1|EZH2|H2AC7|H2AX|LMNB1|SUV39H1|H3C8|H3C2|H3C7|CBX1|CBX5|PHF19|ATAD2|UHRF1|MIS18A|SUV39H2|H2AC12|APOBEC3A	-4.042751586	0	40	0	0	-6.440297449	11.46741137
1	-4.475379419	GO:0031507	M1	1	0	GO Biological Processes	19	heterochromatin formation	19_GO:0048519 negative regulation of biological process	-4.475379419	4.18711402	5.460716954	30284	152	571	12	2.101576182	0.600264092	672|1786|2146|3013|3014|4001|6839|10951|23468|29128|54069|85235	BRCA1|DNMT1|EZH2|H2AC7|H2AX|LMNB1|SUV39H1|CBX1|CBX5|UHRF1|MIS18A|H2AC12	-2.797630607	0	40	0	0	-6.440297449	11.46741137
1	-6.210380365	CORUM:7479	M1	1	0	CORUM	33	Astrin-kinastrin complex		-6.210380365	42.42942207	12.84302607	30284	5	571	4	0.700525394	0.349033701	5347|10615|90417|151246	PLK1|SPAG5|KNSTRN|SGO2	-4.351350401	0	41	1	1	-6.210380365	42.42942207
1	-5.958216733	GO:1902806	M1	1	0	GO Biological Processes	19	regulation of cell cycle G1/S phase transition	19_GO:0050789 regulation of biological process	-5.958216733	4.09829645	6.393743055	30284	220	571	17	2.977232925	0.711254751	605|835|990|1017|1869|2146|4331|5336|6240|6241|7027|7465|9134|9928|25959|51512|81610	BCL7A|CASP2|CDC6|CDK2|E2F1|EZH2|MNAT1|PLCG2|RRM1|RRM2|TFDP1|WEE1|CCNE2|KIF14|KANK2|GTSE1|FAM83D	-4.110431268	0	42	1	1	-5.958216733	5.975974939
1	-5.416021023	GO:2000045	M1	1	0	GO Biological Processes	19	regulation of G1/S transition of mitotic cell cycle	19_GO:0050789 regulation of biological process	-5.416021023	4.165191957	6.083146076	30284	191	571	15	2.626970228	0.669312388	605|835|990|1017|1869|2146|4331|6240|6241|7027|7465|9134|9928|25959|51512	BCL7A|CASP2|CDC6|CDK2|E2F1|EZH2|MNAT1|RRM1|RRM2|TFDP1|WEE1|CCNE2|KIF14|KANK2|GTSE1	-3.621694482	0	42	0	0	-5.958216733	5.975974939
1	-4.243981053	GO:1902808	M1	1	0	GO Biological Processes	19	positive regulation of cell cycle G1/S phase transition	19_GO:0048518 positive regulation of biological process	-4.243981053	5.975974939	5.819084776	30284	71	571	8	1.401050788	0.49186399	990|2146|5336|6240|6241|7027|9134|81610	CDC6|EZH2|PLCG2|RRM1|RRM2|TFDP1|CCNE2|FAM83D	-2.581892487	0	42	0	0	-5.958216733	5.975974939
1	-2.392130253	GO:1900087	M1	1	0	GO Biological Processes	19	positive regulation of G1/S transition of mitotic cell cycle	19_GO:0048518 positive regulation of biological process	-2.392130253	4.73542657	3.878588998	30284	56	571	5	0.875656743	0.38988727	990|6240|6241|7027|9134	CDC6|RRM1|RRM2|TFDP1|CCNE2	-0.980766565	0	42	0	0	-5.958216733	5.975974939
1	-2.167471756	GO:2000134	M1	1	0	GO Biological Processes	19	negative regulation of G1/S transition of mitotic cell cycle	19_GO:0048519 negative regulation of biological process	-2.167471756	3.575513095	3.3731488	30284	89	571	6	1.050788091	0.426722642	835|1017|2146|7465|25959|51512	CASP2|CDK2|EZH2|WEE1|KANK2|GTSE1	-0.785563047	0	42	0	0	-5.958216733	5.975974939
1	-5.9441	GO:0050853	M1	1	0	GO Biological Processes	19	B cell receptor signaling pathway	19_GO:0002376 immune system process	-5.9441	8.374228039	7.725039687	30284	57	571	9	1.576182137	0.521237016	930|3493|3494|3500|3503|5336|6850|29760|55024	CD19|IGHA1|IGHA2|IGHG1|IGHG4|PLCG2|SYK|BLNK|BANK1	-4.099080751	0	43	1	1	-5.9441	8.374228039
1	-4.070071324	GO:0006956	M1	1	0	GO Biological Processes	19	complement activation	19_GO:0002376 immune system process	-4.070071324	6.629597198	5.845354834	30284	56	571	7	1.22591944	0.460505063	715|2219|3493|3494|3500|3503|11326	C1R|FCN1|IGHA1|IGHA2|IGHG1|IGHG4|VSIG4	-2.440232064	0	43	0	0	-5.9441	8.374228039
1	-3.917649433	GO:0002768	M1	1	0	GO Biological Processes	19	immune response-regulating cell surface receptor signaling pathway	19_GO:0002376 immune system process	-3.917649433	2.967092452	4.633465024	30284	286	571	16	2.802101576	0.690640942	930|2213|2219|3493|3494|3500|3503|3823|5336|6850|6966|11006|22914|28526|29760|55024	CD19|FCGR2B|FCN1|IGHA1|IGHA2|IGHG1|IGHG4|KLRC3|PLCG2|SYK|TRGC1|LILRB4|KLRK1|TRDC|BLNK|BANK1	-2.296130245	0	43	0	0	-5.9441	8.374228039
1	-3.831193241	GO:0002455	M1	1	0	GO Biological Processes	19	humoral immune response mediated by circulating immunoglobulin	19_GO:0002376 immune system process	-3.831193241	7.400480593	5.822278691	30284	43	571	6	1.050788091	0.426722642	715|3493|3494|3500|3503|9156	C1R|IGHA1|IGHA2|IGHG1|IGHG4|EXO1	-2.231830494	0	43	0	0	-5.9441	8.374228039
1	-3.641718597	GO:0050851	M1	1	0	GO Biological Processes	19	antigen receptor-mediated signaling pathway	19_GO:0002376 immune system process	-3.641718597	3.669211028	4.678021309	30284	159	571	11	1.926444834	0.575222935	930|3493|3494|3500|3503|5336|6850|6966|28526|29760|55024	CD19|IGHA1|IGHA2|IGHG1|IGHG4|PLCG2|SYK|TRGC1|TRDC|BLNK|BANK1	-2.059564608	0	43	0	0	-5.9441	8.374228039
1	-3.517466841	GO:0002252	M1	1	0	GO Biological Processes	19	immune effector process	19_GO:0002376 immune system process	-3.517466841	2.349730652	4.105816584	30284	474	571	21	3.677758319	0.787656443	715|911|930|2213|2219|2956|3394|3493|3494|3500|3503|5336|5730|6284|6850|9156|11326|22914|29108|54537|203068	C1R|CD1C|CD19|FCGR2B|FCN1|MSH6|IRF8|IGHA1|IGHA2|IGHG1|IGHG4|PLCG2|PTGDS|S100A13|SYK|EXO1|VSIG4|KLRK1|PYCARD|SHLD2|TUBB	-1.951824609	0	43	0	0	-5.9441	8.374228039
1	-3.487816095	GO:0002429	M1	1	0	GO Biological Processes	19	immune response-activating cell surface receptor signaling pathway	19_GO:0002376 immune system process	-3.487816095	2.958226638	4.318617176	30284	251	571	14	2.451838879	0.647198427	930|2219|3493|3494|3500|3503|3823|5336|6850|6966|22914|28526|29760|55024	CD19|FCN1|IGHA1|IGHA2|IGHG1|IGHG4|KLRC3|PLCG2|SYK|TRGC1|KLRK1|TRDC|BLNK|BANK1	-1.925523231	0	43	0	0	-5.9441	8.374228039
1	-3.210448353	GO:0002443	M1	1	0	GO Biological Processes	19	leukocyte mediated immunity	19_GO:0002376 immune system process	-3.210448353	2.660707906	4.000562609	30284	299	571	15	2.626970228	0.669312388	715|930|2213|2956|3493|3494|3500|3503|5730|6284|6850|9156|22914|54537|203068	C1R|CD19|FCGR2B|MSH6|IGHA1|IGHA2|IGHG1|IGHG4|PTGDS|S100A13|SYK|EXO1|KLRK1|SHLD2|TUBB	-1.682031731	0	43	0	0	-5.9441	8.374228039
1	-3.153126909	GO:0006958	M1	1	0	GO Biological Processes	19	complement activation, classical pathway	19_GO:0002376 immune system process	-3.153126909	6.978523366	5.112060751	30284	38	571	5	0.875656743	0.38988727	715|3493|3494|3500|3503	C1R|IGHA1|IGHA2|IGHG1|IGHG4	-1.632618751	0	43	0	0	-5.9441	8.374228039
1	-2.917091947	GO:0016064	M1	1	0	GO Biological Processes	19	immunoglobulin mediated immune response	19_GO:0002376 immune system process	-2.917091947	3.214350157	3.953777686	30284	165	571	10	1.751313485	0.548943021	715|930|2213|2956|3493|3494|3500|3503|9156|54537	C1R|CD19|FCGR2B|MSH6|IGHA1|IGHA2|IGHG1|IGHG4|EXO1|SHLD2	-1.426242137	0	43	0	0	-5.9441	8.374228039
1	-2.822448599	GO:0002764	M1	1	0	GO Biological Processes	19	immune response-regulating signaling pathway	19_GO:0002376 immune system process	-2.822448599	2.282595491	3.556942257	30284	395	571	17	2.977232925	0.711254751	930|2213|2219|3493|3494|3500|3503|3823|5336|6850|6966|11006|22914|28526|29108|29760|55024	CD19|FCGR2B|FCN1|IGHA1|IGHA2|IGHG1|IGHG4|KLRC3|PLCG2|SYK|TRGC1|LILRB4|KLRK1|TRDC|PYCARD|BLNK|BANK1	-1.341846324	0	43	0	0	-5.9441	8.374228039
1	-2.819863757	GO:0019724	M1	1	0	GO Biological Processes	19	B cell mediated immunity	19_GO:0002376 immune system process	-2.819863757	3.119810446	3.842213703	30284	170	571	10	1.751313485	0.548943021	715|930|2213|2956|3493|3494|3500|3503|9156|54537	C1R|CD19|FCGR2B|MSH6|IGHA1|IGHA2|IGHG1|IGHG4|EXO1|SHLD2	-1.339856814	0	43	0	0	-5.9441	8.374228039
1	-2.810825087	GO:0002253	M1	1	0	GO Biological Processes	19	activation of immune response	19_GO:0002376 immune system process	-2.810825087	2.276831361	3.545495657	30284	396	571	17	2.977232925	0.711254751	715|930|2219|3493|3494|3500|3503|3823|5336|6850|6966|11326|22914|28526|29108|29760|55024	C1R|CD19|FCN1|IGHA1|IGHA2|IGHG1|IGHG4|KLRC3|PLCG2|SYK|TRGC1|VSIG4|KLRK1|TRDC|PYCARD|BLNK|BANK1	-1.334373099	0	43	0	0	-5.9441	8.374228039
1	-2.782370587	GO:0002757	M1	1	0	GO Biological Processes	19	immune response-activating signaling pathway	19_GO:0002376 immune system process	-2.782370587	2.410762617	3.572134076	30284	330	571	15	2.626970228	0.669312388	930|2219|3493|3494|3500|3503|3823|5336|6850|6966|22914|28526|29108|29760|55024	CD19|FCN1|IGHA1|IGHA2|IGHG1|IGHG4|KLRC3|PLCG2|SYK|TRGC1|KLRK1|TRDC|PYCARD|BLNK|BANK1	-1.310869355	0	43	0	0	-5.9441	8.374228039
1	-2.623468604	GO:0002449	M1	1	0	GO Biological Processes	19	lymphocyte mediated immunity	19_GO:0002376 immune system process	-2.623468604	2.619100128	3.512884752	30284	243	571	12	2.101576182	0.600264092	715|930|2213|2956|3493|3494|3500|3503|9156|22914|54537|203068	C1R|CD19|FCGR2B|MSH6|IGHA1|IGHA2|IGHG1|IGHG4|EXO1|KLRK1|SHLD2|TUBB	-1.172233404	0	43	0	0	-5.9441	8.374228039
1	-2.536504519	GO:0006959	M1	1	0	GO Biological Processes	19	humoral immune response	19_GO:0002376 immune system process	-2.536504519	2.444957832	3.379472175	30284	282	571	13	2.276707531	0.624215593	715|820|2219|3493|3494|3500|3503|5452|6362|7942|9156|11326|29760	C1R|CAMP|FCN1|IGHA1|IGHA2|IGHG1|IGHG4|POU2F2|CCL18|TFEB|EXO1|VSIG4|BLNK	-1.102730746	0	43	0	0	-5.9441	8.374228039
1	-2.530548366	GO:0050778	M1	1	0	GO Biological Processes	19	positive regulation of immune response	19_GO:0002376 immune system process	-2.530548366	1.860939564	3.157178324	30284	684	571	24	4.203152364	0.839740543	715|911|912|930|942|2213|2219|3120|3493|3494|3500|3503|3823|5336|6850|6966|7855|11326|22914|28526|29108|29760|54537|55024	C1R|CD1C|CD1D|CD19|CD86|FCGR2B|FCN1|HLA-DQB2|IGHA1|IGHA2|IGHG1|IGHG4|KLRC3|PLCG2|SYK|TRGC1|FZD5|VSIG4|KLRK1|TRDC|PYCARD|BLNK|SHLD2|BANK1	-1.098379719	0	43	0	0	-5.9441	8.374228039
1	-5.90207437	R-HSA-9012999	M1	1	0	Reactome Gene Sets	6	RHO GTPase cycle		-5.90207437	3.193313834	5.980349859	30284	382	571	23	4.028021016	0.822810897	1152|1536|1894|3728|3954|4001|8936|9824|9928|10276|10376|10409|11113|23433|23580|29127|54443|55789|81624|89839|115703|128239|221472	CKB|CYBB|ECT2|JUP|LETM1|LMNB1|WASF1|ARHGAP11A|KIF14|NET1|TUBA1B|BASP1|CIT|RHOQ|CDC42EP4|RACGAP1|ANLN|DEPDC1B|DIAPH3|ARHGAP11B|ARHGAP33|IQGAP3|FGD2	-4.059803829	0	44	1	1	-5.90207437	8.090355903
1	-5.81351051	R-HSA-9013026	M1	1	0	Reactome Gene Sets	6	RHOB GTPase cycle		-5.81351051	8.090355903	7.557099446	30284	59	571	9	1.576182137	0.521237016	1894|3728|10276|11113|29127|54443|55789|81624|128239	ECT2|JUP|NET1|CIT|RACGAP1|ANLN|DEPDC1B|DIAPH3|IQGAP3	-3.979383229	0	44	0	0	-5.90207437	8.090355903
1	-4.617950105	R-HSA-8980692	M1	1	0	Reactome Gene Sets	6	RHOA GTPase cycle		-4.617950105	4.704875431	5.730770745	30284	124	571	11	1.926444834	0.575222935	1894|3728|9824|10276|11113|29127|54443|55789|81624|89839|128239	ECT2|JUP|ARHGAP11A|NET1|CIT|RACGAP1|ANLN|DEPDC1B|DIAPH3|ARHGAP11B|IQGAP3	-2.912110032	0	44	0	0	-5.90207437	8.090355903
1	-4.511903008	R-HSA-9013406	M1	1	0	Reactome Gene Sets	6	RHOQ GTPase cycle		-4.511903008	7.734530064	6.473065436	30284	48	571	7	1.22591944	0.460505063	3728|23433|23580|55789|81624|115703|128239	JUP|RHOQ|CDC42EP4|DEPDC1B|DIAPH3|ARHGAP33|IQGAP3	-2.827538048	0	44	0	0	-5.90207437	8.090355903
1	-3.876763618	R-HSA-9013106	M1	1	0	Reactome Gene Sets	6	RHOC GTPase cycle		-3.876763618	6.187624051	5.575866934	30284	60	571	7	1.22591944	0.460505063	3728|11113|29127|54443|55789|81624|128239	JUP|CIT|RACGAP1|ANLN|DEPDC1B|DIAPH3|IQGAP3	-2.267433101	0	44	0	0	-5.90207437	8.090355903
1	-3.787913684	R-HSA-9013148	M1	1	0	Reactome Gene Sets	6	CDC42 GTPase cycle		-3.787913684	4.143498249	4.940553325	30284	128	571	10	1.751313485	0.548943021	1894|3728|23580|29127|55789|81624|89839|115703|128239|221472	ECT2|JUP|CDC42EP4|RACGAP1|DEPDC1B|DIAPH3|ARHGAP11B|ARHGAP33|IQGAP3|FGD2	-2.192685376	0	44	0	0	-5.90207437	8.090355903
1	-3.146123533	R-HSA-9013149	M1	1	0	Reactome Gene Sets	6	RAC1 GTPase cycle		-3.146123533	3.443946596	4.214992025	30284	154	571	10	1.751313485	0.548943021	1536|1894|8936|11113|23580|29127|55789|81624|115703|128239	CYBB|ECT2|WASF1|CIT|CDC42EP4|RACGAP1|DEPDC1B|DIAPH3|ARHGAP33|IQGAP3	-1.626919564	0	44	0	0	-5.90207437	8.090355903
1	-2.297079173	R-HSA-9035034	M1	1	0	Reactome Gene Sets	6	RHOF GTPase cycle		-2.297079173	5.733705685	3.993973806	30284	37	571	4	0.700525394	0.349033701	4001|10409|55789|81624	LMNB1|BASP1|DEPDC1B|DIAPH3	-0.899217955	0	44	0	0	-5.90207437	8.090355903
1	-2.02898846	R-HSA-9013409	M1	1	0	Reactome Gene Sets	6	RHOJ GTPase cycle		-2.02898846	4.821525235	3.51654701	30284	44	571	4	0.700525394	0.349033701	3728|55789|81624|128239	JUP|DEPDC1B|DIAPH3|IQGAP3	-0.666570595	0	44	0	0	-5.90207437	8.090355903
1	-5.868143196	GO:0000076	M1	1	0	GO Biological Processes	19	DNA replication checkpoint signaling	19_GO:0048519 negative regulation of biological process	-5.868143196	15.91103327	9.24706316	30284	20	571	6	1.050788091	0.426722642	990|8318|8914|29980|63967|81620	CDC6|CDC45|TIMELESS|DONSON|CLSPN|CDT1	-4.032669265	0	45	1	1	-5.868143196	15.91103327
1	-3.007553044	GO:0033314	M1	1	0	GO Biological Processes	19	mitotic DNA replication checkpoint signaling	19_GO:0048519 negative regulation of biological process	-3.007553044	14.4645757	6.191637694	30284	11	571	3	0.525394046	0.302538489	990|29980|63967	CDC6|DONSON|CLSPN	-1.508517416	0	45	0	0	-5.868143196	15.91103327
1	-5.78649985	GO:0071897	M1	1	0	GO Biological Processes	19	DNA biosynthetic process	19_GO:0009987 cellular process	-5.78649985	6.206431419	7.008365988	30284	94	571	11	1.926444834	0.575222935	1063|3978|5111|5427|5983|6240|7083|9768|10721|51514|80119	CENPF|LIG1|PCNA|POLE2|RFC3|RRM1|TK1|PCLAF|POLQ|DTL|PIF1	-3.955053408	0	46	1	1	-5.78649985	10.60735552
1	-4.63626583	GO:0000731	M1	1	0	GO Biological Processes	19	DNA synthesis involved in DNA repair	19_GO:0050896 response to stimulus	-4.63626583	8.07081398	6.652977387	30284	46	571	7	1.22591944	0.460505063	5111|5427|5983|6240|9768|10721|51514	PCNA|POLE2|RFC3|RRM1|PCLAF|POLQ|DTL	-2.927413297	0	46	0	0	-5.78649985	10.60735552
1	-4.278244211	GO:0006301	M1	1	0	GO Biological Processes	19	postreplication repair	19_GO:0050896 response to stimulus	-4.278244211	8.839462931	6.524293352	30284	36	571	6	1.050788091	0.426722642	672|5111|5427|9768|10721|51514	BRCA1|PCNA|POLE2|PCLAF|POLQ|DTL	-2.61069275	0	46	0	0	-5.78649985	10.60735552
1	-4.040831134	GO:0019985	M1	1	0	GO Biological Processes	19	translesion synthesis	19_GO:0050896 response to stimulus	-4.040831134	10.60735552	6.661788362	30284	25	571	5	0.875656743	0.38988727	5111|5427|9768|10721|51514	PCNA|POLE2|PCLAF|POLQ|DTL	-2.411831091	0	46	0	0	-5.78649985	10.60735552
1	-5.627264585	GO:0031109	M1	1	0	GO Biological Processes	19	microtubule polymerization or depolymerization	19_GO:0009987 cellular process	-5.627264585	7.698887069	7.319495556	30284	62	571	9	1.576182137	0.521237016	3925|7283|9793|11004|22974|26271|81624|146909|347240	STMN1|TUBG1|CKAP5|KIF2C|TPX2|FBXO5|DIAPH3|KIF18B|KIF24	-3.812851482	0	47	1	1	-5.627264585	15.59905223
1	-4.920444163	GO:0007019	M1	1	0	GO Biological Processes	19	microtubule depolymerization	19_GO:0009987 cellular process	-4.920444163	15.59905223	8.346582406	30284	17	571	5	0.875656743	0.38988727	3925|9793|11004|146909|347240	STMN1|CKAP5|KIF2C|KIF18B|KIF24	-3.183495725	0	47	0	0	-5.627264585	15.59905223
1	-3.10025794	GO:0051261	M1	1	0	GO Biological Processes	19	protein depolymerization	19_GO:0009987 cellular process	-3.10025794	6.79958687	5.023967461	30284	39	571	5	0.875656743	0.38988727	3925|9793|11004|146909|347240	STMN1|CKAP5|KIF2C|KIF18B|KIF24	-1.587516806	0	47	0	0	-5.627264585	15.59905223
1	-2.672498181	GO:0022411	M1	1	0	GO Biological Processes	19	cellular component disassembly	19_GO:0009987 cellular process	-2.672498181	2.434475037	3.490427281	30284	305	571	14	2.451838879	0.647198427	983|3925|5347|6790|7153|9793|11004|11145|11198|29028|80119|81624|146909|347240	CDK1|STMN1|PLK1|AURKA|TOP2A|CKAP5|KIF2C|PLAAT3|SUPT16H|ATAD2|PIF1|DIAPH3|KIF18B|KIF24	-1.215094717	0	47	0	0	-5.627264585	15.59905223
1	-2.12609758	GO:0032984	M1	1	0	GO Biological Processes	19	protein-containing complex disassembly	19_GO:0009987 cellular process	-2.12609758	2.847612219	3.134098294	30284	149	571	8	1.401050788	0.49186399	3925|9793|11004|11198|29028|80119|146909|347240	STMN1|CKAP5|KIF2C|SUPT16H|ATAD2|PIF1|KIF18B|KIF24	-0.748439749	0	47	0	0	-5.627264585	15.59905223
1	-5.529336242	WP5491	M1	1	0	WikiPathways	27	Transcriptional regulation of memory B cell differentiation		-5.529336242	8.839462931	7.535099858	30284	48	571	8	1.401050788	0.49186399	1869|2146|3394|5452|6689|6850|6925|100271849	E2F1|EZH2|IRF8|POU2F2|SPIB|SYK|TCF4|MEF2B	-3.726335914	0	48	1	1	-5.529336242	8.839462931
1	-2.049706631	WP5469	M1	1	0	WikiPathways	27	Hallmark of cancer metastasis and epithelial to mesenchymal transition		-2.049706631	6.917840554	3.935770723	30284	23	571	3	0.525394046	0.302538489	2146|6839|6925	EZH2|SUV39H1|TCF4	-0.684100433	0	48	0	0	-5.529336242	8.839462931
1	-5.458890334	GO:0044283	M1	1	0	GO Biological Processes	19	small molecule biosynthetic process	19_GO:0009987 cellular process	-5.458890334	2.845320686	5.5650594	30284	466	571	25	4.378283713	0.856272829	672|1036|1719|1841|3992|3995|5336|5360|5730|5805|6652|6697|6850|7083|10170|10994|23498|26227|29108|51363|60386|79966|84105|84274|200895	BRCA1|CDO1|DHFR|DTYMK|FADS1|FADS3|PLCG2|PLTP|PTGDS|PTS|SORD|SPR|SYK|TK1|DHRS9|ILVBL|HAAO|PHGDH|PYCARD|CHST15|SLC25A19|SCD5|PCBD2|COQ5|DHFR2	-3.662103194	0	49	1	1	-5.458890334	5.303677758
1	-2.64407613	GO:0046394	M1	1	0	GO Biological Processes	19	carboxylic acid biosynthetic process	19_GO:0009987 cellular process	-2.64407613	2.516343462	3.495297269	30284	274	571	13	2.276707531	0.624215593	672|1036|3992|3995|5730|6850|10170|10994|23498|26227|29108|79966|84105	BRCA1|CDO1|FADS1|FADS3|PTGDS|SYK|DHRS9|ILVBL|HAAO|PHGDH|PYCARD|SCD5|PCBD2	-1.19004803	0	49	0	0	-5.458890334	5.303677758
1	-2.603170162	GO:0016053	M1	1	0	GO Biological Processes	19	organic acid biosynthetic process	19_GO:0009987 cellular process	-2.603170162	2.489090645	3.451389563	30284	277	571	13	2.276707531	0.624215593	672|1036|3992|3995|5730|6850|10170|10994|23498|26227|29108|79966|84105	BRCA1|CDO1|FADS1|FADS3|PTGDS|SYK|DHRS9|ILVBL|HAAO|PHGDH|PYCARD|SCD5|PCBD2	-1.155815092	0	49	0	0	-5.458890334	5.303677758
1	-2.17525286	GO:0006636	M1	1	0	GO Biological Processes	19	unsaturated fatty acid biosynthetic process	19_GO:0009987 cellular process	-2.17525286	5.303677758	3.775673029	30284	40	571	4	0.700525394	0.349033701	3992|3995|5730|79966	FADS1|FADS3|PTGDS|SCD5	-0.792869253	0	49	0	0	-5.458890334	5.303677758
1	-5.390163976	WP4240	M1	1	0	WikiPathways	27	Regulation of sister chromatid separation at the metaphase anaphase transition		-5.390163976	18.94170628	9.308202031	30284	14	571	5	0.875656743	0.38988727	699|701|991|1062|4085	BUB1|BUB1B|CDC20|CENPE|MAD2L1	-3.603136674	0	50	1	1	-5.390163976	39.77758319
1	-4.580066605	CORUM:190	M1	1	0	CORUM	33	Mitotic checkpoint complex (MCC)		-4.580066605	39.77758319	10.75169781	30284	4	571	3	0.525394046	0.302538489	701|991|4085	BUB1B|CDC20|MAD2L1	-2.890913344	0	50	0	0	-5.390163976	39.77758319
1	-3.458493609	GO:0070601	M1	1	0	GO Biological Processes	19	centromeric sister chromatid cohesion	19_GO:0009987 cellular process	-3.458493609	19.88879159	7.40703115	30284	8	571	3	0.525394046	0.302538489	699|701|151648	BUB1|BUB1B|SGO1	-1.906854455	0	50	0	0	-5.390163976	39.77758319
1	-2.42907986	GO:0051177	M1	1	0	GO Biological Processes	19	meiotic sister chromatid cohesion	19_GO:0009987 cellular process	-2.42907986	9.359431338	4.779261108	30284	17	571	3	0.525394046	0.302538489	699|701|151246	BUB1|BUB1B|SGO2	-1.013633468	0	50	0	0	-5.390163976	39.77758319
1	-5.390163976	GO:0042559	M1	1	0	GO Biological Processes	19	pteridine-containing compound biosynthetic process	19_GO:0009987 cellular process	-5.390163976	18.94170628	9.308202031	30284	14	571	5	0.875656743	0.38988727	1719|5805|6697|84105|200895	DHFR|PTS|SPR|PCBD2|DHFR2	-3.603136674	0	51	1	1	-5.390163976	26.51838879
1	-5.083893347	GO:0006729	M1	1	0	GO Biological Processes	19	tetrahydrobiopterin biosynthetic process	19_GO:0009987 cellular process	-5.083893347	26.51838879	10.00675452	30284	8	571	4	0.700525394	0.349033701	1719|5805|6697|84105	DHFR|PTS|SPR|PCBD2	-3.336059766	0	51	0	0	-5.390163976	26.51838879
1	-4.936190341	hsa00790	M1	1	0	KEGG Pathway	24	Folate biosynthesis		-4.936190341	11.36502377	7.606551555	30284	28	571	6	1.050788091	0.426722642	1719|5805|6697|8836|84105|200895	DHFR|PTS|SPR|GGH|PCBD2|DHFR2	-3.197086591	0	51	0	0	-5.390163976	26.51838879
1	-4.835159774	GO:0046146	M1	1	0	GO Biological Processes	19	tetrahydrobiopterin metabolic process	19_GO:0009987 cellular process	-4.835159774	23.57190115	9.388399667	30284	9	571	4	0.700525394	0.349033701	1719|5805|6697|84105	DHFR|PTS|SPR|PCBD2	-3.105671793	0	51	0	0	-5.390163976	26.51838879
1	-4.502601257	GO:0042558	M1	1	0	GO Biological Processes	19	pteridine-containing compound metabolic process	19_GO:0009987 cellular process	-4.502601257	9.64305047	6.886497625	30284	33	571	6	1.050788091	0.426722642	1719|5805|6697|8836|84105|200895	DHFR|PTS|SPR|GGH|PCBD2|DHFR2	-2.822029285	0	51	0	0	-5.390163976	26.51838879
1	-3.079453911	GO:0034312	M1	1	0	GO Biological Processes	19	diol biosynthetic process	19_GO:0009987 cellular process	-3.079453911	9.223787406	5.469383876	30284	23	571	4	0.700525394	0.349033701	1719|5805|6697|84105	DHFR|PTS|SPR|PCBD2	-1.57118021	0	51	0	0	-5.390163976	26.51838879
1	-3.028449924	R-HSA-196854	M1	1	0	Reactome Gene Sets	6	Metabolism of vitamins and cofactors		-3.028449924	3.10321571	4.010075999	30284	188	571	11	1.926444834	0.575222935	344|1719|2350|5805|6697|8876|9672|23475|60386|84274|200895	APOC2|DHFR|FOLR2|PTS|SPR|VNN1|SDC3|QPRT|SLC25A19|COQ5|DHFR2	-1.525226215	0	51	0	0	-5.390163976	26.51838879
1	-2.888721051	R-HSA-1474151	M1	1	0	Reactome Gene Sets	6	Tetrahydrobiopterin (BH4) synthesis, recycling, salvage and regulation		-2.888721051	13.2591944	5.888114523	30284	12	571	3	0.525394046	0.302538489	1719|5805|6697	DHFR|PTS|SPR	-1.400910404	0	51	0	0	-5.390163976	26.51838879
1	-2.808245693	R-HSA-8978934	M1	1	0	Reactome Gene Sets	6	Metabolism of cofactors		-2.808245693	7.857300383	4.941586188	30284	27	571	4	0.700525394	0.349033701	1719|5805|6697|84274	DHFR|PTS|SPR|COQ5	-1.332972251	0	51	0	0	-5.390163976	26.51838879
1	-2.687218516	GO:0046173	M1	1	0	GO Biological Processes	19	polyol biosynthetic process	19_GO:0009987 cellular process	-2.687218516	5.524664332	4.348996591	30284	48	571	5	0.875656743	0.38988727	1719|5336|5805|6697|84105	DHFR|PLCG2|PTS|SPR|PCBD2	-1.224702305	0	51	0	0	-5.390163976	26.51838879
1	-2.634057941	hsa01523	M1	1	0	KEGG Pathway	24	Antifolate resistance		-2.634057941	7.071570344	4.61226772	30284	30	571	4	0.700525394	0.349033701	1719|2350|8836|200895	DHFR|FOLR2|GGH|DHFR2	-1.181707734	0	51	0	0	-5.390163976	26.51838879
1	-2.591417172	WP4156	M1	1	0	WikiPathways	27	Biosynthesis and regeneration of tetrahydrobiopterin and catabolism of phenylalanine		-2.591417172	10.60735552	5.159346616	30284	15	571	3	0.525394046	0.302538489	1719|5805|6697	DHFR|PTS|SPR	-1.148501625	0	51	0	0	-5.390163976	26.51838879
1	-2.590918361	hsa01240	M1	1	0	KEGG Pathway	24	Biosynthesis of cofactors		-2.590918361	3.119810446	3.64401555	30284	153	571	9	1.576182137	0.521237016	1719|5805|6697|8836|23475|23498|84274|125061|200895	DHFR|PTS|SPR|GGH|QPRT|HAAO|COQ5|AFMID|DHFR2	-1.148501625	0	51	0	0	-5.390163976	26.51838879
1	-2.528956218	GO:0034311	M1	1	0	GO Biological Processes	19	diol metabolic process	19_GO:0009987 cellular process	-2.528956218	6.629597198	4.416919825	30284	32	571	4	0.700525394	0.349033701	1719|5805|6697|84105	DHFR|PTS|SPR|PCBD2	-1.098379719	0	51	0	0	-5.390163976	26.51838879
1	-2.42907986	R-HSA-196757	M1	1	0	Reactome Gene Sets	6	Metabolism of folate and pterines		-2.42907986	9.359431338	4.779261108	30284	17	571	3	0.525394046	0.302538489	1719|2350|200895	DHFR|FOLR2|DHFR2	-1.013633468	0	51	0	0	-5.390163976	26.51838879
1	-2.033370481	GO:0019751	M1	1	0	GO Biological Processes	19	polyol metabolic process	19_GO:0009987 cellular process	-2.033370481	3.349691216	3.179746392	30284	95	571	6	1.050788091	0.426722642	1719|5336|5805|6652|6697|84105	DHFR|PLCG2|PTS|SORD|SPR|PCBD2	-0.669818837	0	51	0	0	-5.390163976	26.51838879
1	-5.288483964	GO:0051298	M1	1	0	GO Biological Processes	19	centrosome duplication	19_GO:0009987 cellular process	-5.288483964	10.03398495	7.622252342	30284	37	571	7	1.22591944	0.460505063	675|1017|9793|10733|29901|116840|284403	BRCA2|CDK2|CKAP5|PLK4|SAC3D1|CNTROB|WDR62	-3.506255545	0	52	1	1	-5.288483964	10.03398495
1	-3.194526831	GO:0046605	M1	1	0	GO Biological Processes	19	regulation of centrosome cycle	19_GO:0050789 regulation of biological process	-3.194526831	5.682511884	4.861971916	30284	56	571	6	1.050788091	0.426722642	672|899|6790|10733|284403|348654	BRCA1|CCNF|AURKA|PLK4|WDR62|GEN1	-1.668762398	0	52	0	0	-5.288483964	10.03398495
1	-3.006749179	GO:0007099	M1	1	0	GO Biological Processes	19	centriole replication	19_GO:0009987 cellular process	-3.006749179	8.839462931	5.326006852	30284	24	571	4	0.700525394	0.349033701	1017|10733|116840|284403	CDK2|PLK4|CNTROB|WDR62	-1.508517416	0	52	0	0	-5.288483964	10.03398495
1	-2.580506278	GO:0098534	M1	1	0	GO Biological Processes	19	centriole assembly	19_GO:0009987 cellular process	-2.580506278	6.843455172	4.512431174	30284	31	571	4	0.700525394	0.349033701	1017|10733|116840|284403	CDK2|PLK4|CNTROB|WDR62	-1.139723254	0	52	0	0	-5.288483964	10.03398495
1	-5.28532386	GO:0051445	M1	1	0	GO Biological Processes	19	regulation of meiotic cell cycle	19_GO:0022414 reproductive process	-5.28532386	7.019573504	6.888837546	30284	68	571	9	1.576182137	0.521237016	991|7272|9088|9319|10635|11130|26271|57082|259266	CDC20|TTK|PKMYT1|TRIP13|RAD51AP1|ZWINT|FBXO5|KNL1|ASPM	-3.504286921	0	53	1	1	-5.28532386	31.82206655
1	-4.502601257	GO:0040020	M1	1	0	GO Biological Processes	19	regulation of meiotic nuclear division	19_GO:0022414 reproductive process	-4.502601257	9.64305047	6.886497625	30284	33	571	6	1.050788091	0.426722642	991|9319|10635|11130|26271|57082	CDC20|TRIP13|RAD51AP1|ZWINT|FBXO5|KNL1	-2.822029285	0	53	0	0	-5.28532386	31.82206655
1	-4.188274002	CORUM:7542	M1	1	0	CORUM	33	KNL1-MIS12-NDC80-SPC24-ZWINT complex		-4.188274002	31.82206655	9.554770124	30284	5	571	3	0.525394046	0.302538489	11130|57082|147841	ZWINT|KNL1|SPC24	-2.546512184	0	53	0	0	-5.28532386	31.82206655
1	-3.967729705	GO:1901993	M1	1	0	GO Biological Processes	19	regulation of meiotic cell cycle phase transition	19_GO:0022414 reproductive process	-3.967729705	15.15336502	7.342801125	30284	14	571	4	0.700525394	0.349033701	7272|9088|11130|57082	TTK|PKMYT1|ZWINT|KNL1	-2.343731188	0	53	0	0	-5.28532386	31.82206655
1	-3.893385661	GO:1902102	M1	1	0	GO Biological Processes	19	regulation of metaphase/anaphase transition of meiotic cell cycle	19_GO:0022414 reproductive process	-3.893385661	26.51838879	8.665817402	30284	6	571	3	0.525394046	0.302538489	7272|11130|57082	TTK|ZWINT|KNL1	-2.281644623	0	53	0	0	-5.28532386	31.82206655
1	-3.893385661	GO:1905132	M1	1	0	GO Biological Processes	19	regulation of meiotic chromosome separation	19_GO:0022414 reproductive process	-3.893385661	26.51838879	8.665817402	30284	6	571	3	0.525394046	0.302538489	7272|11130|57082	TTK|ZWINT|KNL1	-2.281644623	0	53	0	0	-5.28532386	31.82206655
1	-3.508474833	GO:0051447	M1	1	0	GO Biological Processes	19	negative regulation of meiotic cell cycle	19_GO:0022414 reproductive process	-3.508474833	11.78595057	6.345435229	30284	18	571	4	0.700525394	0.349033701	7272|9088|9319|26271	TTK|PKMYT1|TRIP13|FBXO5	-1.944741521	0	53	0	0	-5.28532386	31.82206655
1	-3.254849271	GO:2000241	M1	1	0	GO Biological Processes	19	regulation of reproductive process	19_GO:0022414 reproductive process	-3.254849271	3.104591859	4.191383222	30284	205	571	12	2.101576182	0.600264092	991|5176|5730|6790|7272|9088|9319|10635|11130|26271|57082|259266	CDC20|SERPINF1|PTGDS|AURKA|TTK|PKMYT1|TRIP13|RAD51AP1|ZWINT|FBXO5|KNL1|ASPM	-1.721079183	0	53	0	0	-5.28532386	31.82206655
1	-2.561727871	GO:2000242	M1	1	0	GO Biological Processes	19	negative regulation of reproductive process	19_GO:0022414 reproductive process	-2.561727871	4.300279264	3.9403558	30284	74	571	6	1.050788091	0.426722642	5176|5730|7272|9088|9319|26271	SERPINF1|PTGDS|TTK|PKMYT1|TRIP13|FBXO5	-1.126883087	0	53	0	0	-5.28532386	31.82206655
1	-5.278637746	GO:0042113	M1	1	0	GO Biological Processes	19	B cell activation	19_GO:0002376 immune system process	-5.278637746	4.05893706	5.955883135	30284	196	571	15	2.626970228	0.669312388	930|933|942|2146|2213|2956|3087|3394|5079|5336|6850|9156|29760|55024|83416	CD19|CD22|CD86|EZH2|FCGR2B|MSH6|HHEX|IRF8|PAX5|PLCG2|SYK|EXO1|BLNK|BANK1|FCRL5	-3.498789028	0	54	1	1	-5.278637746	53.03677758
1	-5.175973459	GO:0002316	M1	1	0	GO Biological Processes	19	follicular B cell differentiation	19_GO:0002376 immune system process	-5.175973459	53.03677758	12.49482467	30284	3	571	3	0.525394046	0.302538489	2213|3394|5336	FCGR2B|IRF8|PLCG2	-3.420354621	0	54	0	0	-5.278637746	53.03677758
1	-4.990875993	GO:0045321	M1	1	0	GO Biological Processes	19	leukocyte activation	19_GO:0002376 immune system process	-4.990875993	2.456975319	5.106374729	30284	626	571	29	5.078809107	0.918849704	558|820|911|912|930|933|942|2146|2213|2956|3087|3394|5079|5336|5730|6284|6850|6966|7855|9156|10537|22914|26279|28526|29108|29760|55024|55509|83416	AXL|CAMP|CD1C|CD1D|CD19|CD22|CD86|EZH2|FCGR2B|MSH6|HHEX|IRF8|PAX5|PLCG2|PTGDS|S100A13|SYK|TRGC1|FZD5|EXO1|UBD|KLRK1|PLA2G2D|TRDC|PYCARD|BLNK|BANK1|BATF3|FCRL5	-3.249606181	0	54	0	0	-5.278637746	53.03677758
1	-3.98455836	GO:0046649	M1	1	0	GO Biological Processes	19	lymphocyte activation	19_GO:0002376 immune system process	-3.98455836	2.420329136	4.457446799	30284	504	571	23	4.028021016	0.822810897	558|911|912|930|933|942|2146|2213|2956|3087|3394|5079|5336|6850|6966|7855|9156|22914|26279|28526|29760|55024|83416	AXL|CD1C|CD1D|CD19|CD22|CD86|EZH2|FCGR2B|MSH6|HHEX|IRF8|PAX5|PLCG2|SYK|TRGC1|FZD5|EXO1|KLRK1|PLA2G2D|TRDC|BLNK|BANK1|FCRL5	-2.35806628	0	54	0	0	-5.278637746	53.03677758
1	-3.926448278	GO:0001775	M1	1	0	GO Biological Processes	19	cell activation	19_GO:0032501 multicellular organismal process	-3.926448278	2.110216615	4.279627039	30284	754	571	30	5.253940455	0.933695138	558|820|911|912|930|933|942|2146|2213|2956|3087|3394|5079|5336|5730|6284|6850|6966|7855|9156|10537|22914|26279|28526|29108|29760|55024|55509|83416|84466	AXL|CAMP|CD1C|CD1D|CD19|CD22|CD86|EZH2|FCGR2B|MSH6|HHEX|IRF8|PAX5|PLCG2|PTGDS|S100A13|SYK|TRGC1|FZD5|EXO1|UBD|KLRK1|PLA2G2D|TRDC|PYCARD|BLNK|BANK1|BATF3|FCRL5|MEGF10	-2.304104219	0	54	0	0	-5.278637746	53.03677758
1	-3.843515332	GO:0030097	M1	1	0	GO Biological Processes	19	hemopoiesis	19_GO:0032502 developmental process	-3.843515332	2.152217061	4.24425299	30284	690	571	28	4.903677758	0.903701011	558|675|912|930|2146|2213|3087|3394|5079|5336|6005|6850|7153|7704|7855|9833|10537|26279|29127|29760|51218|54443|54892|55509|79705|81624|122618|157570	AXL|BRCA2|CD1D|CD19|EZH2|FCGR2B|HHEX|IRF8|PAX5|PLCG2|RHAG|SYK|TOP2A|ZBTB16|FZD5|MELK|UBD|PLA2G2D|RACGAP1|BLNK|GLRX5|ANLN|NCAPG2|BATF3|LRRK1|DIAPH3|PLD4|ESCO2	-2.238940812	0	54	0	0	-5.278637746	53.03677758
1	-3.470188689	GO:0030183	M1	1	0	GO Biological Processes	19	B cell differentiation	19_GO:0002376 immune system process	-3.470188689	4.150704333	4.692673772	30284	115	571	9	1.576182137	0.521237016	930|2146|2213|3087|3394|5079|5336|6850|29760	CD19|EZH2|FCGR2B|HHEX|IRF8|PAX5|PLCG2|SYK|BLNK	-1.90933151	0	54	0	0	-5.278637746	53.03677758
1	-2.830271715	GO:1903131	M1	1	0	GO Biological Processes	19	mononuclear cell differentiation	19_GO:0032502 developmental process	-2.830271715	2.357190115	3.591090632	30284	360	571	16	2.802101576	0.690640942	558|912|930|2146|2213|3087|3394|5079|5336|6850|7855|10537|26279|29760|55509|81624	AXL|CD1D|CD19|EZH2|FCGR2B|HHEX|IRF8|PAX5|PLCG2|SYK|FZD5|UBD|PLA2G2D|BLNK|BATF3|DIAPH3	-1.349073292	0	54	0	0	-5.278637746	53.03677758
1	-2.645588956	GO:0002366	M1	1	0	GO Biological Processes	19	leukocyte activation involved in immune response	19_GO:0002376 immune system process	-2.645588956	2.778116921	3.584417718	30284	210	571	11	1.926444834	0.575222935	911|930|2213|2956|3394|5336|5730|6284|6850|9156|29108	CD1C|CD19|FCGR2B|MSH6|IRF8|PLCG2|PTGDS|S100A13|SYK|EXO1|PYCARD	-1.191000113	0	54	0	0	-5.278637746	53.03677758
1	-2.591612407	GO:0002312	M1	1	0	GO Biological Processes	19	B cell activation involved in immune response	19_GO:0002376 immune system process	-2.591612407	4.359187199	3.983431351	30284	73	571	6	1.050788091	0.426722642	930|2213|2956|3394|5336|9156	CD19|FCGR2B|MSH6|IRF8|PLCG2|EXO1	-1.148501625	0	54	0	0	-5.278637746	53.03677758
1	-2.582207729	GO:0002263	M1	1	0	GO Biological Processes	19	cell activation involved in immune response	19_GO:0002376 immune system process	-2.582207729	2.726189502	3.512957491	30284	214	571	11	1.926444834	0.575222935	911|930|2213|2956|3394|5336|5730|6284|6850|9156|29108	CD1C|CD19|FCGR2B|MSH6|IRF8|PLCG2|PTGDS|S100A13|SYK|EXO1|PYCARD	-1.140336247	0	54	0	0	-5.278637746	53.03677758
1	-2.562947511	GO:0030098	M1	1	0	GO Biological Processes	19	lymphocyte differentiation	19_GO:0002376 immune system process	-2.562947511	2.462421816	3.408053042	30284	280	571	13	2.276707531	0.624215593	558|912|930|2146|2213|3087|3394|5079|5336|6850|7855|26279|29760	AXL|CD1D|CD19|EZH2|FCGR2B|HHEX|IRF8|PAX5|PLCG2|SYK|FZD5|PLA2G2D|BLNK	-1.127067839	0	54	0	0	-5.278637746	53.03677758
1	-2.483554332	GO:0002521	M1	1	0	GO Biological Processes	19	leukocyte differentiation	19_GO:0032502 developmental process	-2.483554332	2.116491124	3.217169691	30284	426	571	17	2.977232925	0.711254751	558|912|930|2146|2213|3087|3394|5079|5336|6850|7855|10537|26279|29760|55509|79705|81624	AXL|CD1D|CD19|EZH2|FCGR2B|HHEX|IRF8|PAX5|PLCG2|SYK|FZD5|UBD|PLA2G2D|BLNK|BATF3|LRRK1|DIAPH3	-1.059825552	0	54	0	0	-5.278637746	53.03677758
1	-2.479277768	GO:0002335	M1	1	0	GO Biological Processes	19	mature B cell differentiation	19_GO:0002376 immune system process	-2.479277768	6.428700313	4.325409408	30284	33	571	4	0.700525394	0.349033701	930|2213|3394|5336	CD19|FCGR2B|IRF8|PLCG2	-1.057634441	0	54	0	0	-5.278637746	53.03677758
1	-2.089389148	GO:0002275	M1	1	0	GO Biological Processes	19	myeloid cell activation involved in immune response	19_GO:0002376 immune system process	-2.089389148	4.017937696	3.402464714	30284	66	571	5	0.875656743	0.38988727	5336|5730|6284|6850|29108	PLCG2|PTGDS|S100A13|SYK|PYCARD	-0.717798936	0	54	0	0	-5.278637746	53.03677758
1	-2.027657522	GO:0002274	M1	1	0	GO Biological Processes	19	myeloid leukocyte activation	19_GO:0002376 immune system process	-2.027657522	2.737382069	3.006166814	30284	155	571	8	1.401050788	0.49186399	820|5336|5730|6284|6850|10537|29108|55509	CAMP|PLCG2|PTGDS|S100A13|SYK|UBD|PYCARD|BATF3	-0.665693228	0	54	0	0	-5.278637746	53.03677758
1	-5.220864533	GO:0001833	M1	1	0	GO Biological Processes	19	inner cell mass cell proliferation	19_GO:0040007 growth	-5.220864533	17.67892586	8.956924676	30284	15	571	5	0.875656743	0.38988727	675|1111|9837|54892|84296	BRCA2|CHEK1|GINS1|NCAPG2|GINS4	-3.446908639	0	55	1	1	-5.220864533	39.77758319
1	-5.000910307	GO:0001824	M1	1	0	GO Biological Processes	19	blastocyst development	19_GO:0032502 developmental process	-5.000910307	5.162872154	6.145846283	30284	113	571	11	1.926444834	0.575222935	675|1111|4678|4751|5932|6241|9837|54892|55723|84295|84296	BRCA2|CHEK1|NASP|NEK2|RBBP8|RRM2|GINS1|NCAPG2|ASF1B|PHF6|GINS4	-3.258553399	0	55	0	0	-5.220864533	39.77758319
1	-4.580066605	CORUM:678	M1	1	0	CORUM	33	GINS complex		-4.580066605	39.77758319	10.75169781	30284	4	571	3	0.525394046	0.302538489	9837|51659|84296	GINS1|GINS2|GINS4	-2.890913344	0	55	0	0	-5.220864533	39.77758319
1	-4.325360985	GO:0001832	M1	1	0	GO Biological Processes	19	blastocyst growth	19_GO:0040007 growth	-4.325360985	12.05381309	7.189834515	30284	22	571	5	0.875656743	0.38988727	675|1111|9837|54892|84296	BRCA2|CHEK1|GINS1|NCAPG2|GINS4	-2.655973181	0	55	0	0	-5.220864533	39.77758319
1	-3.80426536	GO:0043009	M1	1	0	GO Biological Processes	19	chordate embryonic development	19_GO:0032502 developmental process	-3.80426536	2.176281147	4.228942935	30284	658	571	27	4.72854641	0.888233543	672|675|891|1111|4082|4678|4751|5079|5754|5932|6241|7205|7855|7942|9133|9585|9837|10733|23314|26227|54892|55723|55959|79682|81624|84295|84296	BRCA1|BRCA2|CCNB1|CHEK1|MARCKS|NASP|NEK2|PAX5|PTK7|RBBP8|RRM2|TRIP6|FZD5|TFEB|CCNB2|KIF20B|GINS1|PLK4|SATB2|PHGDH|NCAPG2|ASF1B|SULF2|CENPU|DIAPH3|PHF6|GINS4	-2.206010348	0	55	0	0	-5.220864533	39.77758319
1	-3.577537915	GO:0009792	M1	1	0	GO Biological Processes	19	embryo development ending in birth or egg hatching	19_GO:0032502 developmental process	-3.577537915	2.105872051	4.043229485	30284	680	571	27	4.72854641	0.888233543	672|675|891|1111|4082|4678|4751|5079|5754|5932|6241|7205|7855|7942|9133|9585|9837|10733|23314|26227|54892|55723|55959|79682|81624|84295|84296	BRCA1|BRCA2|CCNB1|CHEK1|MARCKS|NASP|NEK2|PAX5|PTK7|RBBP8|RRM2|TRIP6|FZD5|TFEB|CCNB2|KIF20B|GINS1|PLK4|SATB2|PHGDH|NCAPG2|ASF1B|SULF2|CENPU|DIAPH3|PHF6|GINS4	-2.007638565	0	55	0	0	-5.220864533	39.77758319
1	-2.799250003	GO:0001701	M1	1	0	GO Biological Processes	19	in utero embryonic development	19_GO:0032502 developmental process	-2.799250003	2.271096269	3.534083339	30284	397	571	17	2.977232925	0.711254751	675|891|1111|4678|4751|5932|6241|7855|7942|9133|9837|10733|54892|55723|81624|84295|84296	BRCA2|CCNB1|CHEK1|NASP|NEK2|RBBP8|RRM2|FZD5|TFEB|CCNB2|GINS1|PLK4|NCAPG2|ASF1B|DIAPH3|PHF6|GINS4	-1.324564638	0	55	0	0	-5.220864533	39.77758319
1	-5.197806715	R-HSA-391251	M1	1	0	Reactome Gene Sets	6	Protein folding		-5.197806715	6.026906544	6.546537951	30284	88	571	10	1.751313485	0.548943021	1459|2791|6905|8786|9134|10376|10381|55970|59345|84790	CSNK2A2|GNG11|TBCE|RGS11|CCNE2|TUBA1B|TUBB3|GNG12|GNB4|TUBA1C	-3.425019852	0	56	1	1	-5.197806715	9.944395797
1	-4.612422637	R-HSA-390466	M1	1	0	Reactome Gene Sets	6	Chaperonin-mediated protein folding		-4.612422637	5.821109735	6.060107696	30284	82	571	9	1.576182137	0.521237016	1459|2791|8786|9134|10376|10381|55970|59345|84790	CSNK2A2|GNG11|RGS11|CCNE2|TUBA1B|TUBB3|GNG12|GNB4|TUBA1C	-2.907582091	0	56	0	0	-5.197806715	9.944395797
1	-3.322219473	R-HSA-6814122	M1	1	0	Reactome Gene Sets	6	Cooperation of PDCL (PhLP1) and TRiC/CCT in G-protein beta folding		-3.322219473	7.576682512	5.396716931	30284	35	571	5	0.875656743	0.38988727	1459|2791|8786|55970|59345	CSNK2A2|GNG11|RGS11|GNG12|GNB4	-1.778593192	0	56	0	0	-5.197806715	9.944395797
1	-3.154878649	R-HSA-9658195	M1	1	0	Reactome Gene Sets	6	Leishmania infection		-3.154878649	3.758511797	4.318439991	30284	127	571	9	1.576182137	0.521237016	2791|5336|7295|8936|9332|29108|55970|59345|79651	GNG11|PLCG2|TXN|WASF1|CD163|PYCARD|GNG12|GNB4|RHBDF2	-1.633062375	0	56	0	0	-5.197806715	9.944395797
1	-3.154878649	R-HSA-9824443	M1	1	0	Reactome Gene Sets	6	Parasitic Infection Pathways		-3.154878649	3.758511797	4.318439991	30284	127	571	9	1.576182137	0.521237016	2791|5336|7295|8936|9332|29108|55970|59345|79651	GNG11|PLCG2|TXN|WASF1|CD163|PYCARD|GNG12|GNB4|RHBDF2	-1.633062375	0	56	0	0	-5.197806715	9.944395797
1	-2.816338897	R-HSA-9662851	M1	1	0	Reactome Gene Sets	6	Anti-inflammatory response favouring Leishmania parasite infection		-2.816338897	4.821525235	4.308440424	30284	66	571	6	1.050788091	0.426722642	2791|5336|9332|55970|59345|79651	GNG11|PLCG2|CD163|GNG12|GNB4|RHBDF2	-1.337520175	0	56	0	0	-5.197806715	9.944395797
1	-2.816338897	R-HSA-9664433	M1	1	0	Reactome Gene Sets	6	Leishmania parasite growth and survival		-2.816338897	4.821525235	4.308440424	30284	66	571	6	1.050788091	0.426722642	2791|5336|9332|55970|59345|79651	GNG11|PLCG2|CD163|GNG12|GNB4|RHBDF2	-1.337520175	0	56	0	0	-5.197806715	9.944395797
1	-2.782451142	R-HSA-416482	M1	1	0	Reactome Gene Sets	6	G alpha (12/13) signalling events		-2.782451142	4.749562172	4.259283413	30284	67	571	6	1.050788091	0.426722642	1894|2791|10276|55970|59345|221472	ECT2|GNG11|NET1|GNG12|GNB4|FGD2	-1.310869355	0	56	0	0	-5.197806715	9.944395797
1	-2.507323626	R-HSA-8964315	M1	1	0	Reactome Gene Sets	6	G beta:gamma signalling through BTK		-2.507323626	9.944395797	4.960933306	30284	16	571	3	0.525394046	0.302538489	2791|55970|59345	GNG11|GNG12|GNB4	-1.080447771	0	56	0	0	-5.197806715	9.944395797
1	-2.42907986	R-HSA-392851	M1	1	0	Reactome Gene Sets	6	Prostacyclin signalling through prostacyclin receptor		-2.42907986	9.359431338	4.779261108	30284	17	571	3	0.525394046	0.302538489	2791|55970|59345	GNG11|GNG12|GNB4	-1.013633468	0	56	0	0	-5.197806715	9.944395797
1	-2.42907986	R-HSA-8964616	M1	1	0	Reactome Gene Sets	6	G beta:gamma signalling through CDC42		-2.42907986	9.359431338	4.779261108	30284	17	571	3	0.525394046	0.302538489	2791|55970|59345	GNG11|GNG12|GNB4	-1.013633468	0	56	0	0	-5.197806715	9.944395797
1	-2.355969753	R-HSA-392170	M1	1	0	Reactome Gene Sets	6	ADP signalling through P2Y purinoceptor 12		-2.355969753	8.839462931	4.61200002	30284	18	571	3	0.525394046	0.302538489	2791|55970|59345	GNG11|GNG12|GNB4	-0.951159675	0	56	0	0	-5.197806715	9.944395797
1	-2.355969753	R-HSA-418217	M1	1	0	Reactome Gene Sets	6	G beta:gamma signalling through PLC beta		-2.355969753	8.839462931	4.61200002	30284	18	571	3	0.525394046	0.302538489	2791|55970|59345	GNG11|GNG12|GNB4	-0.951159675	0	56	0	0	-5.197806715	9.944395797
1	-2.287401271	R-HSA-500657	M1	1	0	Reactome Gene Sets	6	Presynaptic function of Kainate receptors		-2.287401271	8.374228039	4.457252896	30284	19	571	3	0.525394046	0.302538489	2791|55970|59345	GNG11|GNG12|GNB4	-0.892973229	0	56	0	0	-5.197806715	9.944395797
1	-2.161985598	R-HSA-202040	M1	1	0	Reactome Gene Sets	6	G-protein activation		-2.161985598	7.576682512	4.179311926	30284	21	571	3	0.525394046	0.302538489	2791|55970|59345	GNG11|GNG12|GNB4	-0.781498476	0	56	0	0	-5.197806715	9.944395797
1	-2.161985598	R-HSA-418592	M1	1	0	Reactome Gene Sets	6	ADP signalling through P2Y purinoceptor 1		-2.161985598	7.576682512	4.179311926	30284	21	571	3	0.525394046	0.302538489	2791|55970|59345	GNG11|GNG12|GNB4	-0.781498476	0	56	0	0	-5.197806715	9.944395797
1	-2.104363534	R-HSA-392451	M1	1	0	Reactome Gene Sets	6	G beta:gamma signalling through PI3Kgamma		-2.104363534	7.232287852	4.053724986	30284	22	571	3	0.525394046	0.302538489	2791|55970|59345	GNG11|GNG12|GNB4	-0.729983412	0	56	0	0	-5.197806715	9.944395797
1	-2.104363534	R-HSA-428930	M1	1	0	Reactome Gene Sets	6	Thromboxane signalling through TP receptor		-2.104363534	7.232287852	4.053724986	30284	22	571	3	0.525394046	0.302538489	2791|55970|59345	GNG11|GNG12|GNB4	-0.729983412	0	56	0	0	-5.197806715	9.944395797
1	-5.175973459	CORUM:7439	M1	1	0	CORUM	33	ECT2-KIF23-RACGAP1 complex		-5.175973459	53.03677758	12.49482467	30284	3	571	3	0.525394046	0.302538489	1894|9493|29127	ECT2|KIF23|RACGAP1	-3.420354621	0	57	1	1	-5.175973459	53.03677758
1	-4.700889975	GO:0032506	M1	1	0	GO Biological Processes	19	cytokinetic process	19_GO:0009987 cellular process	-4.700889975	8.250165402	6.747062137	30284	45	571	7	1.22591944	0.460505063	9212|10112|29127|54443|55165|116840|128239	AURKB|KIF20A|RACGAP1|ANLN|CEP55|CNTROB|IQGAP3	-2.981842268	0	57	0	0	-5.175973459	53.03677758
1	-4.260517494	WP5199	M1	1	0	WikiPathways	27	PtdIns 4 5 P2 in cytokinesis pathway		-4.260517494	17.67892586	8.010920001	30284	12	571	4	0.700525394	0.349033701	4633|9493|29127|54443	MYL2|KIF23|RACGAP1|ANLN	-2.59570607	0	57	0	0	-5.175973459	53.03677758
1	-3.576451403	GO:1902410	M1	1	0	GO Biological Processes	19	mitotic cytokinetic process	19_GO:0009987 cellular process	-3.576451403	8.554318965	5.833593891	30284	31	571	5	0.875656743	0.38988727	9212|10112|55165|116840|128239	AURKB|KIF20A|CEP55|CNTROB|IQGAP3	-2.007638565	0	57	0	0	-5.175973459	53.03677758
1	-3.458493609	GO:0000912	M1	1	0	GO Biological Processes	19	assembly of actomyosin apparatus involved in cytokinesis	19_GO:0009987 cellular process	-3.458493609	19.88879159	7.40703115	30284	8	571	3	0.525394046	0.302538489	29127|54443|128239	RACGAP1|ANLN|IQGAP3	-1.906854455	0	57	0	0	-5.175973459	53.03677758
1	-3.458493609	GO:0000915	M1	1	0	GO Biological Processes	19	actomyosin contractile ring assembly	19_GO:0009987 cellular process	-3.458493609	19.88879159	7.40703115	30284	8	571	3	0.525394046	0.302538489	29127|54443|128239	RACGAP1|ANLN|IQGAP3	-1.906854455	0	57	0	0	-5.175973459	53.03677758
1	-3.288526635	GO:0044837	M1	1	0	GO Biological Processes	19	actomyosin contractile ring organization	19_GO:0009987 cellular process	-3.288526635	17.67892586	6.937316488	30284	9	571	3	0.525394046	0.302538489	29127|54443|128239	RACGAP1|ANLN|IQGAP3	-1.752054862	0	57	0	0	-5.175973459	53.03677758
1	-3.04897945	GO:0030866	M1	1	0	GO Biological Processes	19	cortical actin cytoskeleton organization	19_GO:0009987 cellular process	-3.04897945	6.629597198	4.93891957	30284	40	571	5	0.875656743	0.38988727	5872|23433|29127|54443|128239	RAB13|RHOQ|RACGAP1|ANLN|IQGAP3	-1.542606384	0	57	0	0	-5.175973459	53.03677758
1	-2.392130253	GO:0030865	M1	1	0	GO Biological Processes	19	cortical cytoskeleton organization	19_GO:0009987 cellular process	-2.392130253	4.73542657	3.878588998	30284	56	571	5	0.875656743	0.38988727	5872|23433|29127|54443|128239	RAB13|RHOQ|RACGAP1|ANLN|IQGAP3	-0.980766565	0	57	0	0	-5.175973459	53.03677758
1	-5.175973459	GO:0071163	M1	1	0	GO Biological Processes	19	DNA replication preinitiation complex assembly	19_GO:0009987 cellular process	-5.175973459	53.03677758	12.49482467	30284	3	571	3	0.525394046	0.302538489	8318|51053|81620	CDC45|GMNN|CDT1	-3.420354621	0	58	1	1	-5.175973459	53.03677758
1	-4.619845895	GO:2000104	M1	1	0	GO Biological Processes	19	negative regulation of DNA-templated DNA replication	19_GO:0048519 negative regulation of biological process	-4.619845895	21.21471103	8.862921142	30284	10	571	4	0.700525394	0.349033701	8914|26271|51053|81620	TIMELESS|FBXO5|GMNN|CDT1	-2.913003988	0	58	0	0	-5.175973459	53.03677758
1	-4.580066605	CORUM:2210	M1	1	0	CORUM	33	BRCA1-IRIS-pre-replication complex		-4.580066605	39.77758319	10.75169781	30284	4	571	3	0.525394046	0.302538489	672|990|51053	BRCA1|CDC6|GMNN	-2.890913344	0	58	0	0	-5.175973459	53.03677758
1	-4.130979867	GO:0008156	M1	1	0	GO Biological Processes	19	negative regulation of DNA replication	19_GO:0048519 negative regulation of biological process	-4.130979867	11.04932866	6.827354602	30284	24	571	5	0.875656743	0.38988727	990|8914|26271|51053|81620	CDC6|TIMELESS|FBXO5|GMNN|CDT1	-2.492658023	0	58	0	0	-5.175973459	53.03677758
1	-3.458493609	GO:0035563	M1	1	0	GO Biological Processes	19	positive regulation of chromatin binding	19_GO:0065007 biological regulation	-3.458493609	19.88879159	7.40703115	30284	8	571	3	0.525394046	0.302538489	1663|51053|81620	DDX11|GMNN|CDT1	-1.906854455	0	58	0	0	-5.175973459	53.03677758
1	-3.139743133	GO:0035561	M1	1	0	GO Biological Processes	19	regulation of chromatin binding	19_GO:0065007 biological regulation	-3.139743133	15.91103327	6.537581063	30284	10	571	3	0.525394046	0.302538489	1663|51053|81620	DDX11|GMNN|CDT1	-1.622488132	0	58	0	0	-5.175973459	53.03677758
1	-5.175973459	GO:0046105	M1	1	0	GO Biological Processes	19	thymidine biosynthetic process	19_GO:0009987 cellular process	-5.175973459	53.03677758	12.49482467	30284	3	571	3	0.525394046	0.302538489	1841|7083|200895	DTYMK|TK1|DHFR2	-3.420354621	0	59	1	1	-5.175973459	53.03677758
1	-5.175973459	GO:0046120	M1	1	0	GO Biological Processes	19	deoxyribonucleoside biosynthetic process	19_GO:0009987 cellular process	-5.175973459	53.03677758	12.49482467	30284	3	571	3	0.525394046	0.302538489	1841|7083|200895	DTYMK|TK1|DHFR2	-3.420354621	0	59	0	0	-5.175973459	53.03677758
1	-5.175973459	GO:0046126	M1	1	0	GO Biological Processes	19	pyrimidine deoxyribonucleoside biosynthetic process	19_GO:0009987 cellular process	-5.175973459	53.03677758	12.49482467	30284	3	571	3	0.525394046	0.302538489	1841|7083|200895	DTYMK|TK1|DHFR2	-3.420354621	0	59	0	0	-5.175973459	53.03677758
1	-4.425221149	WP1601	M1	1	0	WikiPathways	27	Fluoropyrimidine activity		-4.425221149	9.359431338	6.760794804	30284	34	571	6	1.050788091	0.426722642	1719|6240|6241|7083|7371|8836	DHFR|RRM1|RRM2|TK1|UCK2|GGH	-2.752137199	0	59	0	0	-5.175973459	53.03677758
1	-4.188274002	GO:0046104	M1	1	0	GO Biological Processes	19	thymidine metabolic process	19_GO:0009987 cellular process	-4.188274002	31.82206655	9.554770124	30284	5	571	3	0.525394046	0.302538489	1841|7083|200895	DTYMK|TK1|DHFR2	-2.546512184	0	59	0	0	-5.175973459	53.03677758
1	-4.188274002	GO:0046125	M1	1	0	GO Biological Processes	19	pyrimidine deoxyribonucleoside metabolic process	19_GO:0009987 cellular process	-4.188274002	31.82206655	9.554770124	30284	5	571	3	0.525394046	0.302538489	1841|7083|200895	DTYMK|TK1|DHFR2	-2.546512184	0	59	0	0	-5.175973459	53.03677758
1	-4.188274002	GO:0046134	M1	1	0	GO Biological Processes	19	pyrimidine nucleoside biosynthetic process	19_GO:0009987 cellular process	-4.188274002	31.82206655	9.554770124	30284	5	571	3	0.525394046	0.302538489	1841|7083|200895	DTYMK|TK1|DHFR2	-2.546512184	0	59	0	0	-5.175973459	53.03677758
1	-4.175735748	R-HSA-15869	M1	1	0	Reactome Gene Sets	6	Metabolism of nucleotides		-4.175735748	5.132591379	5.533111749	30284	93	571	9	1.576182137	0.521237016	1841|1854|4521|6240|6241|7083|7295|7371|10606	DTYMK|DUT|NUDT1|RRM1|RRM2|TK1|TXN|UCK2|PAICS	-2.534836481	0	59	0	0	-5.175973459	53.03677758
1	-3.839545484	GO:0009263	M1	1	0	GO Biological Processes	19	deoxyribonucleotide biosynthetic process	19_GO:0009987 cellular process	-3.839545484	14.14314069	7.058135646	30284	15	571	4	0.700525394	0.349033701	1841|1854|6240|6241	DTYMK|DUT|RRM1|RRM2	-2.238940812	0	59	0	0	-5.175973459	53.03677758
1	-3.839545484	GO:0009265	M1	1	0	GO Biological Processes	19	2'-deoxyribonucleotide biosynthetic process	19_GO:0009987 cellular process	-3.839545484	14.14314069	7.058135646	30284	15	571	4	0.700525394	0.349033701	1841|1854|6240|6241	DTYMK|DUT|RRM1|RRM2	-2.238940812	0	59	0	0	-5.175973459	53.03677758
1	-3.839545484	GO:0046385	M1	1	0	GO Biological Processes	19	deoxyribose phosphate biosynthetic process	19_GO:0009987 cellular process	-3.839545484	14.14314069	7.058135646	30284	15	571	4	0.700525394	0.349033701	1841|1854|6240|6241	DTYMK|DUT|RRM1|RRM2	-2.238940812	0	59	0	0	-5.175973459	53.03677758
1	-3.793970927	R-HSA-499943	M1	1	0	Reactome Gene Sets	6	Interconversion of nucleotide di- and triphosphates		-3.793970927	9.47085314	6.216481753	30284	28	571	5	0.875656743	0.38988727	1841|1854|6240|6241|7295	DTYMK|DUT|RRM1|RRM2|TXN	-2.197275322	0	59	0	0	-5.175973459	53.03677758
1	-3.774440589	GO:0072528	M1	1	0	GO Biological Processes	19	pyrimidine-containing compound biosynthetic process	19_GO:0009987 cellular process	-3.774440589	7.232287852	5.734917831	30284	44	571	6	1.050788091	0.426722642	1841|1854|7083|7371|60386|200895	DTYMK|DUT|TK1|UCK2|SLC25A19|DHFR2	-2.18238989	0	59	0	0	-5.175973459	53.03677758
1	-3.724227761	WP4022	M1	1	0	WikiPathways	27	Pyrimidine metabolism		-3.724227761	5.051121675	5.154134052	30284	84	571	8	1.401050788	0.49186399	1841|1854|5427|5557|6240|6241|7083|7371	DTYMK|DUT|POLE2|PRIM1|RRM1|RRM2|TK1|UCK2	-2.136010224	0	59	0	0	-5.175973459	53.03677758
1	-3.271243283	GO:0072527	M1	1	0	GO Biological Processes	19	pyrimidine-containing compound metabolic process	19_GO:0009987 cellular process	-3.271243283	4.950099241	4.748043781	30284	75	571	7	1.22591944	0.460505063	1841|1854|6240|7083|7371|60386|200895	DTYMK|DUT|RRM1|TK1|UCK2|SLC25A19|DHFR2	-1.735448508	0	59	0	0	-5.175973459	53.03677758
1	-3.11256195	hsa00240	M1	1	0	KEGG Pathway	24	Pyrimidine metabolism		-3.11256195	5.486563198	4.741128195	30284	58	571	6	1.050788091	0.426722642	1841|1854|6240|6241|7083|7371	DTYMK|DUT|RRM1|RRM2|TK1|UCK2	-1.597247211	0	59	0	0	-5.175973459	53.03677758
1	-3.007553044	GO:0009120	M1	1	0	GO Biological Processes	19	deoxyribonucleoside metabolic process	19_GO:0009987 cellular process	-3.007553044	14.4645757	6.191637694	30284	11	571	3	0.525394046	0.302538489	1841|7083|200895	DTYMK|TK1|DHFR2	-1.508517416	0	59	0	0	-5.175973459	53.03677758
1	-2.591417172	WP4584	M1	1	0	WikiPathways	27	Biomarkers for pyrimidine metabolism disorders		-2.591417172	10.60735552	5.159346616	30284	15	571	3	0.525394046	0.302538489	1152|6240|6241	CKB|RRM1|RRM2	-1.148501625	0	59	0	0	-5.175973459	53.03677758
1	-2.355969753	GO:0006213	M1	1	0	GO Biological Processes	19	pyrimidine nucleoside metabolic process	19_GO:0009987 cellular process	-2.355969753	8.839462931	4.61200002	30284	18	571	3	0.525394046	0.302538489	1841|7083|200895	DTYMK|TK1|DHFR2	-0.951159675	0	59	0	0	-5.175973459	53.03677758
1	-2.287401271	GO:0009163	M1	1	0	GO Biological Processes	19	nucleoside biosynthetic process	19_GO:0009987 cellular process	-2.287401271	8.374228039	4.457252896	30284	19	571	3	0.525394046	0.302538489	1841|7083|200895	DTYMK|TK1|DHFR2	-0.892973229	0	59	0	0	-5.175973459	53.03677758
1	-2.287401271	GO:0034404	M1	1	0	GO Biological Processes	19	nucleobase-containing small molecule biosynthetic process	19_GO:0009987 cellular process	-2.287401271	8.374228039	4.457252896	30284	19	571	3	0.525394046	0.302538489	1841|7083|200895	DTYMK|TK1|DHFR2	-0.892973229	0	59	0	0	-5.175973459	53.03677758
1	-2.263693278	hsa01232	M1	1	0	KEGG Pathway	24	Nucleotide metabolism		-2.263693278	3.743772535	3.511604018	30284	85	571	6	1.050788091	0.426722642	1841|1854|6240|6241|7083|7371	DTYMK|DUT|RRM1|RRM2|TK1|UCK2	-0.870728329	0	59	0	0	-5.175973459	53.03677758
1	-2.100004102	GO:0009394	M1	1	0	GO Biological Processes	19	2'-deoxyribonucleotide metabolic process	19_GO:0009987 cellular process	-2.100004102	5.051121675	3.641991509	30284	42	571	4	0.700525394	0.349033701	1841|1854|6240|6241	DTYMK|DUT|RRM1|RRM2	-0.726555942	0	59	0	0	-5.175973459	53.03677758
1	-2.063992979	GO:0009124	M1	1	0	GO Biological Processes	19	nucleoside monophosphate biosynthetic process	19_GO:0009987 cellular process	-2.063992979	4.933653729	3.578298215	30284	43	571	4	0.700525394	0.349033701	1854|7083|7371|10606	DUT|TK1|UCK2|PAICS	-0.696554312	0	59	0	0	-5.175973459	53.03677758
1	-2.063992979	GO:0009262	M1	1	0	GO Biological Processes	19	deoxyribonucleotide metabolic process	19_GO:0009987 cellular process	-2.063992979	4.933653729	3.578298215	30284	43	571	4	0.700525394	0.349033701	1841|1854|6240|6241	DTYMK|DUT|RRM1|RRM2	-0.696554312	0	59	0	0	-5.175973459	53.03677758
1	-2.063992979	GO:0019692	M1	1	0	GO Biological Processes	19	deoxyribose phosphate metabolic process	19_GO:0009987 cellular process	-2.063992979	4.933653729	3.578298215	30284	43	571	4	0.700525394	0.349033701	1841|1854|6240|6241	DTYMK|DUT|RRM1|RRM2	-0.696554312	0	59	0	0	-5.175973459	53.03677758
1	-4.625620466	M10	M1	1	0	Canonical Pathways	11	PID BCR 5PATHWAY		-4.625620466	6.734828899	6.316559266	30284	63	571	8	1.401050788	0.49186399	930|933|971|2213|5336|5452|6850|29760	CD19|CD22|CD72|FCGR2B|PLCG2|POU2F2|SYK|BLNK	-2.91777441	0	60	1	1	-4.625620466	15.91103327
1	-4.250212292	hsa04662	M1	1	0	KEGG Pathway	24	B cell receptor signaling pathway		-4.250212292	5.245395585	5.622506647	30284	91	571	9	1.576182137	0.521237016	930|933|971|2213|5336|6850|11006|29760|55024	CD19|CD22|CD72|FCGR2B|PLCG2|SYK|LILRB4|BLNK|BANK1	-2.586310386	0	60	0	0	-4.625620466	15.91103327
1	-4.031157162	WP5218	M1	1	0	WikiPathways	27	Extrafollicular and follicular B cell activation by SARS CoV 2		-4.031157162	5.582818693	5.545270508	30284	76	571	8	1.401050788	0.49186399	912|930|933|3394|5079|6850|29760|83416	CD1D|CD19|CD22|IRF8|PAX5|SYK|BLNK|FCRL5	-2.402994716	0	60	0	0	-4.625620466	15.91103327
1	-3.139743133	GO:0050859	M1	1	0	GO Biological Processes	19	negative regulation of B cell receptor signaling pathway	19_GO:0002376 immune system process	-3.139743133	15.91103327	6.537581063	30284	10	571	3	0.525394046	0.302538489	933|971|2213	CD22|CD72|FCGR2B	-1.622488132	0	60	0	0	-4.625620466	15.91103327
1	-3.006749179	R-HSA-983695	M1	1	0	Reactome Gene Sets	6	Antigen activates B Cell Receptor (BCR) leading to generation of second messengers		-3.006749179	8.839462931	5.326006852	30284	24	571	4	0.700525394	0.349033701	930|933|5336|29760	CD19|CD22|PLCG2|BLNK	-1.508517416	0	60	0	0	-4.625620466	15.91103327
1	-2.937500703	GO:0050855	M1	1	0	GO Biological Processes	19	regulation of B cell receptor signaling pathway	19_GO:0002376 immune system process	-2.937500703	8.485884413	5.190749689	30284	25	571	4	0.700525394	0.349033701	930|933|971|2213	CD19|CD22|CD72|FCGR2B	-1.444204157	0	60	0	0	-4.625620466	15.91103327
1	-2.770462646	M8626	M1	1	0	Canonical Pathways	11	SIG BCR SIGNALING PATHWAY		-2.770462646	5.764867129	4.483296173	30284	46	571	5	0.875656743	0.38988727	930|933|5336|6850|29760	CD19|CD22|PLCG2|SYK|BLNK	-1.301034441	0	60	0	0	-4.625620466	15.91103327
1	-2.255189789	GO:0050858	M1	1	0	GO Biological Processes	19	negative regulation of antigen receptor-mediated signaling pathway	19_GO:0002376 immune system process	-2.255189789	5.582818693	3.918634441	30284	38	571	4	0.700525394	0.349033701	933|971|2213|11006	CD22|CD72|FCGR2B|LILRB4	-0.864167996	0	60	0	0	-4.625620466	15.91103327
1	-2.166012338	R-HSA-198933	M1	1	0	Reactome Gene Sets	6	Immunoregulatory interactions between a Lymphoid and a non-Lymphoid cell		-2.166012338	3.173140539	3.26481768	30284	117	571	7	1.22591944	0.460505063	911|912|930|933|2213|11006|22914	CD1C|CD1D|CD19|CD22|FCGR2B|LILRB4|KLRK1	-0.784578009	0	60	0	0	-4.625620466	15.91103327
1	-4.580066605	CORUM:127	M1	1	0	CORUM	33	NDC80 kinetochore complex		-4.580066605	39.77758319	10.75169781	30284	4	571	3	0.525394046	0.302538489	57405|83540|147841	SPC25|NUF2|SPC24	-2.890913344	0	61	1	1	-4.580066605	39.77758319
1	-4.580066605	GO:0072719	M1	1	0	GO Biological Processes	19	cellular response to cisplatin	19_GO:0050896 response to stimulus	-4.580066605	39.77758319	10.75169781	30284	4	571	3	0.525394046	0.302538489	1663|5888|8914	DDX11|RAD51|TIMELESS	-2.890913344	0	62	1	1	-4.580066605	39.77758319
1	-4.188274002	GO:0072718	M1	1	0	GO Biological Processes	19	response to cisplatin	19_GO:0050896 response to stimulus	-4.188274002	31.82206655	9.554770124	30284	5	571	3	0.525394046	0.302538489	1663|5888|8914	DDX11|RAD51|TIMELESS	-2.546512184	0	62	0	0	-4.580066605	39.77758319
1	-3.458493609	GO:0044806	M1	1	0	GO Biological Processes	19	G-quadruplex DNA unwinding	19_GO:0009987 cellular process	-3.458493609	19.88879159	7.40703115	30284	8	571	3	0.525394046	0.302538489	1663|3181|83990	DDX11|HNRNPA2B1|BRIP1	-1.906854455	0	62	0	0	-4.580066605	39.77758319
1	-3.007553044	GO:0072711	M1	1	0	GO Biological Processes	19	cellular response to hydroxyurea	19_GO:0050896 response to stimulus	-3.007553044	14.4645757	6.191637694	30284	11	571	3	0.525394046	0.302538489	1663|5888|8914	DDX11|RAD51|TIMELESS	-1.508517416	0	62	0	0	-4.580066605	39.77758319
1	-3.007553044	GO:1990918	M1	1	0	GO Biological Processes	19	double-strand break repair involved in meiotic recombination	19_GO:0022414 reproductive process	-3.007553044	14.4645757	6.191637694	30284	11	571	3	0.525394046	0.302538489	2177|5888|83990	FANCD2|RAD51|BRIP1	-1.508517416	0	62	0	0	-4.580066605	39.77758319
1	-2.888721051	GO:0072710	M1	1	0	GO Biological Processes	19	response to hydroxyurea	19_GO:0050896 response to stimulus	-2.888721051	13.2591944	5.888114523	30284	12	571	3	0.525394046	0.302538489	1663|5888|8914	DDX11|RAD51|TIMELESS	-1.400910404	0	62	0	0	-4.580066605	39.77758319
1	-4.502601257	GO:0051642	M1	1	0	GO Biological Processes	19	centrosome localization	19_GO:0051179 localization	-4.502601257	9.64305047	6.886497625	30284	33	571	6	1.050788091	0.426722642	4085|6790|9787|29899|199953|259266	MAD2L1|AURKA|DLGAP5|GPSM2|TMEM201|ASPM	-2.822029285	0	63	1	1	-4.502601257	9.64305047
1	-4.502601257	GO:0061842	M1	1	0	GO Biological Processes	19	microtubule organizing center localization	19_GO:0051179 localization	-4.502601257	9.64305047	6.886497625	30284	33	571	6	1.050788091	0.426722642	4085|6790|9787|29899|199953|259266	MAD2L1|AURKA|DLGAP5|GPSM2|TMEM201|ASPM	-2.822029285	0	63	0	0	-4.502601257	9.64305047
1	-4.475947559	GO:0031100	M1	1	0	GO Biological Processes	19	animal organ regeneration	19_GO:0032502 developmental process	-4.475947559	6.428700313	6.120391844	30284	66	571	8	1.401050788	0.49186399	558|890|983|1459|2146|5111|6790|55959	AXL|CCNA2|CDK1|CSNK2A2|EZH2|PCNA|AURKA|SULF2	-2.797630607	0	64	1	1	-4.475947559	8.839462931
1	-3.646097303	GO:0097421	M1	1	0	GO Biological Processes	19	liver regeneration	19_GO:0032502 developmental process	-3.646097303	8.839462931	5.955247121	30284	30	571	5	0.875656743	0.38988727	1459|2146|5111|6790|55959	CSNK2A2|EZH2|PCNA|AURKA|SULF2	-2.063189983	0	64	0	0	-4.475947559	8.839462931
1	-3.591269608	GO:0048511	M1	1	0	GO Biological Processes	19	rhythmic process	19_GO:0048511 rhythmic process	-3.591269608	2.892915141	4.371354033	30284	275	571	15	2.626970228	0.669312388	558|835|983|1081|2146|5111|5176|6839|7153|8914|9456|10059|51514|79365|79723	AXL|CASP2|CDK1|CGA|EZH2|PCNA|SERPINF1|SUV39H1|TOP2A|TIMELESS|HOMER1|DNM1L|DTL|BHLHE41|SUV39H2	-2.016577907	0	64	0	0	-4.475947559	8.839462931
1	-3.573476101	GO:0070301	M1	1	0	GO Biological Processes	19	cellular response to hydrogen peroxide	19_GO:0050896 response to stimulus	-3.573476101	5.541155867	5.158487571	30284	67	571	7	1.22591944	0.460505063	558|983|1894|2146|5111|7295|10276	AXL|CDK1|ECT2|EZH2|PCNA|TXN|NET1	-2.005392558	0	64	0	0	-4.475947559	8.839462931
1	-3.236858761	GO:0042542	M1	1	0	GO Biological Processes	19	response to hydrogen peroxide	19_GO:0050896 response to stimulus	-3.236858761	4.285800209	4.53949363	30284	99	571	8	1.401050788	0.49186399	374|558|983|1894|2146|5111|7295|10276	AREG|AXL|CDK1|ECT2|EZH2|PCNA|TXN|NET1	-1.705871313	0	64	0	0	-4.475947559	8.839462931
1	-3.018507062	GO:0031099	M1	1	0	GO Biological Processes	19	regeneration	19_GO:0032502 developmental process	-3.018507062	3.314798599	4.069688169	30284	160	571	10	1.751313485	0.548943021	558|890|983|1459|1719|2146|4781|5111|6790|55959	AXL|CCNA2|CDK1|CSNK2A2|DHFR|EZH2|NFIB|PCNA|AURKA|SULF2	-1.515910493	0	64	0	0	-4.475947559	8.839462931
1	-4.452019552	R-HSA-5620924	M1	1	0	Reactome Gene Sets	6	Intraflagellar transport		-4.452019552	7.576682512	6.38695978	30284	49	571	7	1.22591944	0.460505063	10376|10381|28981|64792|79989|84790|89891	TUBA1B|TUBB3|IFT81|IFT22|IFT56|TUBA1C|DYNC2I2	-2.775207729	0	65	1	1	-4.452019552	15.91103327
1	-3.139743133	CORUM:6173	M1	1	0	CORUM	33	Intraflagellar transport complex B core complex		-3.139743133	15.91103327	6.537581063	30284	10	571	3	0.525394046	0.302538489	28981|64792|79989	IFT81|IFT22|IFT56	-1.622488132	0	65	0	0	-4.452019552	15.91103327
1	-3.055542755	WP4352	M1	1	0	WikiPathways	27	Ciliary landscape		-3.055542755	2.946487644	3.97988485	30284	216	571	12	2.101576182	0.600264092	4171|4172|4173|4176|7465|28981|55388|55812|64792|79989|89891|128239	MCM2|MCM3|MCM4|MCM7|WEE1|IFT81|MCM10|SPATA7|IFT22|IFT56|DYNC2I2|IQGAP3	-1.548537067	0	65	0	0	-4.452019552	15.91103327
1	-2.591417172	CORUM:6172	M1	1	0	CORUM	33	Intraflagellar transport complex B		-2.591417172	10.60735552	5.159346616	30284	15	571	3	0.525394046	0.302538489	28981|64792|79989	IFT81|IFT22|IFT56	-1.148501625	0	65	0	0	-4.452019552	15.91103327
1	-2.287401271	GO:0035720	M1	1	0	GO Biological Processes	19	intraciliary anterograde transport	19_GO:0051179 localization	-2.287401271	8.374228039	4.457252896	30284	19	571	3	0.525394046	0.302538489	28981|64792|79989	IFT81|IFT22|IFT56	-0.892973229	0	65	0	0	-4.452019552	15.91103327
1	-4.226325625	R-HSA-3214841	M1	1	0	Reactome Gene Sets	6	PKMTs methylate histone lysines		-4.226325625	7.004857417	6.065388573	30284	53	571	7	1.22591944	0.460505063	6839|8355|8358|8968|9739|79723|387893	SUV39H1|H3C8|H3C2|H3C7|SETD1A|SUV39H2|KMT5A	-2.567188685	0	66	1	1	-4.226325625	7.004857417
1	-3.614372018	WP2369	M1	1	0	WikiPathways	27	Histone modifications		-3.614372018	5.625112774	5.214416134	30284	66	571	7	1.22591944	0.460505063	2146|6839|8355|8968|9739|79723|387893	EZH2|SUV39H1|H3C8|H3C7|SETD1A|SUV39H2|KMT5A	-2.034943494	0	66	0	0	-4.226325625	7.004857417
1	-2.921957282	hsa00310	M1	1	0	KEGG Pathway	24	Lysine degradation		-2.921957282	5.051121675	4.462059915	30284	63	571	6	1.050788091	0.426722642	39|2146|6839|9739|79723|387893	ACAT2|EZH2|SUV39H1|SETD1A|SUV39H2|KMT5A	-1.429885828	0	66	0	0	-4.226325625	7.004857417
1	-2.005675283	GO:0032259	M1	1	0	GO Biological Processes	19	methylation	19_GO:0009987 cellular process	-2.005675283	2.389044035	2.87957117	30284	222	571	10	1.751313485	0.548943021	1786|2146|6632|6636|6839|9739|59335|79723|84274|387893	DNMT1|EZH2|SNRPD1|SNRPF|SUV39H1|SETD1A|PRDM12|SUV39H2|COQ5|KMT5A	-0.645520552	0	66	0	0	-4.226325625	7.004857417
1	-4.225673126	CORUM:5615	M1	1	0	CORUM	33	Emerin complex 52		-4.225673126	11.52973426	7.002997028	30284	23	571	5	0.875656743	0.38988727	1152|3068|4001|6632|10212	CKB|HDGF|LMNB1|SNRPD1|DDX39A	-2.567188685	0	67	1	1	-4.225673126	11.52973426
1	-3.969429866	WP5087	M1	1	0	WikiPathways	27	Pleural mesothelioma		-3.969429866	2.537066809	4.497109519	30284	439	571	21	3.677758319	0.787656443	374|580|672|1017|1459|1649|1869|2146|2305|3912|4085|4293|4294|5176|6678|7855|9493|11113|23012|29128|83937	AREG|BARD1|BRCA1|CDK2|CSNK2A2|DDIT3|E2F1|EZH2|FOXM1|LAMB1|MAD2L1|MAP3K9|MAP3K10|SERPINF1|SPARC|FZD5|KIF23|CIT|STK38L|UHRF1|RASSF4	-2.343770566	0	68	1	1	-3.969429866	2.537066809
1	-3.893385661	GO:0006335	M1	1	0	GO Biological Processes	19	DNA replication-dependent chromatin assembly	19_GO:0009987 cellular process	-3.893385661	26.51838879	8.665817402	30284	6	571	3	0.525394046	0.302538489	4678|10036|55723	NASP|CHAF1A|ASF1B	-2.281644623	0	69	1	1	-3.893385661	26.51838879
1	-3.458493609	CORUM:1149	M1	1	0	CORUM	33	Histone H3.1 complex		-3.458493609	19.88879159	7.40703115	30284	8	571	3	0.525394046	0.302538489	4678|10036|55723	NASP|CHAF1A|ASF1B	-1.906854455	0	69	0	0	-3.893385661	26.51838879
1	-3.893385661	CORUM:1464	M1	1	0	CORUM	33	Mis12 centromere complex		-3.893385661	26.51838879	8.665817402	30284	6	571	3	0.525394046	0.302538489	11130|11243|23468	ZWINT|PMF1|CBX5	-2.281644623	0	70	1	1	-3.893385661	26.51838879
1	-3.893385661	GO:0031536	M1	1	0	GO Biological Processes	19	positive regulation of exit from mitosis	19_GO:0048518 positive regulation of biological process	-3.893385661	26.51838879	8.665817402	30284	6	571	3	0.525394046	0.302538489	332|11065|113130	BIRC5|UBE2C|CDCA5	-2.281644623	0	71	1	1	-3.893385661	26.51838879
1	-3.321893636	GO:0007096	M1	1	0	GO Biological Processes	19	regulation of exit from mitosis	19_GO:0050789 regulation of biological process	-3.321893636	10.60735552	5.957992422	30284	20	571	4	0.700525394	0.349033701	332|11065|54443|113130	BIRC5|UBE2C|ANLN|CDCA5	-1.778593192	0	71	0	0	-3.893385661	26.51838879
1	-3.893385661	GO:0016321	M1	1	0	GO Biological Processes	19	female meiosis chromosome segregation	19_GO:0022414 reproductive process	-3.893385661	26.51838879	8.665817402	30284	6	571	3	0.525394046	0.302538489	5347|7272|23397	PLK1|TTK|NCAPH	-2.281644623	0	72	1	1	-3.893385661	26.51838879
1	-2.780878556	GO:0030397	M1	1	0	GO Biological Processes	19	membrane disassembly	19_GO:0009987 cellular process	-2.780878556	12.23925637	5.618755323	30284	13	571	3	0.525394046	0.302538489	983|5347|11145	CDK1|PLK1|PLAAT3	-1.310869355	0	72	0	0	-3.893385661	26.51838879
1	-3.893385661	CORUM:5117	M1	1	0	CORUM	33	RBL2 complex (DNMT1, E2F4, E2F5, HDAC1, SUV39H1, RBL2)		-3.893385661	26.51838879	8.665817402	30284	6	571	3	0.525394046	0.302538489	1786|1875|6839	DNMT1|E2F5|SUV39H1	-2.281644623	0	73	1	1	-3.893385661	26.51838879
1	-2.591417172	GO:0044027	M1	1	0	GO Biological Processes	19	negative regulation of gene expression via chromosomal CpG island methylation	19_GO:0048519 negative regulation of biological process	-2.591417172	10.60735552	5.159346616	30284	15	571	3	0.525394046	0.302538489	672|1786|29128	BRCA1|DNMT1|UHRF1	-1.148501625	0	73	0	0	-3.893385661	26.51838879
1	-3.839545484	CORUM:1108	M1	1	0	CORUM	33	DNA synthesome complex (15 subunits)		-3.839545484	14.14314069	7.058135646	30284	15	571	4	0.700525394	0.349033701	3978|5111|5427|5557	LIG1|PCNA|POLE2|PRIM1	-2.238940812	0	74	1	1	-3.839545484	14.14314069
1	-3.839545484	R-HSA-69183	M1	1	0	Reactome Gene Sets	6	Processive synthesis on the lagging strand		-3.839545484	14.14314069	7.058135646	30284	15	571	4	0.700525394	0.349033701	2237|3978|5111|5557	FEN1|LIG1|PCNA|PRIM1	-2.238940812	0	74	0	0	-3.839545484	14.14314069
1	-3.611117431	CORUM:1099	M1	1	0	CORUM	33	DNA synthesome complex (17 subunits)		-3.611117431	12.47924178	6.562921757	30284	17	571	4	0.700525394	0.349033701	5111|5427|5557|7153	PCNA|POLE2|PRIM1|TOP2A	-2.034943494	0	74	0	0	-3.839545484	14.14314069
1	-3.611117431	CORUM:1111	M1	1	0	CORUM	33	DNA synthesome complex (17 subunits)		-3.611117431	12.47924178	6.562921757	30284	17	571	4	0.700525394	0.349033701	5111|5427|5557|7153	PCNA|POLE2|PRIM1|TOP2A	-2.034943494	0	74	0	0	-3.839545484	14.14314069
1	-3.576451403	GO:0006298	M1	1	0	GO Biological Processes	19	mismatch repair	19_GO:0050896 response to stimulus	-3.576451403	8.554318965	5.833593891	30284	31	571	5	0.875656743	0.38988727	2956|3978|5111|7161|9156	MSH6|LIG1|PCNA|TP73|EXO1	-2.007638565	0	74	0	0	-3.839545484	14.14314069
1	-3.576451403	WP4752	M1	1	0	WikiPathways	27	Base excision repair		-3.576451403	8.554318965	5.833593891	30284	31	571	5	0.875656743	0.38988727	2237|3978|5111|5427|55247	FEN1|LIG1|PCNA|POLE2|NEIL3	-2.007638565	0	74	0	0	-3.839545484	14.14314069
1	-2.903886335	GO:0006284	M1	1	0	GO Biological Processes	19	base-excision repair	19_GO:0050896 response to stimulus	-2.903886335	6.167067161	4.700288453	30284	43	571	5	0.875656743	0.38988727	2237|3978|5111|10721|55247	FEN1|LIG1|PCNA|POLQ|NEIL3	-1.414254744	0	74	0	0	-3.839545484	14.14314069
1	-2.780878556	CORUM:1098	M1	1	0	CORUM	33	DNA synthesome complex (13 subunits)		-2.780878556	12.23925637	5.618755323	30284	13	571	3	0.525394046	0.302538489	5111|5557|7153	PCNA|PRIM1|TOP2A	-1.310869355	0	74	0	0	-3.839545484	14.14314069
1	-2.780878556	R-HSA-5358565	M1	1	0	Reactome Gene Sets	6	Mismatch repair (MMR) directed by MSH2:MSH6 (MutSalpha)		-2.780878556	12.23925637	5.618755323	30284	13	571	3	0.525394046	0.302538489	2956|3978|5111	MSH6|LIG1|PCNA	-1.310869355	0	74	0	0	-3.839545484	14.14314069
1	-2.682238158	GO:0006287	M1	1	0	GO Biological Processes	19	base-excision repair, gap-filling	19_GO:0050896 response to stimulus	-2.682238158	11.36502377	5.37740022	30284	14	571	3	0.525394046	0.302538489	2237|3978|5111	FEN1|LIG1|PCNA	-1.224269575	0	74	0	0	-3.839545484	14.14314069
1	-2.682238158	R-HSA-5358508	M1	1	0	Reactome Gene Sets	6	Mismatch Repair		-2.682238158	11.36502377	5.37740022	30284	14	571	3	0.525394046	0.302538489	2956|3978|5111	MSH6|LIG1|PCNA	-1.224269575	0	74	0	0	-3.839545484	14.14314069
1	-2.682238158	R-HSA-69166	M1	1	0	Reactome Gene Sets	6	Removal of the Flap Intermediate		-2.682238158	11.36502377	5.37740022	30284	14	571	3	0.525394046	0.302538489	2237|5111|5557	FEN1|PCNA|PRIM1	-1.224269575	0	74	0	0	-3.839545484	14.14314069
1	-2.507323626	R-HSA-174414	M1	1	0	Reactome Gene Sets	6	Processive synthesis on the C-strand of the telomere		-2.507323626	9.944395797	4.960933306	30284	16	571	3	0.525394046	0.302538489	2237|3978|5111	FEN1|LIG1|PCNA	-1.080447771	0	74	0	0	-3.839545484	14.14314069
1	-3.774440589	GO:0045740	M1	1	0	GO Biological Processes	19	positive regulation of DNA replication	19_GO:0048518 positive regulation of biological process	-3.774440589	7.232287852	5.734917831	30284	44	571	6	1.050788091	0.426722642	983|1017|5111|6742|7465|81620	CDK1|CDK2|PCNA|SSBP1|WEE1|CDT1	-2.18238989	0	75	1	1	-3.774440589	11.36502377
1	-2.682238158	GO:2000105	M1	1	0	GO Biological Processes	19	positive regulation of DNA-templated DNA replication	19_GO:0048518 positive regulation of biological process	-2.682238158	11.36502377	5.37740022	30284	14	571	3	0.525394046	0.302538489	1017|6742|81620	CDK2|SSBP1|CDT1	-1.224269575	0	75	0	0	-3.774440589	11.36502377
1	-3.611117431	R-HSA-9825892	M1	1	0	Reactome Gene Sets	6	Regulation of MITF-M-dependent genes involved in cell cycle and proliferation		-3.611117431	12.47924178	6.562921757	30284	17	571	4	0.700525394	0.349033701	891|1017|3094|5347	CCNB1|CDK2|HINT1|PLK1	-2.034943494	0	76	1	1	-3.611117431	12.47924178
1	-3.038000579	R-HSA-9856651	M1	1	0	Reactome Gene Sets	6	MITF-M-dependent gene expression		-3.038000579	4.527529794	4.434085019	30284	82	571	7	1.22591944	0.460505063	605|891|1017|3094|3978|4171|5347	BCL7A|CCNB1|CDK2|HINT1|LIG1|MCM2|PLK1	-1.532889997	0	76	0	0	-3.611117431	12.47924178
1	-2.541241906	R-HSA-9730414	M1	1	0	Reactome Gene Sets	6	MITF-M-regulated melanocyte development		-2.541241906	3.340899375	3.664669293	30284	127	571	8	1.401050788	0.49186399	605|891|1017|3094|3978|4171|5347|7942	BCL7A|CCNB1|CDK2|HINT1|LIG1|MCM2|PLK1|TFEB	-1.106932957	0	76	0	0	-3.611117431	12.47924178
1	-3.555776732	WP5426	M1	1	0	WikiPathways	27	HDAC6 interactions in the central nervous system		-3.555776732	4.261883913	4.794239366	30284	112	571	9	1.576182137	0.521237016	332|991|1459|1536|6790|10381|10537|84790|203068	BIRC5|CDC20|CSNK2A2|CYBB|AURKA|TUBB3|UBD|TUBA1C|TUBB	-1.98842126	0	77	1	1	-3.555776732	9.64305047
1	-3.155947369	R-HSA-389977	M1	1	0	Reactome Gene Sets	6	Post-chaperonin tubulin folding pathway		-3.155947369	9.64305047	5.621779751	30284	22	571	4	0.700525394	0.349033701	6905|10376|10381|84790	TBCE|TUBA1B|TUBB3|TUBA1C	-1.633062375	0	77	0	0	-3.555776732	9.64305047
1	-2.903886335	R-HSA-190828	M1	1	0	Reactome Gene Sets	6	Gap junction trafficking		-2.903886335	6.167067161	4.700288453	30284	43	571	5	0.875656743	0.38988727	1601|10052|10376|10381|84790	DAB2|GJC1|TUBA1B|TUBB3|TUBA1C	-1.414254744	0	77	0	0	-3.555776732	9.64305047
1	-2.813742991	R-HSA-157858	M1	1	0	Reactome Gene Sets	6	Gap junction trafficking and regulation		-2.813742991	5.892975287	4.553442089	30284	45	571	5	0.875656743	0.38988727	1601|10052|10376|10381|84790	DAB2|GJC1|TUBA1B|TUBB3|TUBA1C	-1.336109247	0	77	0	0	-3.555776732	9.64305047
1	-2.747758221	R-HSA-5626467	M1	1	0	Reactome Gene Sets	6	RHO GTPases activate IQGAPs		-2.747758221	7.576682512	4.826411951	30284	28	571	4	0.700525394	0.349033701	10376|10381|84790|128239	TUBA1B|TUBB3|TUBA1C|IQGAP3	-1.281223395	0	77	0	0	-3.555776732	9.64305047
1	-2.479297364	hsa04145	M1	1	0	KEGG Pathway	24	Phagosome		-2.479297364	3.00208175	3.508820019	30284	159	571	9	1.576182137	0.521237016	715|1536|2213|3120|10376|10381|55176|84790|203068	C1R|CYBB|FCGR2B|HLA-DQB2|TUBA1B|TUBB3|SEC61A2|TUBA1C|TUBB	-1.057634441	0	77	0	0	-3.555776732	9.64305047
1	-2.37942739	hsa04210	M1	1	0	KEGG Pathway	24	Apoptosis		-2.37942739	3.142920153	3.459239795	30284	135	571	8	1.401050788	0.49186399	332|835|1521|1522|1649|4001|10376|84790	BIRC5|CASP2|CTSW|CTSZ|DDIT3|LMNB1|TUBA1B|TUBA1C	-0.970090751	0	77	0	0	-3.555776732	9.64305047
1	-2.355969753	R-HSA-190840	M1	1	0	Reactome Gene Sets	6	Microtubule-dependent trafficking of connexons from Golgi to the plasma membrane		-2.355969753	8.839462931	4.61200002	30284	18	571	3	0.525394046	0.302538489	10376|10381|84790	TUBA1B|TUBB3|TUBA1C	-0.951159675	0	77	0	0	-3.555776732	9.64305047
1	-2.340347193	R-HSA-190861	M1	1	0	Reactome Gene Sets	6	Gap junction assembly		-2.340347193	5.892975287	4.072116473	30284	36	571	4	0.700525394	0.349033701	10052|10376|10381|84790	GJC1|TUBA1B|TUBB3|TUBA1C	-0.937533875	0	77	0	0	-3.555776732	9.64305047
1	-2.297079173	R-HSA-437239	M1	1	0	Reactome Gene Sets	6	Recycling pathway of L1		-2.297079173	5.733705685	3.993973806	30284	37	571	4	0.700525394	0.349033701	10376|10381|24137|84790	TUBA1B|TUBB3|KIF4A|TUBA1C	-0.899217955	0	77	0	0	-3.555776732	9.64305047
1	-2.287401271	R-HSA-190872	M1	1	0	Reactome Gene Sets	6	Transport of connexons to the plasma membrane		-2.287401271	8.374228039	4.457252896	30284	19	571	3	0.525394046	0.302538489	10376|10381|84790	TUBA1B|TUBB3|TUBA1C	-0.892973229	0	77	0	0	-3.555776732	9.64305047
1	-2.11697867	R-HSA-1445148	M1	1	0	Reactome Gene Sets	6	Translocation of SLC2A4 (GLUT4) to the plasma membrane		-2.11697867	4.079752122	3.445693535	30284	65	571	5	0.875656743	0.38988727	5872|10376|10381|23433|84790	RAB13|TUBA1B|TUBB3|RHOQ|TUBA1C	-0.740728601	0	77	0	0	-3.555776732	9.64305047
1	-3.46349012	GO:0046686	M1	1	0	GO Biological Processes	19	response to cadmium ion	19_GO:0050896 response to stimulus	-3.46349012	6.36441331	5.262640215	30284	50	571	6	1.050788091	0.426722642	983|1536|1841|4521|5111|23498	CDK1|CYBB|DTYMK|NUDT1|PCNA|HAAO	-1.906854455	0	78	1	1	-3.46349012	6.36441331
1	-2.716531758	WP5158	M1	1	0	WikiPathways	27	Urotensin II mediated signaling		-2.716531758	4.611893703	4.163824897	30284	69	571	6	1.050788091	0.426722642	983|1017|1536|1649|5111|84883	CDK1|CDK2|CYBB|DDIT3|PCNA|AIFM2	-1.25172375	0	78	0	0	-3.46349012	6.36441331
1	-3.458493609	WP2485	M1	1	0	WikiPathways	27	NAD biosynthesis II from tryptophan		-3.458493609	19.88879159	7.40703115	30284	8	571	3	0.525394046	0.302538489	23475|23498|125061	QPRT|HAAO|AFMID	-1.906854455	0	79	1	1	-3.458493609	19.88879159
1	-2.507323626	WP4210	M1	1	0	WikiPathways	27	Tryptophan catabolism leading to NAD production		-2.507323626	9.944395797	4.960933306	30284	16	571	3	0.525394046	0.302538489	23475|23498|125061	QPRT|HAAO|AFMID	-1.080447771	0	79	0	0	-3.458493609	19.88879159
1	-3.388287659	GO:0072331	M1	1	0	GO Biological Processes	19	signal transduction by p53 class mediator	19_GO:0050896 response to stimulus	-3.388287659	4.513768305	4.729875858	30284	94	571	8	1.401050788	0.49186399	675|835|1869|2305|3094|7161|29108|51512	BRCA2|CASP2|E2F1|FOXM1|HINT1|TP73|PYCARD|GTSE1	-1.840142446	0	80	1	1	-3.388287659	4.933653729
1	-3.244671411	GO:0097193	M1	1	0	GO Biological Processes	19	intrinsic apoptotic signaling pathway	19_GO:0050896 response to stimulus	-3.244671411	3.296070923	4.247001767	30284	177	571	11	1.926444834	0.575222935	672|675|835|1649|1869|2956|3094|7161|9833|10572|29108	BRCA1|BRCA2|CASP2|DDIT3|E2F1|MSH6|HINT1|TP73|MELK|SIVA1|PYCARD	-1.711574126	0	80	0	0	-3.388287659	4.933653729
1	-3.236287759	GO:0008630	M1	1	0	GO Biological Processes	19	intrinsic apoptotic signaling pathway in response to DNA damage	19_GO:0050896 response to stimulus	-3.236287759	4.884966356	4.700860061	30284	76	571	7	1.22591944	0.460505063	672|675|835|1869|2956|7161|29108	BRCA1|BRCA2|CASP2|E2F1|MSH6|TP73|PYCARD	-1.705871313	0	80	0	0	-3.388287659	4.933653729
1	-2.756922434	GO:0097190	M1	1	0	GO Biological Processes	19	apoptotic signaling pathway	19_GO:0050896 response to stimulus	-2.756922434	2.396239951	3.546177253	30284	332	571	15	2.626970228	0.669312388	672|675|835|1649|1869|2956|3094|6850|7161|9833|10572|29108|50486|51202|79017	BRCA1|BRCA2|CASP2|DDIT3|E2F1|MSH6|HINT1|SYK|TP73|MELK|SIVA1|PYCARD|G0S2|DDX47|GGCT	-1.288653895	0	80	0	0	-3.388287659	4.933653729
1	-2.326415595	GO:0072332	M1	1	0	GO Biological Processes	19	intrinsic apoptotic signaling pathway by p53 class mediator	19_GO:0050896 response to stimulus	-2.326415595	4.572135999	3.774816926	30284	58	571	5	0.875656743	0.38988727	675|1869|3094|7161|29108	BRCA2|E2F1|HINT1|TP73|PYCARD	-0.925093845	0	80	0	0	-3.388287659	4.933653729
1	-2.063992979	GO:0030330	M1	1	0	GO Biological Processes	19	DNA damage response, signal transduction by p53 class mediator	19_GO:0050896 response to stimulus	-2.063992979	4.933653729	3.578298215	30284	43	571	4	0.700525394	0.349033701	675|835|2305|51512	BRCA2|CASP2|FOXM1|GTSE1	-0.696554312	0	80	0	0	-3.388287659	4.933653729
1	-3.369682179	GO:0071168	M1	1	0	GO Biological Processes	19	protein localization to chromatin	19_GO:0051179 localization	-3.369682179	6.119628183	5.122133629	30284	52	571	6	1.050788091	0.426722642	1058|2146|3009|5347|157570|253714	CENPA|EZH2|H1-5|PLK1|ESCO2|MMS22L	-1.823619917	0	81	1	1	-3.369682179	6.119628183
1	-3.328898517	GO:0006468	M1	1	0	GO Biological Processes	19	protein phosphorylation	19_GO:0009987 cellular process	-3.328898517	2.460469063	4.01370947	30284	388	571	18	3.152364273	0.731214266	332|983|1017|1111|2202|4145|4293|4294|4751|5347|6790|6850|9833|10733|23012|63967|65975|83903	BIRC5|CDK1|CDK2|CHEK1|EFEMP1|MATK|MAP3K9|MAP3K10|NEK2|PLK1|AURKA|SYK|MELK|PLK4|STK38L|CLSPN|STK33|HASPIN	-1.783528358	0	82	1	1	-3.328898517	3.977758319
1	-2.788547724	GO:0016310	M1	1	0	GO Biological Processes	19	phosphorylation	19_GO:0009987 cellular process	-2.788547724	2.204762117	3.50033862	30284	433	571	18	3.152364273	0.731214266	332|983|1017|1111|2202|4145|4293|4294|4751|5347|6790|6850|9833|10733|23012|63967|65975|83903	BIRC5|CDK1|CDK2|CHEK1|EFEMP1|MATK|MAP3K9|MAP3K10|NEK2|PLK1|AURKA|SYK|MELK|PLK4|STK38L|CLSPN|STK33|HASPIN	-1.314449641	0	82	0	0	-3.328898517	3.977758319
1	-2.392614896	GO:0018105	M1	1	0	GO Biological Processes	19	peptidyl-serine phosphorylation	19_GO:0009987 cellular process	-2.392614896	3.977758319	3.696974544	30284	80	571	6	1.050788091	0.426722642	983|1017|4294|5347|6790|63967	CDK1|CDK2|MAP3K10|PLK1|AURKA|CLSPN	-0.980766565	0	82	0	0	-3.328898517	3.977758319
1	-2.098967912	GO:0018209	M1	1	0	GO Biological Processes	19	peptidyl-serine modification	19_GO:0009987 cellular process	-2.098967912	3.458920277	3.274437245	30284	92	571	6	1.050788091	0.426722642	983|1017|4294|5347|6790|63967	CDK1|CDK2|MAP3K10|PLK1|AURKA|CLSPN	-0.725984985	0	82	0	0	-3.328898517	3.977758319
1	-2.037211741	GO:0018193	M1	1	0	GO Biological Processes	19	peptidyl-amino acid modification	19_GO:0009987 cellular process	-2.037211741	2.05682794	2.800267834	30284	361	571	14	2.451838879	0.647198427	983|1017|1111|2202|3094|4294|5347|6790|6850|25797|53335|63967|158866|387893	CDK1|CDK2|CHEK1|EFEMP1|HINT1|MAP3K10|PLK1|AURKA|SYK|QPCT|BCL11A|CLSPN|ZDHHC15|KMT5A	-0.672062455	0	82	0	0	-3.328898517	3.977758319
1	-3.297395221	WP2004	M1	1	0	WikiPathways	27	miR targeted genes in lymphocytes		-3.297395221	2.376648052	3.957356741	30284	424	571	19	3.327495622	0.750571685	558|1869|1912|1977|2146|3992|5315|5347|5557|8115|9212|9319|10036|29128|29901|53346|54964|128239|140707	AXL|E2F1|PHC2|EIF4E|EZH2|FADS1|PKM|PLK1|PRIM1|TCL1A|AURKB|TRIP13|CHAF1A|UHRF1|SAC3D1|TM6SF1|C1orf56|IQGAP3|BRI3BP	-1.755469128	0	83	1	1	-3.297395221	2.376648052
1	-3.288526635	GO:0045876	M1	1	0	GO Biological Processes	19	positive regulation of sister chromatid cohesion	19_GO:0048518 positive regulation of biological process	-3.288526635	17.67892586	6.937316488	30284	9	571	3	0.525394046	0.302538489	699|1663|2237	BUB1|DDX11|FEN1	-1.752054862	0	84	1	1	-3.288526635	17.67892586
1	-2.42907986	GO:0007063	M1	1	0	GO Biological Processes	19	regulation of sister chromatid cohesion	19_GO:0050789 regulation of biological process	-2.42907986	9.359431338	4.779261108	30284	17	571	3	0.525394046	0.302538489	699|1663|2237	BUB1|DDX11|FEN1	-1.013633468	0	84	0	0	-3.288526635	17.67892586
1	-3.288526635	WP4146	M1	1	0	WikiPathways	27	Macrophage markers		-3.288526635	17.67892586	6.937316488	30284	9	571	3	0.525394046	0.302538489	942|968|9332	CD86|CD68|CD163	-1.752054862	0	85	1	1	-3.288526635	17.67892586
1	-2.222879312	GO:0002577	M1	1	0	GO Biological Processes	19	regulation of antigen processing and presentation	19_GO:0002376 immune system process	-2.222879312	7.955516637	4.313457054	30284	20	571	3	0.525394046	0.302538489	968|2213|29108	CD68|FCGR2B|PYCARD	-0.838113392	0	85	0	0	-3.288526635	17.67892586
1	-3.236858752	GO:0032387	M1	1	0	GO Biological Processes	19	negative regulation of intracellular transport	19_GO:0051179 localization	-3.236858752	5.785830282	4.92460043	30284	55	571	6	1.050788091	0.426722642	580|7295|10212|11142|29934|91319	BARD1|TXN|DDX39A|PKIG|SNX12|DERL3	-1.705871313	0	86	1	1	-3.236858752	8.159504244
1	-3.126373544	GO:0032386	M1	1	0	GO Biological Processes	19	regulation of intracellular transport	19_GO:0051179 localization	-3.126373544	2.719834748	3.95705476	30284	273	571	14	2.451838879	0.647198427	580|983|1601|1894|3728|4947|7295|9585|10212|10615|11142|27346|29934|91319	BARD1|CDK1|DAB2|ECT2|JUP|OAZ2|TXN|KIF20B|DDX39A|SPAG5|PKIG|TMEM97|SNX12|DERL3	-1.609766261	0	86	0	0	-3.236858752	8.159504244
1	-2.871417981	GO:0046823	M1	1	0	GO Biological Processes	19	negative regulation of nucleocytoplasmic transport	19_GO:0051179 localization	-2.871417981	8.159504244	5.062834915	30284	26	571	4	0.700525394	0.349033701	580|7295|10212|11142	BARD1|TXN|DDX39A|PKIG	-1.386625376	0	86	0	0	-3.236858752	8.159504244
1	-2.610119435	GO:0033157	M1	1	0	GO Biological Processes	19	regulation of intracellular protein transport	19_GO:0051179 localization	-2.610119435	3.140335515	3.667194321	30284	152	571	9	1.576182137	0.521237016	580|983|1894|3728|4947|7295|9585|11142|91319	BARD1|CDK1|ECT2|JUP|OAZ2|TXN|KIF20B|PKIG|DERL3	-1.161183904	0	86	0	0	-3.236858752	8.159504244
1	-2.479277768	GO:0090317	M1	1	0	GO Biological Processes	19	negative regulation of intracellular protein transport	19_GO:0051179 localization	-2.479277768	6.428700313	4.325409408	30284	33	571	4	0.700525394	0.349033701	580|7295|11142|91319	BARD1|TXN|PKIG|DERL3	-1.057634441	0	86	0	0	-3.236858752	8.159504244
1	-2.402192717	GO:1903828	M1	1	0	GO Biological Processes	19	negative regulation of protein localization	19_GO:0051179 localization	-2.402192717	2.581436077	3.308034822	30284	226	571	11	1.926444834	0.575222935	580|1601|2824|7295|11006|11142|23433|29934|79651|89958|91319	BARD1|DAB2|GPM6B|TXN|LILRB4|PKIG|RHOQ|SNX12|RHBDF2|SAPCD2|DERL3	-0.988792474	0	86	0	0	-3.236858752	8.159504244
1	-2.126950563	GO:0046822	M1	1	0	GO Biological Processes	19	regulation of nucleocytoplasmic transport	19_GO:0051179 localization	-2.126950563	3.119810446	3.211907983	30284	119	571	7	1.22591944	0.460505063	580|983|1894|3728|7295|10212|11142	BARD1|CDK1|ECT2|JUP|TXN|DDX39A|PKIG	-0.748822461	0	86	0	0	-3.236858752	8.159504244
1	-3.162405102	GO:0051098	M1	1	0	GO Biological Processes	19	regulation of binding	19_GO:0065007 biological regulation	-3.162405102	3.030673005	4.093533002	30284	210	571	12	2.101576182	0.600264092	1601|1663|1869|3925|4781|5347|6790|7122|7295|51053|55355|81620	DAB2|DDX11|E2F1|STMN1|NFIB|PLK1|AURKA|CLDN5|TXN|GMNN|HJURP|CDT1	-1.637960714	0	87	1	1	-3.162405102	3.030673005
1	-3.109662308	GO:0007283	M1	1	0	GO Biological Processes	19	spermatogenesis	19_GO:0022414 reproductive process	-3.109662308	2.024304488	3.673968932	30284	655	571	25	4.378283713	0.856272829	558|675|1459|1912|2956|3014|4957|5079|5990|6627|7704|8287|8607|9319|28981|29127|55723|57082|65975|79989|83990|91057|116832|144195|259266	AXL|BRCA2|CSNK2A2|PHC2|MSH6|H2AX|ODF2|PAX5|RFX2|SNRPA1|ZBTB16|USP9Y|RUVBL1|TRIP13|IFT81|RACGAP1|ASF1B|KNL1|STK33|IFT56|BRIP1|CCDC34|RPL39L|SLC2A14|ASPM	-1.594992401	0	88	1	1	-3.109662308	2.024304488
1	-2.954536716	GO:0048232	M1	1	0	GO Biological Processes	19	male gamete generation	19_GO:0022414 reproductive process	-2.954536716	1.973094404	3.536307257	30284	672	571	25	4.378283713	0.856272829	558|675|1459|1912|2956|3014|4957|5079|5990|6627|7704|8287|8607|9319|28981|29127|55723|57082|65975|79989|83990|91057|116832|144195|259266	AXL|BRCA2|CSNK2A2|PHC2|MSH6|H2AX|ODF2|PAX5|RFX2|SNRPA1|ZBTB16|USP9Y|RUVBL1|TRIP13|IFT81|RACGAP1|ASF1B|KNL1|STK33|IFT56|BRIP1|CCDC34|RPL39L|SLC2A14|ASPM	-1.460011614	0	88	0	0	-3.109662308	2.024304488
1	-3.10025794	R-HSA-4615885	M1	1	0	Reactome Gene Sets	6	SUMOylation of DNA replication proteins		-3.10025794	6.79958687	5.023967461	30284	39	571	5	0.875656743	0.38988727	5111|6790|7153|9212|55143	PCNA|AURKA|TOP2A|AURKB|CDCA8	-1.587516806	0	89	1	1	-3.10025794	6.79958687
1	-2.248365148	R-HSA-3108232	M1	1	0	Reactome Gene Sets	6	SUMO E3 ligases SUMOylate target proteins		-2.248365148	2.987987469	3.291668057	30284	142	571	8	1.401050788	0.49186399	1786|5111|6790|7153|9212|23314|23468|55143	DNMT1|PCNA|AURKA|TOP2A|AURKB|SATB2|CBX5|CDCA8	-0.858795037	0	89	0	0	-3.10025794	6.79958687
1	-2.143059047	R-HSA-2990846	M1	1	0	Reactome Gene Sets	6	SUMOylation		-2.143059047	2.866852842	3.156039211	30284	148	571	8	1.401050788	0.49186399	1786|5111|6790|7153|9212|23314|23468|55143	DNMT1|PCNA|AURKA|TOP2A|AURKB|SATB2|CBX5|CDCA8	-0.763988874	0	89	0	0	-3.10025794	6.79958687
1	-3.082146771	GO:0021987	M1	1	0	GO Biological Processes	19	cerebral cortex development	19_GO:0032502 developmental process	-3.082146771	3.67177691	4.231980462	30284	130	571	9	1.576182137	0.521237016	1459|3014|3912|5079|9928|10460|89839|259266|284403	CSNK2A2|H2AX|LAMB1|PAX5|KIF14|TACC3|ARHGAP11B|ASPM|WDR62	-1.57118021	0	90	1	1	-3.082146771	3.67177691
1	-2.91787641	GO:0021543	M1	1	0	GO Biological Processes	19	pallium development	19_GO:0032502 developmental process	-2.91787641	3.007239966	3.888063217	30284	194	571	11	1.926444834	0.575222935	1459|2146|3014|3912|5079|9928|10460|55558|89839|259266|284403	CSNK2A2|EZH2|H2AX|LAMB1|PAX5|KIF14|TACC3|PLXNA3|ARHGAP11B|ASPM|WDR62	-1.426416208	0	90	0	0	-3.082146771	3.67177691
1	-2.581260142	GO:0060322	M1	1	0	GO Biological Processes	19	head development	19_GO:0032502 developmental process	-2.581260142	1.80124905	3.173695968	30284	795	571	27	4.72854641	0.888233543	558|675|1063|1152|1459|1869|2146|2177|2213|3014|3912|4331|4781|5079|6240|7122|9739|9928|10409|10460|26227|55558|59345|81624|89839|259266|284403	AXL|BRCA2|CENPF|CKB|CSNK2A2|E2F1|EZH2|FANCD2|FCGR2B|H2AX|LAMB1|MNAT1|NFIB|PAX5|RRM1|CLDN5|SETD1A|KIF14|BASP1|TACC3|PHGDH|PLXNA3|GNB4|DIAPH3|ARHGAP11B|ASPM|WDR62	-1.13993323	0	90	0	0	-3.082146771	3.67177691
1	-2.364989668	GO:0007420	M1	1	0	GO Biological Processes	19	brain development	19_GO:0032502 developmental process	-2.364989668	1.779757637	2.987336394	30284	745	571	25	4.378283713	0.856272829	558|675|1063|1152|1459|1869|2146|2177|2213|3014|3912|4331|4781|5079|6240|9739|9928|10409|10460|26227|55558|59345|89839|259266|284403	AXL|BRCA2|CENPF|CKB|CSNK2A2|E2F1|EZH2|FANCD2|FCGR2B|H2AX|LAMB1|MNAT1|NFIB|PAX5|RRM1|SETD1A|KIF14|BASP1|TACC3|PHGDH|PLXNA3|GNB4|ARHGAP11B|ASPM|WDR62	-0.956663016	0	90	0	0	-3.082146771	3.67177691
1	-2.13743525	GO:0021537	M1	1	0	GO Biological Processes	19	telencephalon development	19_GO:0032502 developmental process	-2.13743525	2.273004754	2.96663225	30284	280	571	12	2.101576182	0.600264092	1459|2146|3014|3912|4781|5079|9928|10460|55558|89839|259266|284403	CSNK2A2|EZH2|H2AX|LAMB1|NFIB|PAX5|KIF14|TACC3|PLXNA3|ARHGAP11B|ASPM|WDR62	-0.758836368	0	90	0	0	-3.082146771	3.67177691
1	-3.079453911	GO:0002223	M1	1	0	GO Biological Processes	19	stimulatory C-type lectin receptor signaling pathway	19_GO:0044419 biological process involved in interspecies interaction between organisms	-3.079453911	9.223787406	5.469383876	30284	23	571	4	0.700525394	0.349033701	3823|5336|6850|22914	KLRC3|PLCG2|SYK|KLRK1	-1.57118021	0	91	1	1	-3.079453911	9.223787406
1	-3.079453911	GO:1990840	M1	1	0	GO Biological Processes	19	response to lectin	19_GO:0050896 response to stimulus	-3.079453911	9.223787406	5.469383876	30284	23	571	4	0.700525394	0.349033701	3823|5336|6850|22914	KLRC3|PLCG2|SYK|KLRK1	-1.57118021	0	91	0	0	-3.079453911	9.223787406
1	-3.079453911	GO:1990858	M1	1	0	GO Biological Processes	19	cellular response to lectin	19_GO:0050896 response to stimulus	-3.079453911	9.223787406	5.469383876	30284	23	571	4	0.700525394	0.349033701	3823|5336|6850|22914	KLRC3|PLCG2|SYK|KLRK1	-1.57118021	0	91	0	0	-3.079453911	9.223787406
1	-2.089389148	GO:0002220	M1	1	0	GO Biological Processes	19	innate immune response activating cell surface receptor signaling pathway	19_GO:0044419 biological process involved in interspecies interaction between organisms	-2.089389148	4.017937696	3.402464714	30284	66	571	5	0.875656743	0.38988727	2219|3823|5336|6850|22914	FCN1|KLRC3|PLCG2|SYK|KLRK1	-0.717798936	0	91	0	0	-3.079453911	9.223787406
1	-2.999208274	GO:0072698	M1	1	0	GO Biological Processes	19	protein localization to microtubule cytoskeleton	19_GO:0051179 localization	-2.999208274	6.467899705	4.856733624	30284	41	571	5	0.875656743	0.38988727	6790|7272|9585|10615|81610	AURKA|TTK|KIF20B|SPAG5|FAM83D	-1.502215583	0	92	1	1	-2.999208274	6.467899705
1	-2.647158678	GO:0044380	M1	1	0	GO Biological Processes	19	protein localization to cytoskeleton	19_GO:0051179 localization	-2.647158678	5.41191608	4.284642068	30284	49	571	5	0.875656743	0.38988727	6790|7272|9585|10615|81610	AURKA|TTK|KIF20B|SPAG5|FAM83D	-1.192008369	0	92	0	0	-2.999208274	6.467899705
1	-2.990417524	GO:0051249	M1	1	0	GO Biological Processes	19	regulation of lymphocyte activation	19_GO:0002376 immune system process	-2.990417524	2.137758789	3.631407277	30284	521	571	21	3.677758319	0.787656443	558|912|930|933|942|2177|2213|3120|3149|3823|6850|7704|8876|11006|11326|22914|26279|29108|54537|55024|387597	AXL|CD1D|CD19|CD22|CD86|FANCD2|FCGR2B|HLA-DQB2|HMGB3|KLRC3|SYK|ZBTB16|VNN1|LILRB4|VSIG4|KLRK1|PLA2G2D|PYCARD|SHLD2|BANK1|ILDR2	-1.494043045	0	93	1	1	-2.990417524	4.017937696
1	-2.966506787	GO:0071216	M1	1	0	GO Biological Processes	19	cellular response to biotic stimulus	19_GO:0050896 response to stimulus	-2.966506787	2.73602424	3.836261282	30284	252	571	13	2.276707531	0.624215593	558|820|942|968|1649|2213|3394|5336|6850|7855|9450|22914|29108	AXL|CAMP|CD86|CD68|DDIT3|FCGR2B|IRF8|PLCG2|SYK|FZD5|LY86|KLRK1|PYCARD	-1.470749643	0	93	0	0	-2.990417524	4.017937696
1	-2.402192717	GO:0071219	M1	1	0	GO Biological Processes	19	cellular response to molecule of bacterial origin	19_GO:0044419 biological process involved in interspecies interaction between organisms	-2.402192717	2.581436077	3.308034822	30284	226	571	11	1.926444834	0.575222935	558|820|942|968|2213|3394|5336|7855|9450|22914|29108	AXL|CAMP|CD86|CD68|FCGR2B|IRF8|PLCG2|FZD5|LY86|KLRK1|PYCARD	-0.988792474	0	93	0	0	-2.990417524	4.017937696
1	-2.357387525	GO:0002700	M1	1	0	GO Biological Processes	19	regulation of production of molecular mediator of immune response	19_GO:0002376 immune system process	-2.357387525	2.692222212	3.303279425	30284	197	571	10	1.751313485	0.548943021	558|933|942|2213|5336|6850|7855|11006|29108|54537	AXL|CD22|CD86|FCGR2B|PLCG2|SYK|FZD5|LILRB4|PYCARD|SHLD2	-0.951159675	0	93	0	0	-2.990417524	4.017937696
1	-2.327034759	GO:0002694	M1	1	0	GO Biological Processes	19	regulation of leukocyte activation	19_GO:0002376 immune system process	-2.327034759	1.878199543	2.994004109	30284	593	571	21	3.677758319	0.787656443	558|912|930|933|942|2177|2213|3120|3149|3823|6850|7704|8876|11006|11326|22914|26279|29108|54537|55024|387597	AXL|CD1D|CD19|CD22|CD86|FANCD2|FCGR2B|HLA-DQB2|HMGB3|KLRC3|SYK|ZBTB16|VNN1|LILRB4|VSIG4|KLRK1|PLA2G2D|PYCARD|SHLD2|BANK1|ILDR2	-0.925216388	0	93	0	0	-2.990417524	4.017937696
1	-2.2406885	GO:0051250	M1	1	0	GO Biological Processes	19	negative regulation of lymphocyte activation	19_GO:0002376 immune system process	-2.2406885	2.759138718	3.216657348	30284	173	571	9	1.576182137	0.521237016	558|942|2213|3149|11006|11326|26279|55024|387597	AXL|CD86|FCGR2B|HMGB3|LILRB4|VSIG4|PLA2G2D|BANK1|ILDR2	-0.851601206	0	93	0	0	-2.990417524	4.017937696
1	-2.238911963	GO:0002697	M1	1	0	GO Biological Processes	19	regulation of immune effector process	19_GO:0002376 immune system process	-2.238911963	2.049730535	2.981292863	30284	414	571	16	2.802101576	0.690640942	558|911|912|933|942|2213|2219|3823|5336|6850|7855|11006|11326|22914|29108|54537	AXL|CD1C|CD1D|CD22|CD86|FCGR2B|FCN1|KLRC3|PLCG2|SYK|FZD5|LILRB4|VSIG4|KLRK1|PYCARD|SHLD2	-0.850306951	0	93	0	0	-2.990417524	4.017937696
1	-2.226353775	GO:1903557	M1	1	0	GO Biological Processes	19	positive regulation of tumor necrosis factor superfamily cytokine production	19_GO:0032501 multicellular organismal process	-2.226353775	3.256644238	3.346355829	30284	114	571	7	1.22591944	0.460505063	942|1536|2213|5336|6850|7855|29108	CD86|CYBB|FCGR2B|PLCG2|SYK|FZD5|PYCARD	-0.838711723	0	93	0	0	-2.990417524	4.017937696
1	-2.089389148	GO:0032653	M1	1	0	GO Biological Processes	19	regulation of interleukin-10 production	19_GO:0032501 multicellular organismal process	-2.089389148	4.017937696	3.402464714	30284	66	571	5	0.875656743	0.38988727	2213|5336|6850|11006|29108	FCGR2B|PLCG2|SYK|LILRB4|PYCARD	-0.717798936	0	93	0	0	-2.990417524	4.017937696
1	-2.033145269	GO:0032649	M1	1	0	GO Biological Processes	19	regulation of type II interferon production	19_GO:0032501 multicellular organismal process	-2.033145269	2.994011638	3.084374568	30284	124	571	7	1.22591944	0.460505063	558|1649|3394|7855|11006|22914|29108	AXL|DDIT3|IRF8|FZD5|LILRB4|KLRK1|PYCARD	-0.669818837	0	93	0	0	-2.990417524	4.017937696
1	-2.937500703	GO:1903241	M1	1	0	GO Biological Processes	19	U2-type prespliceosome assembly	19_GO:0009987 cellular process	-2.937500703	8.485884413	5.190749689	30284	25	571	4	0.700525394	0.349033701	6627|6632|6636|84811	SNRPA1|SNRPD1|SNRPF|BUD13	-1.444204157	0	94	1	1	-2.937500703	10.60735552
1	-2.634057941	CORUM:1183	M1	1	0	CORUM	33	CDC5L complex		-2.634057941	7.071570344	4.61226772	30284	30	571	4	0.700525394	0.349033701	6627|6632|6925|7153	SNRPA1|SNRPD1|TCF4|TOP2A	-1.181707734	0	94	0	0	-2.937500703	10.60735552
1	-2.591417172	CORUM:1068	M1	1	0	CORUM	33	12S U11 snRNP		-2.591417172	10.60735552	5.159346616	30284	15	571	3	0.525394046	0.302538489	6632|6636|79622	SNRPD1|SNRPF|SNRNP25	-1.148501625	0	94	0	0	-2.937500703	10.60735552
1	-2.9354606	WP5115	M1	1	0	WikiPathways	27	Network map of SARS CoV 2 signaling		-2.9354606	2.714480742	3.803785815	30284	254	571	13	2.276707531	0.624215593	332|341|715|891|983|1522|1977|6241|8836|9133|9332|51512|286827	BIRC5|APOC1|C1R|CCNB1|CDK1|CTSZ|EIF4E|RRM2|GGH|CCNB2|CD163|GTSE1|TRIM59	-1.442777032	0	95	1	1	-2.9354606	2.714480742
1	-2.888721051	CORUM:3047	M1	1	0	CORUM	33	Parvulin-associated pre-rRNP complex		-2.888721051	13.2591944	5.888114523	30284	12	571	3	0.525394046	0.302538489	10376|22974|84057	TUBA1B|TPX2|MND1	-1.400910404	0	96	1	1	-2.888721051	13.2591944
1	-2.874643259	GO:0043065	M1	1	0	GO Biological Processes	19	positive regulation of apoptotic process	19_GO:0048518 positive regulation of biological process	-2.874643259	2.050631119	3.507218127	30284	569	571	22	3.852889667	0.805458836	580|835|1649|1869|1894|1984|3394|3957|4293|4294|4605|7153|7161|7704|8876|9040|9833|10276|10537|29108|50486|84883	BARD1|CASP2|DDIT3|E2F1|ECT2|EIF5A|IRF8|LGALS2|MAP3K9|MAP3K10|MYBL2|TOP2A|TP73|ZBTB16|VNN1|UBE2M|MELK|NET1|UBD|PYCARD|G0S2|AIFM2	-1.388042346	0	97	1	1	-2.874643259	2.050631119
1	-2.715711546	GO:0043068	M1	1	0	GO Biological Processes	19	positive regulation of programmed cell death	19_GO:0048518 positive regulation of biological process	-2.715711546	1.991141821	3.358653942	30284	586	571	22	3.852889667	0.805458836	580|835|1649|1869|1894|1984|3394|3957|4293|4294|4605|7153|7161|7704|8876|9040|9833|10276|10537|29108|50486|84883	BARD1|CASP2|DDIT3|E2F1|ECT2|EIF5A|IRF8|LGALS2|MAP3K9|MAP3K10|MYBL2|TOP2A|TP73|ZBTB16|VNN1|UBE2M|MELK|NET1|UBD|PYCARD|G0S2|AIFM2	-1.251477622	0	97	0	0	-2.874643259	2.050631119
1	-2.873403299	GO:0007517	M1	1	0	GO Biological Processes	19	muscle organ development	19_GO:0032502 developmental process	-2.873403299	2.463008247	3.664495005	30284	323	571	15	2.626970228	0.669312388	1063|1310|3009|4633|5079|6443|6525|8819|8910|9456|10409|55352|84466|246329|100271849	CENPF|COL19A1|H1-5|MYL2|PAX5|SGCB|SMTN|SAP30|SGCE|HOMER1|BASP1|COPRS|MEGF10|STAC3|MEF2B	-1.387405993	0	98	1	1	-2.873403299	2.463008247
1	-2.871417981	R-HSA-1482788	M1	1	0	Reactome Gene Sets	6	Acyl chain remodelling of PC		-2.871417981	8.159504244	5.062834915	30284	26	571	4	0.700525394	0.349033701	11145|26279|54947|129642	PLAAT3|PLA2G2D|LPCAT2|MBOAT2	-1.386625376	0	99	1	1	-2.871417981	8.159504244
1	-2.104363534	R-HSA-1482801	M1	1	0	Reactome Gene Sets	6	Acyl chain remodelling of PS		-2.104363534	7.232287852	4.053724986	30284	22	571	3	0.525394046	0.302538489	11145|26279|114884	PLAAT3|PLA2G2D|OSBPL10	-0.729983412	0	99	0	0	-2.871417981	8.159504244
1	-2.088783746	R-HSA-1483206	M1	1	0	Reactome Gene Sets	6	Glycerophospholipid biosynthesis		-2.088783746	3.068243331	3.160103462	30284	121	571	7	1.22591944	0.460505063	1459|11145|26279|54947|114884|122618|129642	CSNK2A2|PLAAT3|PLA2G2D|LPCAT2|OSBPL10|PLD4|MBOAT2	-0.717656781	0	99	0	0	-2.871417981	8.159504244
1	-2.846833945	hsa05202	M1	1	0	KEGG Pathway	24	Transcriptional misregulation in cancer		-2.846833945	2.946487644	3.809309603	30284	198	571	11	1.926444834	0.575222935	890|942|1649|3087|3728|4005|5079|7704|8355|8358|8968	CCNA2|CD86|DDIT3|HHEX|JUP|LMO2|PAX5|ZBTB16|H3C8|H3C2|H3C7	-1.365038553	0	100	1	1	-2.846833945	2.946487644
1	-2.813742991	GO:0046785	M1	1	0	GO Biological Processes	19	microtubule polymerization	19_GO:0009987 cellular process	-2.813742991	5.892975287	4.553442089	30284	45	571	5	0.875656743	0.38988727	7283|9793|22974|26271|81624	TUBG1|CKAP5|TPX2|FBXO5|DIAPH3	-1.336109247	0	101	1	1	-2.813742991	5.892975287
1	-2.467437117	GO:0051258	M1	1	0	GO Biological Processes	19	protein polymerization	19_GO:0009987 cellular process	-2.467437117	3.604441195	3.670376424	30284	103	571	7	1.22591944	0.460505063	7283|8936|9793|11065|22974|26271|81624	TUBG1|WASF1|CKAP5|UBE2C|TPX2|FBXO5|DIAPH3	-1.046313591	0	101	0	0	-2.813742991	5.892975287
1	-2.812081078	GO:0034504	M1	1	0	GO Biological Processes	19	protein localization to nucleus	19_GO:0051179 localization	-2.812081078	2.917022767	3.770671769	30284	200	571	11	1.926444834	0.575222935	580|3068|3087|4001|5347|6850|7295|7704|51194|84220|199953	BARD1|HDGF|HHEX|LMNB1|PLK1|SYK|TXN|ZBTB16|IPO11|RGPD5|TMEM201	-1.335038614	0	102	1	1	-2.812081078	11.36502377
1	-2.682238158	GO:0090435	M1	1	0	GO Biological Processes	19	protein localization to nuclear envelope	19_GO:0051179 localization	-2.682238158	11.36502377	5.37740022	30284	14	571	3	0.525394046	0.302538489	4001|5347|199953	LMNB1|PLK1|TMEM201	-1.224269575	0	102	0	0	-2.812081078	11.36502377
1	-2.780878556	GO:0016446	M1	1	0	GO Biological Processes	19	somatic hypermutation of immunoglobulin genes	19_GO:0002376 immune system process	-2.780878556	12.23925637	5.618755323	30284	13	571	3	0.525394046	0.302538489	2956|9156|10721	MSH6|EXO1|POLQ	-1.310869355	0	103	1	1	-2.780878556	12.23925637
1	-2.682238158	GO:0002566	M1	1	0	GO Biological Processes	19	somatic diversification of immune receptors via somatic mutation	19_GO:0002376 immune system process	-2.682238158	11.36502377	5.37740022	30284	14	571	3	0.525394046	0.302538489	2956|9156|10721	MSH6|EXO1|POLQ	-1.224269575	0	103	0	0	-2.780878556	12.23925637
1	-2.02898846	GO:0016445	M1	1	0	GO Biological Processes	19	somatic diversification of immunoglobulins	19_GO:0002376 immune system process	-2.02898846	4.821525235	3.51654701	30284	44	571	4	0.700525394	0.349033701	2956|9156|10721|54537	MSH6|EXO1|POLQ|SHLD2	-0.666570595	0	103	0	0	-2.780878556	12.23925637
1	-2.780878556	WP3892	M1	1	0	WikiPathways	27	Development of pulmonary dendritic cells and macrophage subsets		-2.780878556	12.23925637	5.618755323	30284	13	571	3	0.525394046	0.302538489	3394|6925|55509	IRF8|TCF4|BATF3	-1.310869355	0	104	1	1	-2.780878556	12.23925637
1	-2.297079173	GO:0097028	M1	1	0	GO Biological Processes	19	dendritic cell differentiation	19_GO:0032502 developmental process	-2.297079173	5.733705685	3.993973806	30284	37	571	4	0.700525394	0.349033701	558|3394|10537|55509	AXL|IRF8|UBD|BATF3	-0.899217955	0	104	0	0	-2.780878556	12.23925637
1	-2.747758221	GO:0000002	M1	1	0	GO Biological Processes	19	mitochondrial genome maintenance	19_GO:0009987 cellular process	-2.747758221	7.576682512	4.826411951	30284	28	571	4	0.700525394	0.349033701	6240|6742|80119|92667	RRM1|SSBP1|PIF1|MGME1	-1.281223395	0	105	1	1	-2.747758221	7.576682512
1	-2.46321833	GO:0007005	M1	1	0	GO Biological Processes	19	mitochondrion organization	19_GO:0009987 cellular process	-2.46321833	2.164766432	3.217722917	30284	392	571	16	2.802101576	0.690640942	3954|4082|6240|6742|8936|10059|10572|10981|26519|55210|79017|80119|84883|89839|92667|113115	LETM1|MARCKS|RRM1|SSBP1|WASF1|DNM1L|SIVA1|RAB32|TIMM10|ATAD3A|GGCT|PIF1|AIFM2|ARHGAP11B|MGME1|MTFR2	-1.042613985	0	105	0	0	-2.747758221	7.576682512
1	-2.728304366	WP3878	M1	1	0	WikiPathways	27	ATM signaling in development and disease		-2.728304366	5.642210381	4.415182385	30284	47	571	5	0.875656743	0.38988727	699|1017|1111|5932|9212	BUB1|CDK2|CHEK1|RBBP8|AURKB	-1.262921514	0	106	1	1	-2.728304366	5.642210381
1	-2.728304366	M236	M1	1	0	Canonical Pathways	11	PID DELTA NP63 PATHWAY		-2.728304366	5.642210381	4.415182385	30284	47	571	5	0.875656743	0.38988727	558|675|5452|7153|9133	AXL|BRCA2|POU2F2|TOP2A|CCNB2	-1.262921514	0	107	1	1	-2.728304366	5.642210381
1	-2.68568109	GO:0051259	M1	1	0	GO Biological Processes	19	protein complex oligomerization	19_GO:0009987 cellular process	-2.68568109	2.544199663	3.539791202	30284	271	571	13	2.276707531	0.624215593	1894|3954|6240|6241|6742|7083|7161|9456|10059|10409|10721|29108|115207	ECT2|LETM1|RRM1|RRM2|SSBP1|TK1|TP73|HOMER1|DNM1L|BASP1|POLQ|PYCARD|KCTD12	-1.224269575	0	108	1	1	-2.68568109	2.544199663
1	-2.634136492	GO:1901699	M1	1	0	GO Biological Processes	19	cellular response to nitrogen compound	19_GO:0050896 response to stimulus	-2.634136492	1.927086705	3.267734676	30284	633	571	23	4.028021016	0.822810897	558|672|820|890|990|1017|1111|1536|1663|2146|2213|2350|3359|3728|5315|5872|5888|6443|6850|8914|23433|53335|83990	AXL|BRCA1|CAMP|CCNA2|CDC6|CDK2|CHEK1|CYBB|DDX11|EZH2|FCGR2B|FOLR2|HTR3A|JUP|PKM|RAB13|RAD51|SGCB|SYK|TIMELESS|RHOQ|BCL11A|BRIP1	-1.181707734	0	109	1	1	-2.634136492	1.927086705
1	-2.611228247	GO:0045087	M1	1	0	GO Biological Processes	19	innate immune response	19_GO:0044419 biological process involved in interspecies interaction between organisms	-2.611228247	1.810357768	3.201472805	30284	791	571	27	4.72854641	0.888233543	558|715|820|912|1536|2219|3149|3394|5336|6850|7942|8876|9450|9618|10537|11326|22914|23521|23580|27293|29108|55210|55284|122618|200315|203068|286827	AXL|C1R|CAMP|CD1D|CYBB|FCN1|HMGB3|IRF8|PLCG2|SYK|TFEB|VNN1|LY86|TRAF4|UBD|VSIG4|KLRK1|RPL13A|CDC42EP4|SMPDL3B|PYCARD|ATAD3A|UBE2W|PLD4|APOBEC3A|TUBB|TRIM59	-1.161183904	0	110	1	1	-2.611228247	1.838363174
1	-2.143689334	GO:0006954	M1	1	0	GO Biological Processes	19	inflammatory response	19_GO:0050896 response to stimulus	-2.143689334	1.838363174	2.818609769	30284	577	571	20	3.50262697	0.769372457	23|558|820|968|1036|1230|1536|2213|2350|3500|6362|6850|8876|9332|9450|26279|27293|29108|29760|122618	ABCF1|AXL|CAMP|CD68|CDO1|CCR1|CYBB|FCGR2B|FOLR2|IGHG1|CCL18|SYK|VNN1|CD163|LY86|PLA2G2D|SMPDL3B|PYCARD|BLNK|PLD4	-0.764147358	0	110	0	0	-2.611228247	1.838363174
1	-2.610119435	GO:0030177	M1	1	0	GO Biological Processes	19	positive regulation of Wnt signaling pathway	19_GO:0048518 positive regulation of biological process	-2.610119435	3.140335515	3.667194321	30284	152	571	9	1.576182137	0.521237016	1601|3087|3728|5754|8607|55789|55959|79705|259266	DAB2|HHEX|JUP|PTK7|RUVBL1|DEPDC1B|SULF2|LRRK1|ASPM	-1.161183904	0	111	1	1	-2.610119435	3.200495199
1	-2.185888806	GO:0090263	M1	1	0	GO Biological Processes	19	positive regulation of canonical Wnt signaling pathway	19_GO:0048518 positive regulation of biological process	-2.185888806	3.200495199	3.291701241	30284	116	571	7	1.22591944	0.460505063	3087|3728|5754|8607|55959|79705|259266	HHEX|JUP|PTK7|RUVBL1|SULF2|LRRK1|ASPM	-0.80302978	0	111	0	0	-2.610119435	3.200495199
1	-2.591417172	WP5433	M1	1	0	WikiPathways	27	PGK1 PKM2 KHKC KHKA acting as protein kinases		-2.591417172	10.60735552	5.159346616	30284	15	571	3	0.525394046	0.302538489	3014|4633|5315	H2AX|MYL2|PKM	-1.148501625	0	112	1	1	-2.591417172	10.60735552
1	-2.567835903	WP4803	M1	1	0	WikiPathways	27	Ciliopathies		-2.567835903	2.882433564	3.550500453	30284	184	571	10	1.751313485	0.548943021	1063|4751|6674|10733|25886|28981|55812|79140|89891|219844	CENPF|NEK2|SPAG1|PLK4|POC1A|IFT81|SPATA7|CCDC28B|DYNC2I2|HYLS1	-1.129221645	0	113	1	1	-2.567835903	2.882433564
1	-2.507323626	R-HSA-5625900	M1	1	0	Reactome Gene Sets	6	RHO GTPases activate CIT		-2.507323626	9.944395797	4.960933306	30284	16	571	3	0.525394046	0.302538489	9055|9928|11113	PRC1|KIF14|CIT	-1.080447771	0	114	1	1	-2.507323626	9.944395797
1	-2.46081798	R-HSA-6796648	M1	1	0	Reactome Gene Sets	6	TP53 Regulates Transcription of DNA Repair Genes		-2.46081798	4.910812739	3.987393334	30284	54	571	5	0.875656743	0.38988727	1111|2177|4331|11198|55215	CHEK1|FANCD2|MNAT1|SUPT16H|FANCI	-1.040732195	0	115	1	1	-2.46081798	4.910812739
1	-2.385075496	WP4542	M1	1	0	WikiPathways	27	Leukocyte intrinsic Hippo pathway functions		-2.385075496	6.06134601	4.153256852	30284	35	571	4	0.700525394	0.349033701	930|5872|23012|90417	CD19|RAB13|STK38L|KNSTRN	-0.975232981	0	116	1	1	-2.385075496	6.06134601
1	-2.340347193	R-HSA-8950505	M1	1	0	Reactome Gene Sets	6	Gene and protein expression by JAK-STAT signaling after Interleukin-12 stimulation		-2.340347193	5.892975287	4.072116473	30284	36	571	4	0.700525394	0.349033701	3181|4001|6627|552900	HNRNPA2B1|LMNB1|SNRPA1|BOLA2	-0.937533875	0	117	1	1	-2.340347193	5.892975287
1	-2.340347193	WP4877	M1	1	0	WikiPathways	27	Host pathogen interaction of human coronaviruses MAPK signaling		-2.340347193	5.892975287	4.072116473	30284	36	571	4	0.700525394	0.349033701	1649|1977|4293|4294	DDIT3|EIF4E|MAP3K9|MAP3K10	-0.937533875	0	118	1	1	-2.340347193	5.892975287
1	-2.317501733	GO:0008406	M1	1	0	GO Biological Processes	19	gonad development	19_GO:0022414 reproductive process	-2.317501733	2.514674799	3.210487276	30284	232	571	11	1.926444834	0.575222935	675|835|1081|4521|4678|5872|6240|10409|22836|83990|259266	BRCA2|CASP2|CGA|NUDT1|NASP|RAB13|RRM1|BASP1|RHOBTB3|BRIP1|ASPM	-0.916676036	0	119	1	1	-2.317501733	2.514674799
1	-2.264042988	GO:0048608	M1	1	0	GO Biological Processes	19	reproductive structure development	19_GO:0022414 reproductive process	-2.264042988	2.268020094	3.080288286	30284	304	571	13	2.276707531	0.624215593	558|675|835|1081|4521|4678|5176|5872|6240|10409|22836|83990|259266	AXL|BRCA2|CASP2|CGA|NUDT1|NASP|SERPINF1|RAB13|RRM1|BASP1|RHOBTB3|BRIP1|ASPM	-0.870728329	0	119	0	0	-2.317501733	2.514674799
1	-2.24944852	GO:0045137	M1	1	0	GO Biological Processes	19	development of primary sexual characteristics	19_GO:0022414 reproductive process	-2.24944852	2.461622588	3.131505015	30284	237	571	11	1.926444834	0.575222935	675|835|1081|4521|4678|5872|6240|10409|22836|83990|259266	BRCA2|CASP2|CGA|NUDT1|NASP|RAB13|RRM1|BASP1|RHOBTB3|BRIP1|ASPM	-0.859395054	0	119	0	0	-2.317501733	2.514674799
1	-2.217898134	GO:0061458	M1	1	0	GO Biological Processes	19	reproductive system development	19_GO:0032502 developmental process	-2.217898134	2.238565288	3.02866803	30284	308	571	13	2.276707531	0.624215593	558|675|835|1081|4521|4678|5176|5872|6240|10409|22836|83990|259266	AXL|BRCA2|CASP2|CGA|NUDT1|NASP|SERPINF1|RAB13|RRM1|BASP1|RHOBTB3|BRIP1|ASPM	-0.833609723	0	119	0	0	-2.317501733	2.514674799
1	-2.034377852	GO:0007548	M1	1	0	GO Biological Processes	19	sex differentiation	19_GO:0022414 reproductive process	-2.034377852	2.202219138	2.846769974	30284	289	571	12	2.101576182	0.600264092	558|675|835|1081|4521|4678|5872|6240|10409|22836|83990|259266	AXL|BRCA2|CASP2|CGA|NUDT1|NASP|RAB13|RRM1|BASP1|RHOBTB3|BRIP1|ASPM	-0.67014095	0	119	0	0	-2.317501733	2.514674799
1	-2.297079173	GO:0032781	M1	1	0	GO Biological Processes	19	positive regulation of ATP-dependent activity	19_GO:0065007 biological regulation	-2.297079173	5.733705685	3.993973806	30284	37	571	4	0.700525394	0.349033701	2956|6742|23234|29128	MSH6|SSBP1|DNAJC9|UHRF1	-0.899217955	0	120	1	1	-2.297079173	5.733705685
1	-2.263693278	GO:0006405	M1	1	0	GO Biological Processes	19	RNA export from nucleus	19_GO:0051179 localization	-2.263693278	3.743772535	3.511604018	30284	85	571	6	1.050788091	0.426722642	1977|3087|3178|3181|10212|55110	EIF4E|HHEX|HNRNPA1|HNRNPA2B1|DDX39A|MAGOHB	-0.870728329	0	121	1	1	-2.263693278	3.899763058
1	-2.057492602	GO:0006403	M1	1	0	GO Biological Processes	19	RNA localization	19_GO:0051179 localization	-2.057492602	2.580167558	2.988527268	30284	185	571	9	1.576182137	0.521237016	1977|3087|3178|3181|8607|9793|10212|10643|55110	EIF4E|HHEX|HNRNPA1|HNRNPA2B1|RUVBL1|CKAP5|DDX39A|IGF2BP3|MAGOHB	-0.690512778	0	121	0	0	-2.263693278	3.899763058
1	-2.035776092	GO:0006406	M1	1	0	GO Biological Processes	19	mRNA export from nucleus	19_GO:0051179 localization	-2.035776092	3.899763058	3.31850697	30284	68	571	5	0.875656743	0.38988727	1977|3087|3181|10212|55110	EIF4E|HHEX|HNRNPA2B1|DDX39A|MAGOHB	-0.671083237	0	121	0	0	-2.263693278	3.899763058
1	-2.011785728	GO:0050657	M1	1	0	GO Biological Processes	19	nucleic acid transport	19_GO:0051179 localization	-2.011785728	2.719834748	2.985438424	30284	156	571	8	1.401050788	0.49186399	1977|3087|3178|3181|9793|10212|10643|55110	EIF4E|HHEX|HNRNPA1|HNRNPA2B1|CKAP5|DDX39A|IGF2BP3|MAGOHB	-0.651179313	0	121	0	0	-2.263693278	3.899763058
1	-2.011785728	GO:0050658	M1	1	0	GO Biological Processes	19	RNA transport	19_GO:0051179 localization	-2.011785728	2.719834748	2.985438424	30284	156	571	8	1.401050788	0.49186399	1977|3087|3178|3181|9793|10212|10643|55110	EIF4E|HHEX|HNRNPA1|HNRNPA2B1|CKAP5|DDX39A|IGF2BP3|MAGOHB	-0.651179313	0	121	0	0	-2.263693278	3.899763058
1	-2.255189789	GO:0034367	M1	1	0	GO Biological Processes	19	protein-containing complex remodeling	19_GO:0009987 cellular process	-2.255189789	5.582818693	3.918634441	30284	38	571	4	0.700525394	0.349033701	341|344|5360|81624	APOC1|APOC2|PLTP|DIAPH3	-0.864167996	0	122	1	1	-2.255189789	5.582818693
1	-2.222879312	GO:0003094	M1	1	0	GO Biological Processes	19	glomerular filtration	19_GO:0032501 multicellular organismal process	-2.222879312	7.955516637	4.313457054	30284	20	571	3	0.525394046	0.302538489	3493|3494|55959	IGHA1|IGHA2|SULF2	-0.838113392	0	123	1	1	-2.222879312	7.955516637
1	-2.049706631	GO:0097205	M1	1	0	GO Biological Processes	19	renal filtration	19_GO:0032501 multicellular organismal process	-2.049706631	6.917840554	3.935770723	30284	23	571	3	0.525394046	0.302538489	3493|3494|55959	IGHA1|IGHA2|SULF2	-0.684100433	0	123	0	0	-2.222879312	7.955516637
1	-2.222879312	GO:0046629	M1	1	0	GO Biological Processes	19	gamma-delta T cell activation	19_GO:0002376 immune system process	-2.222879312	7.955516637	4.313457054	30284	20	571	3	0.525394046	0.302538489	6850|6966|28526	SYK|TRGC1|TRDC	-0.838113392	0	124	1	1	-2.222879312	7.955516637
1	-2.145112635	M200	M1	1	0	Canonical Pathways	11	PID ERA GENOMIC PATHWAY		-2.145112635	4.143498249	3.489797528	30284	64	571	5	0.875656743	0.38988727	672|3823|5111|9040|286827	BRCA1|KLRC3|PCNA|UBE2M|TRIM59	-0.765098343	0	125	1	1	-2.145112635	4.143498249
1	-2.11697867	GO:0032757	M1	1	0	GO Biological Processes	19	positive regulation of interleukin-8 production	19_GO:0032501 multicellular organismal process	-2.11697867	4.079752122	3.445693535	30284	65	571	5	0.875656743	0.38988727	820|1649|2219|6850|29108	CAMP|DDIT3|FCN1|SYK|PYCARD	-0.740728601	0	126	1	1	-2.11697867	4.079752122
1	-2.100004102	GO:0045454	M1	1	0	GO Biological Processes	19	cell redox homeostasis	19_GO:0042592 homeostatic process	-2.100004102	5.051121675	3.641991509	30284	42	571	4	0.700525394	0.349033701	1649|7295|51218|552900	DDIT3|TXN|GLRX5|BOLA2	-0.726555942	0	127	1	1	-2.100004102	5.051121675
1	-2.065221845	WP5434	M1	1	0	WikiPathways	27	Cancer pathways		-2.065221845	1.875563844	2.761627357	30284	509	571	18	3.152364273	0.731214266	332|675|890|1017|1163|1869|2791|2956|3728|3912|5336|5888|7704|7855|9134|9618|55970|59345	BIRC5|BRCA2|CCNA2|CDK2|CKS1B|E2F1|GNG11|MSH6|JUP|LAMB1|PLCG2|RAD51|ZBTB16|FZD5|CCNE2|TRAF4|GNG12|GNB4	-0.696554312	0	128	1	1	-2.065221845	1.875563844
1	-2.00118719	GO:0021700	M1	1	0	GO Biological Processes	19	developmental maturation	19_GO:0032502 developmental process	-2.00118719	2.179593599	2.807794831	30284	292	571	12	2.101576182	0.600264092	558|675|1649|6855|7704|7855|9319|10981|26271|64434|81624|158866	AXL|BRCA2|DDIT3|SYP|ZBTB16|FZD5|TRIP13|RAB32|FBXO5|NOM1|DIAPH3|ZDHHC15	-0.641483674	0	129	1	1	-2.00118719	2.179593599
