# Supplementary material for: The single-cell landscape exploring abnormal T cell states and developmental trajectories in heterogeneous non-Hodgkin lymphoma
Source: Genes Dis. 2025 Aug 19;13(4):101812. doi: 10.1016/j.gendis.2025.101812 (PMC13015217; doi:10.1016/j.gendis.2025.101812)
Supplement: Multimedia component 17 [file mmc17.csv]

Supplementary Table 6. Results of GO enrichment analysis of feature genes of CXCR6high CD4+ T cells
_MEMBER_hits	_LogP_hits	GO	_PATTERN_	_RANK_	GiniIndex	Category	CategoryID	Description	PARENT_GO	LogP	Enrichment	Z-score	#TotalGeneInLibrary	#GeneInGO	#GeneInHitList	#GeneInGOAndHitList	%InGO	STDV %InGO	GeneID	Hits	Log(q-value)	EvidenceCutoff	GROUP_ID	FirstInGroupByEnrichment	FirstInGroupByLogP	BestLogPInGroup	BestEnrichmentInGroup	URL
1	-53.27545138	R-HSA-1280215	M1	1	0	Reactome Gene Sets	6	Cytokine Signaling in Immune system		-53.27545138	4.586858303	20.59592765	30284	651	1430	141	9.86013986	0.788373393	302|330|356|375|684|920|939|944|970|1027|1072|1234|1435|1437|1445|1846|2185|2625|2634|3105|3106|3107|3113|3115|3117|3118|3119|3122|3123|3127|3133|3134|3146|3162|3181|3185|3303|3304|3309|3312|3313|3320|3458|3560|3586|3587|3604|3608|3663|3669|3688|3689|3716|3932|3936|3965|4170|4478|4502|4599|4792|4904|5034|5300|5518|5528|5683|5686|5687|5689|5690|5691|5693|5694|5700|5701|5702|5705|5708|5709|5713|571…	ANXA2|BIRC3|FASLG|ARF1|BST2|CD4|CD27|TNFSF8|CD70|CDKN1B|CFL1|CCR5|CSF1|CSF2|CSK|DUSP4|PTK2B|GATA3|GBP2|HLA-A|HLA-B|HLA-C|HLA-DPA1|HLA-DPB1|HLA-DQA1|HLA-DQA2|HLA-DQB1|HLA-DRA|HLA-DRB1|HLA-DRB5|HLA-E|HLA-F|HMGB1|HMOX1|HNRNPA2B1|HNRNPF|HSPA1A|HSPA1B|HSPA5|HSPA8|HSPA9|HSP90AA1|IFNG|IL2RB|IL10|IL10RA|TNFRSF9|ILF2|IRF5|ISG20|ITGB1|ITGB2|JAK1|LCK|LCP1|LGALS9|MCL1|MSN|MT2A|MX1|NFKBIA|YBX1|P4HB|PIN1|PPP2R…	-48.93212157	0	1	1	1	-53.27545138	17.32714558
1	-49.09704604	R-HSA-1280218	M1	1	0	Reactome Gene Sets	6	Adaptive Immune System		-49.09704604	4.492222929	19.67145911	30284	627	1430	133	9.300699301	0.768053995	160|375|805|808|811|832|915|916|919|920|973|975|1075|1445|1493|1508|1520|1535|2280|2533|2923|3093|3105|3106|3107|3109|3113|3115|3117|3118|3119|3122|3123|3127|3133|3134|3146|3309|3385|3676|3683|3688|3689|3708|3824|3902|3904|3932|3937|4267|4345|4689|4775|4792|5133|5518|5528|5683|5686|5687|5689|5690|5691|5693|5694|5700|5701|5702|5705|5708|5709|5713|5714|5717|5719|5788|5906|5908|6047|6890|6891|7277|7…	AP2A1|ARF1|CALM2|CALM3|CALR|CAPZB|CD3D|CD3E|CD247|CD4|CD79A|CD81|CTSC|CSK|CTLA4|CTSB|CTSS|CYBA|FKBP1A|FYB1|PDIA3|UBE2K|HLA-A|HLA-B|HLA-C|HLA-DMB|HLA-DPA1|HLA-DPB1|HLA-DQA1|HLA-DQA2|HLA-DQB1|HLA-DRA|HLA-DRB1|HLA-DRB5|HLA-E|HLA-F|HMGB1|HSPA5|ICAM3|ITGA4|ITGAL|ITGB1|ITGB2|ITPR1|KLRD1|LAG3|LAIR2|LCK|LCP2|CD99|CD200|NCF4|NFATC3|NFKBIA|PDCD1|PPP2R1A|PPP2R5D|PSMA2|PSMA5|PSMA6|PSMB1|PSMB2|PSMB3|PSMB5|PSM…	-45.05474623	0	1	0	0	-53.27545138	17.32714558
1	-45.8708994	R-HSA-6798695	M1	1	0	Reactome Gene Sets	6	Neutrophil degranulation		-45.8708994	5.209208263	19.68541628	30284	435	1430	107	7.482517483	0.695773293	47|302|387|527|684|823|847|963|965|967|1075|1315|1460|1471|1508|1520|1535|1650|1992|2040|2171|2495|2512|2547|2821|2950|2992|3043|3071|3074|3106|3107|3146|3303|3304|3312|3320|3608|3683|3689|3916|3958|4069|4257|4718|5175|5211|5223|5660|5683|5686|5689|5701|5702|5708|5709|5713|5717|5719|5768|5788|5873|5906|5908|6282|6709|6727|6993|7133|7305|7415|7520|7879|8655|8826|8904|8907|9342|9535|9588|9761|9861|…	ACLY|ANXA2|RHOA|ATP6V0C|BST2|CAPN1|CAT|CD53|CD58|CD63|CTSC|COPB1|CSNK2B|CST3|CTSB|CTSS|CYBA|DDOST|SERPINB1|STOM|FABP5|FTH1|FTL|XRCC6|GPI|GSTP1|GYG1|HBB|NCKAP1L|HEXB|HLA-B|HLA-C|HMGB1|HSPA1A|HSPA1B|HSPA8|HSP90AA1|ILF2|ITGAL|ITGB2|LAMP1|LGALS3|LYZ|MGST1|NDUFC2|PECAM1|PFKL|PGAM1|PSAP|PSMA2|PSMA5|PSMB1|PSMC2|PSMC3|PSMD2|PSMD3|PSMD7|PSMD11|PSMD13|QSOX1|PTPRC|RAB27A|RAP1A|RAP1B|S100A11|SPTAN1|SRP14|DYN…	-42.00469085	0	2	1	1	-45.8708994	5.209208263
1	-40.65459005	hsa05020	M1	1	0	KEGG Pathway	24	Prion disease		-40.65459005	6.170458319	19.28021356	30284	278	1430	81	5.664335664	0.61128597	292|498|506|509|513|514|515|516|517|518|522|539|581|712|713|714|836|1329|1337|1340|1351|1388|1460|1535|1537|2534|3303|3304|3309|3312|3708|4689|4710|4716|4717|4718|4720|4722|4725|4729|5682|5683|5684|5686|5687|5688|5689|5690|5691|5693|5694|5700|5701|5702|5704|5705|5707|5708|5709|5710|5713|5714|5717|5719|5879|5880|6352|6389|6391|6647|7277|7385|7388|7416|7979|9377|9861|10476|11047|29796|51079	SLC25A5|ATP5F1A|ATP5F1B|ATP5F1C|ATP5F1D|ATP5F1E|ATP5PB|ATP5MC1|ATP5MC2|ATP5MC3|ATP5PF|ATP5PO|BAX|C1QA|C1QB|C1QC|CASP3|COX5B|COX6A1|COX6B1|COX8A|ATF6B|CSNK2B|CYBA|CYC1|FYN|HSPA1A|HSPA1B|HSPA5|HSPA8|ITPR1|NCF4|NDUFB4|NDUFB10|NDUFC1|NDUFC2|NDUFS2|NDUFS3|NDUFS5|NDUFV2|PSMA1|PSMA2|PSMA3|PSMA5|PSMA6|PSMA7|PSMB1|PSMB2|PSMB3|PSMB5|PSMB6|PSMC1|PSMC2|PSMC3|PSMC4|PSMC5|PSMD1|PSMD2|PSMD3|PSMD4|PSMD7|PSMD8|PS…	-36.95572137	0	1	0	0	-53.27545138	17.32714558
1	-40.60008117	hsa05014	M1	1	0	KEGG Pathway	24	Amyotrophic lateral sclerosis		-40.60008117	5.308676229	18.58939618	30284	371	1430	93	6.503496503	0.652083366	60|71|310|498|506|509|513|514|515|516|517|518|522|539|581|598|834|836|847|1329|1337|1340|1351|1537|2733|3181|3309|4710|4716|4717|4718|4720|4722|4725|4729|5216|5682|5683|5684|5686|5687|5688|5689|5690|5691|5693|5694|5700|5701|5702|5704|5705|5707|5708|5709|5710|5713|5714|5717|5719|5879|6389|6391|6647|7133|7175|7186|7277|7385|7388|7415|7416|7979|8878|9377|9861|10010|10120|10121|10133|10476|10540|1104…	ACTB|ACTG1|ANXA7|ATP5F1A|ATP5F1B|ATP5F1C|ATP5F1D|ATP5F1E|ATP5PB|ATP5MC1|ATP5MC2|ATP5MC3|ATP5PF|ATP5PO|BAX|BCL2L1|CASP1|CASP3|CAT|COX5B|COX6A1|COX6B1|COX8A|CYC1|GLE1|HNRNPA2B1|HSPA5|NDUFB4|NDUFB10|NDUFC1|NDUFC2|NDUFS2|NDUFS3|NDUFS5|NDUFV2|PFN1|PSMA1|PSMA2|PSMA3|PSMA5|PSMA6|PSMA7|PSMB1|PSMB2|PSMB3|PSMB5|PSMB6|PSMC1|PSMC2|PSMC3|PSMC4|PSMC5|PSMD1|PSMD2|PSMD3|PSMD4|PSMD7|PSMD8|PSMD11|PSMD13|RAC1|SDHA|…	-36.95572137	0	1	0	0	-53.27545138	17.32714558
1	-40.37285405	WP183	M1	1	0	WikiPathways	27	Proteasome degradation		-40.37285405	14.34613129	23.41823125	30284	62	1430	42	2.937062937	0.446493686	3105|3106|3107|3133|3134|3458|5682|5683|5684|5686|5687|5688|5689|5690|5691|5693|5694|5696|5698|5699|5700|5701|5702|5704|5705|5707|5708|5709|5710|5713|5714|5717|5719|5720|5721|6184|6185|7314|7316|7317|7322|9861	HLA-A|HLA-B|HLA-C|HLA-E|HLA-F|IFNG|PSMA1|PSMA2|PSMA3|PSMA5|PSMA6|PSMA7|PSMB1|PSMB2|PSMB3|PSMB5|PSMB6|PSMB8|PSMB9|PSMB10|PSMC1|PSMC2|PSMC3|PSMC4|PSMC5|PSMD1|PSMD2|PSMD3|PSMD4|PSMD7|PSMD8|PSMD11|PSMD13|PSME1|PSME2|RPN1|RPN2|UBB|UBC|UBA1|UBE2D2|PSMD6	-36.80767549	0	1	0	0	-53.27545138	17.32714558
1	-38.92986816	hsa05022	M1	1	0	KEGG Pathway	24	Pathways of neurodegeneration - multiple diseases		-38.92986816	4.559984943	17.55782682	30284	483	1430	104	7.272727273	0.686727399	292|355|356|369|498|506|509|513|514|515|516|517|518|522|539|581|598|805|808|823|824|836|840|847|1329|1337|1340|1351|1435|1460|1499|1537|3028|3309|3708|4710|4716|4717|4718|4720|4722|4725|4729|5682|5683|5684|5686|5687|5688|5689|5690|5691|5693|5694|5700|5701|5702|5704|5705|5707|5708|5709|5710|5713|5714|5717|5719|5879|6310|6389|6391|6647|7133|7186|7277|7314|7316|7317|7332|7385|7388|7415|7416|7979|887…	SLC25A5|FAS|FASLG|ARAF|ATP5F1A|ATP5F1B|ATP5F1C|ATP5F1D|ATP5F1E|ATP5PB|ATP5MC1|ATP5MC2|ATP5MC3|ATP5PF|ATP5PO|BAX|BCL2L1|CALM2|CALM3|CAPN1|CAPN2|CASP3|CASP7|CAT|COX5B|COX6A1|COX6B1|COX8A|CSF1|CSNK2B|CTNNB1|CYC1|HSD17B10|HSPA5|ITPR1|NDUFB4|NDUFB10|NDUFC1|NDUFC2|NDUFS2|NDUFS3|NDUFS5|NDUFV2|PSMA1|PSMA2|PSMA3|PSMA5|PSMA6|PSMA7|PSMB1|PSMB2|PSMB3|PSMB5|PSMB6|PSMC1|PSMC2|PSMC3|PSMC4|PSMC5|PSMD1|PSMD2|PSMD…	-35.4316364	0	1	0	0	-53.27545138	17.32714558
1	-38.73521101	hsa05012	M1	1	0	KEGG Pathway	24	Parkinson disease		-38.73521101	6.095404227	18.75741718	30284	271	1430	78	5.454545455	0.60052569	292|498|506|509|513|514|515|516|517|518|522|539|581|598|805|808|836|1329|1337|1340|1351|1537|3309|3708|4710|4716|4717|4718|4720|4722|4725|4729|5682|5683|5684|5686|5687|5688|5689|5690|5691|5693|5694|5700|5701|5702|5704|5705|5707|5708|5709|5710|5713|5714|5717|5719|6389|6391|6647|7277|7295|7314|7316|7317|7332|7385|7388|7416|7979|9246|9377|9817|9861|10476|11047|11315|29796|51079	SLC25A5|ATP5F1A|ATP5F1B|ATP5F1C|ATP5F1D|ATP5F1E|ATP5PB|ATP5MC1|ATP5MC2|ATP5MC3|ATP5PF|ATP5PO|BAX|BCL2L1|CALM2|CALM3|CASP3|COX5B|COX6A1|COX6B1|COX8A|CYC1|HSPA5|ITPR1|NDUFB4|NDUFB10|NDUFC1|NDUFC2|NDUFS2|NDUFS3|NDUFS5|NDUFV2|PSMA1|PSMA2|PSMA3|PSMA5|PSMA6|PSMA7|PSMB1|PSMB2|PSMB3|PSMB5|PSMB6|PSMC1|PSMC2|PSMC3|PSMC4|PSMC5|PSMD1|PSMD2|PSMD3|PSMD4|PSMD7|PSMD8|PSMD11|PSMD13|SDHA|SDHC|SOD1|TUBA4A|TXN|UBB|U…	-35.29497119	0	1	0	0	-53.27545138	17.32714558
1	-38.37169419	GO:0002694	M1	1	0	GO Biological Processes	19	regulation of leukocyte activation	19_GO:0002376 immune system process	-38.37169419	4.106958808	17.01041397	30284	593	1430	115	8.041958042	0.719130553	60|100|387|567|639|836|864|868|914|916|920|921|939|944|952|970|972|975|1075|1445|1493|1499|2534|2547|2625|3071|3105|3108|3109|3113|3115|3117|3118|3119|3122|3123|3127|3133|3146|3398|3458|3586|3604|3824|3902|3932|3956|3958|3965|4345|4615|4739|5133|5359|5777|5781|5788|5880|6348|6352|6375|6385|6504|6598|6601|6647|6830|6935|7128|7133|7293|7305|7412|7468|7535|7805|8530|8651|8744|8764|8832|9750|9760|101…	ACTB|ADA|RHOA|B2M|PRDM1|CASP3|RUNX3|CBLB|CD2|CD3E|CD4|CD5|CD27|TNFSF8|CD38|CD70|CD74|CD81|CTSC|CSK|CTLA4|CTNNB1|FYN|XRCC6|GATA3|NCKAP1L|HLA-A|HLA-DMA|HLA-DMB|HLA-DPA1|HLA-DPB1|HLA-DQA1|HLA-DQA2|HLA-DQB1|HLA-DRA|HLA-DRB1|HLA-DRB5|HLA-E|HMGB1|ID2|IFNG|IL10|TNFRSF9|KLRD1|LAG3|LCK|LGALS1|LGALS3|LGALS9|CD200|MYD88|NEDD9|PDCD1|PLSCR1|PTPN6|PTPN11|PTPRC|RAC2|CCL3|CCL5|XCL1|SDC4|SLAMF1|SMARCB1|SMARCC2|SO…	-34.9826069	0	3	1	1	-38.37169419	5.243982684
1	-38.30323532	GO:0050865	M1	1	0	GO Biological Processes	19	regulation of cell activation	19_GO:0032501 multicellular organismal process	-38.30323532	3.924184238	16.81715866	30284	653	1430	121	8.461538462	0.735967188	59|60|100|348|387|567|639|836|864|868|914|916|920|921|939|944|952|970|972|975|1075|1445|1493|1499|2534|2547|2625|3071|3105|3108|3109|3113|3115|3117|3118|3119|3122|3123|3127|3133|3146|3398|3458|3586|3604|3824|3902|3932|3956|3958|3965|4345|4615|4739|5133|5341|5359|5777|5781|5788|5880|6195|6348|6352|6375|6385|6504|6598|6601|6647|6830|6935|7128|7133|7293|7305|7412|7468|7535|7805|8530|8543|8651|8744|8…	ACTA2|ACTB|ADA|APOE|RHOA|B2M|PRDM1|CASP3|RUNX3|CBLB|CD2|CD3E|CD4|CD5|CD27|TNFSF8|CD38|CD70|CD74|CD81|CTSC|CSK|CTLA4|CTNNB1|FYN|XRCC6|GATA3|NCKAP1L|HLA-A|HLA-DMA|HLA-DMB|HLA-DPA1|HLA-DPB1|HLA-DQA1|HLA-DQA2|HLA-DQB1|HLA-DRA|HLA-DRB1|HLA-DRB5|HLA-E|HMGB1|ID2|IFNG|IL10|TNFRSF9|KLRD1|LAG3|LCK|LGALS1|LGALS3|LGALS9|CD200|MYD88|NEDD9|PDCD1|PLEK|PLSCR1|PTPN6|PTPN11|PTPRC|RAC2|RPS6KA1|CCL3|CCL5|XCL1|SDC4|S…	-34.95990551	0	3	0	0	-38.37169419	5.243982684
1	-37.31606906	GO:0051249	M1	1	0	GO Biological Processes	19	regulation of lymphocyte activation	19_GO:0002376 immune system process	-37.31606906	4.308690925	16.95903604	30284	521	1430	106	7.412587413	0.692776056	60|100|387|567|639|836|864|868|914|916|920|921|939|944|952|970|972|975|1445|1493|1499|2534|2547|2625|3071|3105|3108|3109|3113|3115|3117|3118|3119|3122|3123|3127|3133|3146|3398|3458|3586|3604|3824|3902|3932|3956|3958|3965|4615|4739|5133|5777|5781|5788|5880|6352|6375|6385|6504|6598|6601|6647|6830|6935|7128|7133|7293|7305|7412|7468|7535|7805|8651|8744|8764|9750|9760|10148|10538|10875|11151|22806|232…	ACTB|ADA|RHOA|B2M|PRDM1|CASP3|RUNX3|CBLB|CD2|CD3E|CD4|CD5|CD27|TNFSF8|CD38|CD70|CD74|CD81|CSK|CTLA4|CTNNB1|FYN|XRCC6|GATA3|NCKAP1L|HLA-A|HLA-DMA|HLA-DMB|HLA-DPA1|HLA-DPB1|HLA-DQA1|HLA-DQA2|HLA-DQB1|HLA-DRA|HLA-DRB1|HLA-DRB5|HLA-E|HMGB1|ID2|IFNG|IL10|TNFRSF9|KLRD1|LAG3|LCK|LGALS1|LGALS3|LGALS9|MYD88|NEDD9|PDCD1|PTPN6|PTPN11|PTPRC|RAC2|CCL5|XCL1|SDC4|SLAMF1|SMARCB1|SMARCC2|SOD1|SUPT6H|ZEB1|TNFAIP3|…	-34.01413194	0	3	0	0	-38.37169419	5.243982684
1	-36.69758511	hsa05016	M1	1	0	KEGG Pathway	24	Huntington disease		-36.69758511	5.515715153	17.81993355	30284	311	1430	81	5.664335664	0.61128597	160|292|498|506|509|513|514|515|516|517|518|522|539|581|836|1173|1175|1211|1212|1329|1337|1340|1351|1537|3708|4710|4716|4717|4718|4720|4722|4725|4729|5436|5682|5683|5684|5686|5687|5688|5689|5690|5691|5693|5694|5700|5701|5702|5704|5705|5707|5708|5709|5710|5713|5714|5717|5719|5978|6389|6391|6647|7186|7277|7385|7388|7416|7979|9377|9861|10120|10121|10476|10540|11047|11258|23130|27113|29796|51079|5486…	AP2A1|SLC25A5|ATP5F1A|ATP5F1B|ATP5F1C|ATP5F1D|ATP5F1E|ATP5PB|ATP5MC1|ATP5MC2|ATP5MC3|ATP5PF|ATP5PO|BAX|CASP3|AP2M1|AP2S1|CLTA|CLTB|COX5B|COX6A1|COX6B1|COX8A|CYC1|ITPR1|NDUFB4|NDUFB10|NDUFC1|NDUFC2|NDUFS2|NDUFS3|NDUFS5|NDUFV2|POLR2G|PSMA1|PSMA2|PSMA3|PSMA5|PSMA6|PSMA7|PSMB1|PSMB2|PSMB3|PSMB5|PSMB6|PSMC1|PSMC2|PSMC3|PSMC4|PSMC5|PSMD1|PSMD2|PSMD3|PSMD4|PSMD7|PSMD8|PSMD11|PSMD13|REST|SDHA|SDHC|SOD1|T…	-33.44391082	0	1	0	0	-53.27545138	17.32714558
1	-36.67329727	hsa03050	M1	1	0	KEGG Pathway	24	Proteasome		-36.67329727	16.11340833	22.83648479	30284	46	1430	35	2.447552448	0.408617601	3458|5682|5683|5684|5686|5687|5688|5689|5690|5691|5693|5694|5696|5698|5699|5700|5701|5702|5704|5705|5707|5708|5709|5710|5713|5714|5717|5719|5720|5721|7979|9491|9861|11047|51371	IFNG|PSMA1|PSMA2|PSMA3|PSMA5|PSMA6|PSMA7|PSMB1|PSMB2|PSMB3|PSMB5|PSMB6|PSMB8|PSMB9|PSMB10|PSMC1|PSMC2|PSMC3|PSMC4|PSMC5|PSMD1|PSMD2|PSMD3|PSMD4|PSMD7|PSMD8|PSMD11|PSMD13|PSME1|PSME2|SEM1|PSMF1|PSMD6|ADRM1|POMP	-33.44391082	0	1	0	0	-53.27545138	17.32714558
1	-34.23137034	GO:0050778	M1	1	0	GO Biological Processes	19	positive regulation of immune response	19_GO:0002376 immune system process	-34.23137034	3.653449475	15.62634725	30284	684	1430	118	8.251748252	0.727618722	100|567|581|712|713|714|834|868|915|916|919|920|931|952|972|973|975|1445|1493|1520|1535|2533|2534|2547|2625|2634|3071|3093|3105|3106|3107|3108|3109|3113|3115|3117|3118|3119|3122|3123|3127|3133|3134|3146|3148|3303|3304|3320|3428|3430|3458|3507|3514|3539|3586|3689|3783|3824|3902|3916|3932|3937|3965|4615|4792|4938|5142|5359|5583|5777|5788|6352|6375|6504|6891|6967|7128|7186|7187|7305|7468|7520|7531|7…	ADA|B2M|BAX|C1QA|C1QB|C1QC|CASP1|CBLB|CD3D|CD3E|CD247|CD4|MS4A1|CD38|CD74|CD79A|CD81|CSK|CTLA4|CTSS|CYBA|FYB1|FYN|XRCC6|GATA3|GBP2|NCKAP1L|UBE2K|HLA-A|HLA-B|HLA-C|HLA-DMA|HLA-DMB|HLA-DPA1|HLA-DPB1|HLA-DQA1|HLA-DQA2|HLA-DQB1|HLA-DRA|HLA-DRB1|HLA-DRB5|HLA-E|HLA-F|HMGB1|HMGB2|HSPA1A|HSPA1B|HSP90AA1|IFI16|IFI35|IFNG|IGHM|IGKC|IGLC3|IL10|ITGB2|KCNN4|KLRD1|LAG3|LAMP1|LCK|LCP2|LGALS9|MYD88|NFKBIA|OAS1|P…	-31.03416857	0	4	1	1	-34.23137034	5.57305852
1	-34.17020623	R-HSA-202403	M1	1	0	Reactome Gene Sets	6	TCR signaling		-34.17020623	10.9715393	20.2513996	30284	83	1430	43	3.006993007	0.451615046	915|916|919|920|1445|2533|3113|3115|3117|3118|3119|3122|3123|3127|3932|3937|4792|5683|5686|5687|5689|5690|5691|5693|5694|5700|5701|5702|5705|5708|5709|5713|5714|5717|5719|5788|7314|7316|7322|7535|7979|9861|11047	CD3D|CD3E|CD247|CD4|CSK|FYB1|HLA-DPA1|HLA-DPB1|HLA-DQA1|HLA-DQA2|HLA-DQB1|HLA-DRA|HLA-DRB1|HLA-DRB5|LCK|LCP2|NFKBIA|PSMA2|PSMA5|PSMA6|PSMB1|PSMB2|PSMB3|PSMB5|PSMB6|PSMC1|PSMC2|PSMC3|PSMC5|PSMD2|PSMD3|PSMD7|PSMD8|PSMD11|PSMD13|PTPRC|UBB|UBC|UBE2D2|ZAP70|SEM1|PSMD6|ADRM1	-31.00296769	0	1	0	0	-53.27545138	17.32714558
1	-33.73394683	R-HSA-9824446	M1	1	0	Reactome Gene Sets	6	Viral Infection Pathways		-33.73394683	3.611213064	15.46937086	30284	692	1430	118	8.251748252	0.727618722	142|160|375|486|684|811|919|920|973|1234|1460|1603|1650|1655|2280|2547|2926|3105|3106|3107|3133|3134|3303|3304|3312|3320|3676|3688|3716|3932|4245|4691|4792|5133|5436|5479|5499|5589|5683|5686|5687|5689|5690|5691|5693|5694|5700|5701|5702|5705|5708|5709|5713|5714|5717|5719|5901|5978|6166|6184|6185|6385|6634|6733|6772|6773|6827|6829|6917|6924|7175|7187|7277|7284|7314|7316|7329|7415|7520|7531|7534|785…	PARP1|AP2A1|ARF1|FXYD2|BST2|CALR|CD247|CD4|CD79A|CCR5|CSNK2B|DAD1|DDOST|DDX5|FKBP1A|XRCC6|GRSF1|HLA-A|HLA-B|HLA-C|HLA-E|HLA-F|HSPA1A|HSPA1B|HSPA8|HSP90AA1|ITGA4|ITGB1|JAK1|LCK|MGAT1|NCL|NFKBIA|PDCD1|POLR2G|PPIB|PPP1CA|PRKCSH|PSMA2|PSMA5|PSMA6|PSMB1|PSMB2|PSMB3|PSMB5|PSMB6|PSMC1|PSMC2|PSMC3|PSMC5|PSMD2|PSMD3|PSMD7|PSMD8|PSMD11|PSMD13|RAN|REST|RPL36AL|RPN1|RPN2|SDC4|SNRPD3|SRPK2|STAT1|STAT2|SUPT4H1…	-30.59473701	0	5	1	1	-33.73394683	3.611213064
1	-33.32742003	R-HSA-202424	M1	1	0	Reactome Gene Sets	6	Downstream TCR signaling		-33.32742003	12.57421329	20.63472529	30284	64	1430	38	2.657342657	0.425311729	915|916|919|920|3113|3115|3117|3118|3119|3122|3123|3127|3932|4792|5683|5686|5687|5689|5690|5691|5693|5694|5700|5701|5702|5705|5708|5709|5713|5714|5717|5719|7314|7316|7322|7979|9861|11047	CD3D|CD3E|CD247|CD4|HLA-DPA1|HLA-DPB1|HLA-DQA1|HLA-DQA2|HLA-DQB1|HLA-DRA|HLA-DRB1|HLA-DRB5|LCK|NFKBIA|PSMA2|PSMA5|PSMA6|PSMB1|PSMB2|PSMB3|PSMB5|PSMB6|PSMC1|PSMC2|PSMC3|PSMC5|PSMD2|PSMD3|PSMD7|PSMD8|PSMD11|PSMD13|UBB|UBC|UBE2D2|SEM1|PSMD6|ADRM1	-30.21453915	0	1	0	0	-53.27545138	17.32714558
1	-32.58995721	GO:0050863	M1	1	0	GO Biological Processes	19	regulation of T cell activation	19_GO:0002376 immune system process	-32.58995721	4.610824113	16.08102187	30284	395	1430	86	6.013986014	0.628701945	60|100|387|567|639|836|864|868|914|916|920|921|939|944|970|972|975|1445|1493|1499|2534|2625|3071|3105|3108|3109|3113|3115|3117|3118|3119|3122|3123|3127|3133|3146|3458|3586|3604|3902|3932|3956|3958|3965|5133|5777|5781|5788|5880|6352|6375|6385|6504|6598|6601|6647|6935|7133|7412|7535|7805|8651|8744|8764|9750|9760|10148|10538|10875|11151|23240|27240|29851|30009|50943|54440|55423|56253|57162|57492|585…	ACTB|ADA|RHOA|B2M|PRDM1|CASP3|RUNX3|CBLB|CD2|CD3E|CD4|CD5|CD27|TNFSF8|CD70|CD74|CD81|CSK|CTLA4|CTNNB1|FYN|GATA3|NCKAP1L|HLA-A|HLA-DMA|HLA-DMB|HLA-DPA1|HLA-DPB1|HLA-DQA1|HLA-DQA2|HLA-DQB1|HLA-DRA|HLA-DRB1|HLA-DRB5|HLA-E|HMGB1|IFNG|IL10|TNFRSF9|LAG3|LCK|LGALS1|LGALS3|LGALS9|PDCD1|PTPN6|PTPN11|PTPRC|RAC2|CCL5|XCL1|SDC4|SLAMF1|SMARCB1|SMARCC2|SOD1|ZEB1|TNFRSF1B|VCAM1|ZAP70|LAPTM5|SOCS1|TNFSF9|TNFRSF1…	-29.50189991	0	3	0	0	-38.37169419	5.243982684
1	-32.25956708	R-HSA-449147	M1	1	0	Reactome Gene Sets	6	Signaling by Interleukins		-32.25956708	4.669082099	16.04452966	30284	381	1430	84	5.874125874	0.621810594	302|375|920|1072|1234|1435|1437|1846|2185|2625|3146|3162|3181|3185|3312|3313|3320|3458|3560|3586|3587|3688|3689|3716|3932|3936|3965|4170|4478|4792|5034|5518|5528|5683|5686|5687|5689|5690|5691|5693|5694|5700|5701|5702|5705|5708|5709|5713|5714|5717|5719|5721|5778|5908|6195|6348|6349|6351|6352|6647|6773|6888|6935|7133|7184|7314|7316|7412|7534|7979|8651|8809|8878|9049|9446|9861|9978|10148|10538|11047…	ANXA2|ARF1|CD4|CFL1|CCR5|CSF1|CSF2|DUSP4|PTK2B|GATA3|HMGB1|HMOX1|HNRNPA2B1|HNRNPF|HSPA8|HSPA9|HSP90AA1|IFNG|IL2RB|IL10|IL10RA|ITGB1|ITGB2|JAK1|LCK|LCP1|LGALS9|MCL1|MSN|NFKBIA|P4HB|PPP2R1A|PPP2R5D|PSMA2|PSMA5|PSMA6|PSMB1|PSMB2|PSMB3|PSMB5|PSMB6|PSMC1|PSMC2|PSMC3|PSMC5|PSMD2|PSMD3|PSMD7|PSMD8|PSMD11|PSMD13|PSME2|PTPN7|RAP1B|RPS6KA1|CCL3|CCL3L1|CCL4|CCL5|SOD1|STAT2|TALDO1|ZEB1|TNFRSF1B|HSP90B1|UBB|U…	-29.19499088	0	1	0	0	-53.27545138	17.32714558
1	-31.42024035	hsa05169	M1	1	0	KEGG Pathway	24	Epstein-Barr virus infection		-31.42024035	6.332524338	17.01270876	30284	204	1430	61	4.265734266	0.534395245	355|567|581|811|836|864|915|916|919|953|965|1027|2923|3105|3106|3107|3108|3109|3113|3115|3117|3118|3119|3122|3123|3127|3133|3134|3683|3716|4615|4616|4792|4938|5700|5701|5702|5704|5705|5707|5708|5709|5710|5713|5714|5717|5719|5879|6772|6773|6890|6891|7128|7186|7187|7979|9636|9861|10018|11047|22938	FAS|B2M|BAX|CALR|CASP3|RUNX3|CD3D|CD3E|CD247|ENTPD1|CD58|CDKN1B|PDIA3|HLA-A|HLA-B|HLA-C|HLA-DMA|HLA-DMB|HLA-DPA1|HLA-DPB1|HLA-DQA1|HLA-DQA2|HLA-DQB1|HLA-DRA|HLA-DRB1|HLA-DRB5|HLA-E|HLA-F|ITGAL|JAK1|MYD88|GADD45B|NFKBIA|OAS1|PSMC1|PSMC2|PSMC3|PSMC4|PSMC5|PSMD1|PSMD2|PSMD3|PSMD4|PSMD7|PSMD8|PSMD11|PSMD13|RAC1|STAT1|STAT2|TAP1|TAP2|TNFAIP3|TRAF2|TRAF3|SEM1|ISG15|PSMD6|BCL2L11|ADRM1|SNW1	-28.37794054	0	6	1	1	-31.42024035	15.88321678
1	-30.75095301	GO:0001775	M1	1	0	GO Biological Processes	19	cell activation	19_GO:0032501 multicellular organismal process	-30.75095301	3.342356847	14.50011549	30284	754	1430	119	8.321678322	0.730416828	60|71|100|292|387|567|581|602|684|712|868|914|915|916|919|920|931|939|944|952|953|970|972|973|975|977|1192|1316|1435|1437|1465|1499|1650|2149|2185|2280|2534|2625|2923|3043|3070|3105|3133|3146|3251|3315|3430|3458|3507|3586|3676|3683|3688|3689|3716|3902|3932|3936|3937|3956|4478|4615|4627|4775|4818|5052|5341|5359|5478|5551|5699|5777|5788|5873|6348|6352|6504|7186|7293|7305|7412|7535|8320|8525|8809|88…	ACTB|ACTG1|ADA|SLC25A5|RHOA|B2M|BAX|BCL3|BST2|C1QA|CBLB|CD2|CD3D|CD3E|CD247|CD4|MS4A1|CD27|TNFSF8|CD38|ENTPD1|CD70|CD74|CD79A|CD81|CD151|CLIC1|KLF6|CSF1|CSF2|CSRP1|CTNNB1|DDOST|F2R|PTK2B|FKBP1A|FYN|GATA3|PDIA3|HBB|HELLS|HLA-A|HLA-E|HMGB1|HPRT1|HSPB1|IFI35|IFNG|IGHM|IL10|ITGA4|ITGAL|ITGB1|ITGB2|JAK1|LAG3|LCK|LCP1|LCP2|LGALS1|MSN|MYD88|MYH9|NFATC3|NKG7|PRDX1|PLEK|PLSCR1|PPIA|PRF1|PSMB10|PTPN6|PTPRC…	-27.7298425	0	7	1	1	-30.75095301	4.764965035
1	-30.22598432	GO:0030163	M1	1	0	GO Biological Processes	19	protein catabolic process	19_GO:0009987 cellular process	-30.22598432	3.26016833	14.29289575	30284	786	1430	121	8.461538462	0.735967188	348|550|811|821|824|836|840|868|1075|1200|1499|1508|1520|1642|2534|3001|3002|3093|3309|3312|3320|3920|4121|5527|5682|5683|5684|5686|5687|5688|5689|5690|5691|5693|5694|5696|5698|5699|5700|5701|5702|5704|5705|5707|5708|5709|5710|5713|5714|5717|5719|6047|6048|6451|6921|7128|7184|7186|7251|7314|7316|7317|7319|7322|7329|7332|7353|7415|7726|7879|7979|8027|8878|9146|9246|9491|9636|9709|9817|9861|9907|99…	APOE|AUP1|CALR|CANX|CAPN2|CASP3|CASP7|CBLB|CTSC|TPP1|CTNNB1|CTSB|CTSS|DDB1|FYN|GZMA|GZMB|UBE2K|HSPA5|HSPA8|HSP90AA1|LAMP2|MAN1A1|PPP2R5C|PSMA1|PSMA2|PSMA3|PSMA5|PSMA6|PSMA7|PSMB1|PSMB2|PSMB3|PSMB5|PSMB6|PSMB8|PSMB9|PSMB10|PSMC1|PSMC2|PSMC3|PSMC4|PSMC5|PSMD1|PSMD2|PSMD3|PSMD4|PSMD7|PSMD8|PSMD11|PSMD13|RNF4|RNF5|SH3BGRL|ELOC|TNFAIP3|HSP90B1|TRAF2|TSG101|UBB|UBC|UBA1|UBE2A|UBE2D2|UBE2I|UBE2L3|UFD1|V…	-27.2250772	0	1	0	0	-53.27545138	17.32714558
1	-29.57424466	WP3888	M1	1	0	WikiPathways	27	VEGFA VEGFR2 signaling		-29.57424466	4.215915566	14.98732924	30284	432	1430	86	6.013986014	0.628701945	71|154|160|355|387|389|529|598|682|811|824|832|1072|1175|1192|1200|1445|1465|1499|1666|1847|2058|2060|2113|2130|2185|2314|2534|2597|2926|3146|3301|3303|3315|3320|3418|3688|3998|4627|4691|4792|5034|5216|5230|5496|5499|5710|5717|5777|5781|5879|5906|5908|6747|6772|6921|6924|7170|7295|7430|7531|8027|8402|8775|8826|9047|9114|9146|9261|9588|9645|9709|10061|10130|10399|10525|10628|22820|23215|23597|2704…	ACTG1|ADRB2|AP2A1|FAS|RHOA|RHOC|ATP6V1E1|BCL2L1|BSG|CALR|CAPN2|CAPZB|CFL1|AP2S1|CLIC1|TPP1|CSK|CSRP1|CTNNB1|DECR1|DUSP5|EPRS1|EPS15|ETS1|EWSR1|PTK2B|FLII|FYN|GAPDH|GRSF1|HMGB1|DNAJA1|HSPA1A|HSPB1|HSP90AA1|IDH2|ITGB1|LMAN1|MYH9|NCL|NFKBIA|P4HB|PFN1|PGK1|PPM1G|PPP1CA|PSMD4|PSMD11|PTPN6|PTPN11|RAC1|RAP1A|RAP1B|SSR3|STAT1|ELOC|ELOA|TPM3|TXN|EZR|YWHAE|STAM|SLC25A11|NAPA|IQGAP1|SH2D2A|ATP6V0D1|HGS|MAPK…	-26.5926427	0	8	1	1	-29.57424466	4.215915566
1	-29.52772507	R-HSA-8953897	M1	1	0	Reactome Gene Sets	6	Cellular responses to stimuli		-29.52772507	3.225018636	14.08898324	30284	788	1430	120	8.391608392	0.733199592	302|526|527|529|533|644|805|808|811|824|832|847|1027|1329|1337|1340|1351|1388|1460|1465|1499|1535|2787|2950|3020|3043|3162|3281|3301|3303|3304|3309|3312|3313|3320|3688|4361|4363|4493|4502|4689|4792|5034|5052|5175|5393|5518|5683|5686|5687|5689|5690|5691|5693|5694|5700|5701|5702|5705|5708|5709|5713|5714|5717|5719|6117|6166|6195|6647|6734|6888|7175|7184|7277|7295|7314|7316|7322|7353|7415|7531|7979|8…	ANXA2|ATP6V1B2|ATP6V0C|ATP6V1E1|ATP6V0B|BLVRA|CALM2|CALM3|CALR|CAPN2|CAPZB|CAT|CDKN1B|COX5B|COX6A1|COX6B1|COX8A|ATF6B|CSNK2B|CSRP1|CTNNB1|CYBA|GNG5|GSTP1|H3-3A|HBB|HMOX1|HSBP1|DNAJA1|HSPA1A|HSPA1B|HSPA5|HSPA8|HSPA9|HSP90AA1|ITGB1|MRE11|ABCC1|MT1E|MT2A|NCF4|NFKBIA|P4HB|PRDX1|PECAM1|EXOSC9|PPP2R1A|PSMA2|PSMA5|PSMA6|PSMB1|PSMB2|PSMB3|PSMB5|PSMB6|PSMC1|PSMC2|PSMC3|PSMC5|PSMD2|PSMD3|PSMD7|PSMD8|PSMD11…	-26.56460651	0	1	0	0	-53.27545138	17.32714558
1	-29.12317033	hsa05010	M1	1	0	KEGG Pathway	24	Alzheimer disease		-29.12317033	4.387180083	15.00743144	30284	391	1430	81	5.664335664	0.61128597	292|348|355|369|498|506|509|513|514|515|516|517|518|522|539|805|808|823|824|836|840|1329|1337|1340|1351|1435|1460|1499|1537|2597|3028|3708|4710|4716|4717|4718|4720|4722|4725|4729|5682|5683|5684|5686|5687|5688|5689|5690|5691|5693|5694|5700|5701|5702|5704|5705|5707|5708|5709|5710|5713|5714|5717|5719|6389|6391|7186|7277|7385|7388|7416|7979|9377|9861|10476|11047|23130|29796|51079|55851|80326	SLC25A5|APOE|FAS|ARAF|ATP5F1A|ATP5F1B|ATP5F1C|ATP5F1D|ATP5F1E|ATP5PB|ATP5MC1|ATP5MC2|ATP5MC3|ATP5PF|ATP5PO|CALM2|CALM3|CAPN1|CAPN2|CASP3|CASP7|COX5B|COX6A1|COX6B1|COX8A|CSF1|CSNK2B|CTNNB1|CYC1|GAPDH|HSD17B10|ITPR1|NDUFB4|NDUFB10|NDUFC1|NDUFC2|NDUFS2|NDUFS3|NDUFS5|NDUFV2|PSMA1|PSMA2|PSMA3|PSMA5|PSMA6|PSMA7|PSMB1|PSMB2|PSMB3|PSMB5|PSMB6|PSMC1|PSMC2|PSMC3|PSMC4|PSMC5|PSMD1|PSMD2|PSMD3|PSMD4|PSMD7|PS…	-26.17778054	0	1	0	0	-53.27545138	17.32714558
1	-28.22920518	R-HSA-9711123	M1	1	0	Reactome Gene Sets	6	Cellular response to chemical stress		-28.22920518	6.56382448	16.24272597	30284	171	1430	53	3.706293706	0.499575174	644|847|1329|1337|1340|1351|1460|1535|2950|3043|3162|4363|4689|5034|5052|5683|5686|5687|5689|5690|5691|5693|5694|5700|5701|5702|5705|5708|5709|5713|5714|5717|5719|6647|6888|7295|7314|7316|7353|7415|7979|8878|9377|9588|9817|9861|9978|10061|10072|10628|10935|11047|81631	BLVRA|CAT|COX5B|COX6A1|COX6B1|COX8A|CSNK2B|CYBA|GSTP1|HBB|HMOX1|ABCC1|NCF4|P4HB|PRDX1|PSMA2|PSMA5|PSMA6|PSMB1|PSMB2|PSMB3|PSMB5|PSMB6|PSMC1|PSMC2|PSMC3|PSMC5|PSMD2|PSMD3|PSMD7|PSMD8|PSMD11|PSMD13|SOD1|TALDO1|TXN|UBB|UBC|UFD1|VCP|SEM1|SQSTM1|COX5A|PRDX6|KEAP1|PSMD6|RBX1|ABCF2|DPP3|TXNIP|PRDX3|ADRM1|MAP1LC3B	-25.30084873	0	1	0	0	-53.27545138	17.32714558
1	-28.12294897	GO:0045321	M1	1	0	GO Biological Processes	19	leukocyte activation	19_GO:0002376 immune system process	-28.12294897	3.484496973	13.98360544	30284	626	1430	103	7.202797203	0.683675501	100|292|387|567|581|602|684|712|868|914|915|916|919|920|931|939|944|952|970|972|973|975|977|1316|1435|1437|1499|1650|2185|2280|2534|2625|3070|3105|3133|3146|3251|3430|3458|3507|3586|3676|3683|3688|3689|3716|3902|3932|3936|3937|3956|4478|4615|4627|4775|4818|5052|5551|5699|5777|5788|5873|6348|6352|6504|7186|7293|7305|7412|7535|8320|8809|8832|9047|9452|9760|9978|10148|10312|10538|10875|11151|22806|2…	ADA|SLC25A5|RHOA|B2M|BAX|BCL3|BST2|C1QA|CBLB|CD2|CD3D|CD3E|CD247|CD4|MS4A1|CD27|TNFSF8|CD38|CD70|CD74|CD79A|CD81|CD151|KLF6|CSF1|CSF2|CTNNB1|DDOST|PTK2B|FKBP1A|FYN|GATA3|HELLS|HLA-A|HLA-E|HMGB1|HPRT1|IFI35|IFNG|IGHM|IL10|ITGA4|ITGAL|ITGB1|ITGB2|JAK1|LAG3|LCK|LCP1|LCP2|LGALS1|MSN|MYD88|MYH9|NFATC3|NKG7|PRDX1|PRF1|PSMB10|PTPN6|PTPRC|RAB27A|CCL3|CCL5|SLAMF1|TRAF2|TNFRSF4|TYROBP|VCAM1|ZAP70|EOMES|IL1…	-25.21098293	0	7	0	0	-30.75095301	4.764965035
1	-28.10590022	CORUM:193	M1	1	0	CORUM	33	PA700-20S-PA28 complex		-28.10590022	15.88321678	19.89134633	30284	36	1430	27	1.888111888	0.359920565	5682|5683|5684|5686|5687|5688|5689|5690|5691|5693|5694|5700|5701|5702|5704|5705|5707|5708|5709|5710|5713|5714|5717|5719|5720|5721|9861	PSMA1|PSMA2|PSMA3|PSMA5|PSMA6|PSMA7|PSMB1|PSMB2|PSMB3|PSMB5|PSMB6|PSMC1|PSMC2|PSMC3|PSMC4|PSMC5|PSMD1|PSMD2|PSMD3|PSMD4|PSMD7|PSMD8|PSMD11|PSMD13|PSME1|PSME2|PSMD6	-25.20972845	0	1	0	0	-53.27545138	17.32714558
1	-27.92857382	GO:0046649	M1	1	0	GO Biological Processes	19	lymphocyte activation	19_GO:0002376 immune system process	-27.92857382	3.823737374	14.23120507	30284	504	1430	91	6.363636364	0.645515877	100|292|387|567|581|602|684|868|914|915|916|919|920|931|939|944|952|970|972|973|975|977|1316|1499|1650|2185|2280|2534|2625|3070|3105|3133|3146|3251|3507|3586|3676|3683|3688|3716|3902|3932|3936|3956|4478|4627|4775|4818|5052|5551|5699|5777|5788|5873|6504|7186|7293|7305|7412|7535|8320|8809|8832|9047|9452|9760|9978|10148|10312|10538|10875|11151|22806|23075|28755|29851|30009|50615|50943|54440|54518|56…	ADA|SLC25A5|RHOA|B2M|BAX|BCL3|BST2|CBLB|CD2|CD3D|CD3E|CD247|CD4|MS4A1|CD27|TNFSF8|CD38|CD70|CD74|CD79A|CD81|CD151|KLF6|CTNNB1|DDOST|PTK2B|FKBP1A|FYN|GATA3|HELLS|HLA-A|HLA-E|HMGB1|HPRT1|IGHM|IL10|ITGA4|ITGAL|ITGB1|JAK1|LAG3|LCK|LCP1|LGALS1|MSN|MYH9|NFATC3|NKG7|PRDX1|PRF1|PSMB10|PTPN6|PTPRC|RAB27A|SLAMF1|TRAF2|TNFRSF4|TYROBP|VCAM1|ZAP70|EOMES|IL18R1|CD84|SH2D2A|ITM2A|TOX|RBX1|EBI3|TCIRG1|BATF|FGL2|…	-25.04764201	0	7	0	0	-30.75095301	4.764965035
1	-27.71157232	R-HSA-5668541	M1	1	0	Reactome Gene Sets	6	TNFR2 non-canonical NF-kB pathway		-27.71157232	10.44375898	17.98408007	30284	73	1430	36	2.517482517	0.414265323	330|356|939|944|970|3604|5683|5686|5687|5689|5690|5691|5693|5694|5700|5701|5702|5705|5708|5709|5713|5714|5717|5719|7133|7187|7293|7314|7316|7979|8744|8764|8784|9039|9861|11047	BIRC3|FASLG|CD27|TNFSF8|CD70|TNFRSF9|PSMA2|PSMA5|PSMA6|PSMB1|PSMB2|PSMB3|PSMB5|PSMB6|PSMC1|PSMC2|PSMC3|PSMC5|PSMD2|PSMD3|PSMD7|PSMD8|PSMD11|PSMD13|TNFRSF1B|TRAF3|TNFRSF4|UBB|UBC|SEM1|TNFSF9|TNFRSF14|TNFRSF18|UBA3|PSMD6|ADRM1	-24.84536377	0	1	0	0	-53.27545138	17.32714558
1	-27.56883623	GO:0051251	M1	1	0	GO Biological Processes	19	positive regulation of lymphocyte activation	19_GO:0002376 immune system process	-27.56883623	4.587437488	14.74304138	30284	337	1430	73	5.104895105	0.582032583	60|100|387|567|864|916|920|921|939|952|970|972|975|1445|2534|2547|2625|3071|3105|3108|3109|3113|3115|3117|3118|3119|3122|3123|3127|3133|3146|3458|3586|3932|3956|3965|4615|5777|5781|5788|6352|6375|6504|6598|6601|7293|7305|7412|7468|7535|8651|8744|8764|9760|10148|11151|29851|30009|30011|50943|51293|54440|55122|55423|57162|57492|58515|64115|64926|84868|115352|149840|160365	ACTB|ADA|RHOA|B2M|RUNX3|CD3E|CD4|CD5|CD27|CD38|CD70|CD74|CD81|CSK|FYN|XRCC6|GATA3|NCKAP1L|HLA-A|HLA-DMA|HLA-DMB|HLA-DPA1|HLA-DPB1|HLA-DQA1|HLA-DQA2|HLA-DQB1|HLA-DRA|HLA-DRB1|HLA-DRB5|HLA-E|HMGB1|IFNG|IL10|LCK|LGALS1|LGALS9|MYD88|PTPN6|PTPN11|PTPRC|CCL5|XCL1|SLAMF1|SMARCB1|SMARCC2|TNFRSF4|TYROBP|VCAM1|NSD2|ZAP70|SOCS1|TNFSF9|TNFRSF14|TOX|EBI3|CORO1A|ICOS|TBX21|SH3KBP1|FOXP3|CD320|SASH3|AKIRIN2|SIR…	-24.73274369	0	3	0	0	-38.37169419	5.243982684
1	-27.56739575	GO:0050867	M1	1	0	GO Biological Processes	19	positive regulation of cell activation	19_GO:0032501 multicellular organismal process	-27.56739575	4.267939204	14.49786223	30284	392	1430	79	5.524475524	0.604139406	59|60|100|387|567|864|914|916|920|921|939|952|970|972|975|1075|1445|2534|2547|2625|3071|3105|3108|3109|3113|3115|3117|3118|3119|3122|3123|3127|3133|3146|3458|3586|3932|3956|3965|4615|5341|5777|5781|5788|6195|6348|6352|6375|6504|6598|6601|7293|7305|7412|7468|7535|8651|8744|8764|9760|10148|11151|29851|30009|30011|50943|51293|54440|55122|55423|57162|57492|58515|64115|64926|84868|115352|149840|160365	ACTA2|ACTB|ADA|RHOA|B2M|RUNX3|CD2|CD3E|CD4|CD5|CD27|CD38|CD70|CD74|CD81|CTSC|CSK|FYN|XRCC6|GATA3|NCKAP1L|HLA-A|HLA-DMA|HLA-DMB|HLA-DPA1|HLA-DPB1|HLA-DQA1|HLA-DQA2|HLA-DQB1|HLA-DRA|HLA-DRB1|HLA-DRB5|HLA-E|HMGB1|IFNG|IL10|LCK|LGALS1|LGALS9|MYD88|PLEK|PTPN6|PTPN11|PTPRC|RPS6KA1|CCL3|CCL5|XCL1|SLAMF1|SMARCB1|SMARCC2|TNFRSF4|TYROBP|VCAM1|NSD2|ZAP70|SOCS1|TNFSF9|TNFRSF14|TOX|EBI3|CORO1A|ICOS|TBX21|SH3K…	-24.73274369	0	3	0	0	-38.37169419	5.243982684
1	-27.55755956	R-HSA-450408	M1	1	0	Reactome Gene Sets	6	AUF1 (hnRNP D0) binds and destabilizes mRNA		-27.55755956	15.45394065	19.58440715	30284	37	1430	27	1.888111888	0.359920565	3303|3304|3312|3315|5683|5686|5687|5689|5690|5691|5693|5694|5700|5701|5702|5705|5708|5709|5713|5714|5717|5719|7314|7316|7979|9861|11047	HSPA1A|HSPA1B|HSPA8|HSPB1|PSMA2|PSMA5|PSMA6|PSMB1|PSMB2|PSMB3|PSMB5|PSMB6|PSMC1|PSMC2|PSMC3|PSMC5|PSMD2|PSMD3|PSMD7|PSMD8|PSMD11|PSMD13|UBB|UBC|SEM1|PSMD6|ADRM1	-24.73274369	0	1	0	0	-53.27545138	17.32714558
1	-27.33514685	GO:1903037	M1	1	0	GO Biological Processes	19	regulation of leukocyte cell-cell adhesion	19_GO:0050789 regulation of biological process	-27.33514685	4.235524476	14.40960241	30284	395	1430	79	5.524475524	0.604139406	60|100|387|567|836|864|868|916|920|921|939|970|972|975|1445|1493|2113|2534|2625|3071|3105|3108|3109|3113|3115|3117|3118|3119|3122|3123|3127|3133|3146|3458|3586|3676|3689|3902|3932|3956|3958|3965|5133|5777|5781|5788|6352|6375|6385|6504|6598|6601|7412|7535|7805|8631|8651|8744|8764|9750|10148|10875|11151|23240|29851|30009|50943|54440|55423|56253|57162|57492|58515|64115|64926|65125|84868|160365|201633	ACTB|ADA|RHOA|B2M|CASP3|RUNX3|CBLB|CD3E|CD4|CD5|CD27|CD70|CD74|CD81|CSK|CTLA4|ETS1|FYN|GATA3|NCKAP1L|HLA-A|HLA-DMA|HLA-DMB|HLA-DPA1|HLA-DPB1|HLA-DQA1|HLA-DQA2|HLA-DQB1|HLA-DRA|HLA-DRB1|HLA-DRB5|HLA-E|HMGB1|IFNG|IL10|ITGA4|ITGB2|LAG3|LCK|LGALS1|LGALS3|LGALS9|PDCD1|PTPN6|PTPN11|PTPRC|CCL5|XCL1|SDC4|SLAMF1|SMARCB1|SMARCC2|VCAM1|ZAP70|LAPTM5|SKAP1|SOCS1|TNFSF9|TNFRSF14|RIPOR2|EBI3|FGL2|CORO1A|TMEM131…	-24.52329597	0	3	0	0	-38.37169419	5.243982684
1	-26.9372913	GO:0002696	M1	1	0	GO Biological Processes	19	positive regulation of leukocyte activation	19_GO:0002376 immune system process	-26.9372913	4.326611023	14.37193418	30284	372	1430	76	5.314685315	0.593214929	60|100|387|567|864|914|916|920|921|939|952|970|972|975|1075|1445|2534|2547|2625|3071|3105|3108|3109|3113|3115|3117|3118|3119|3122|3123|3127|3133|3146|3458|3586|3932|3956|3965|4615|5777|5781|5788|6348|6352|6375|6504|6598|6601|7293|7305|7412|7468|7535|8651|8744|8764|9760|10148|11151|29851|30009|30011|50943|51293|54440|55122|55423|57162|57492|58515|64115|64926|84868|115352|149840|160365	ACTB|ADA|RHOA|B2M|RUNX3|CD2|CD3E|CD4|CD5|CD27|CD38|CD70|CD74|CD81|CTSC|CSK|FYN|XRCC6|GATA3|NCKAP1L|HLA-A|HLA-DMA|HLA-DMB|HLA-DPA1|HLA-DPB1|HLA-DQA1|HLA-DQA2|HLA-DQB1|HLA-DRA|HLA-DRB1|HLA-DRB5|HLA-E|HMGB1|IFNG|IL10|LCK|LGALS1|LGALS9|MYD88|PTPN6|PTPN11|PTPRC|CCL3|CCL5|XCL1|SLAMF1|SMARCB1|SMARCC2|TNFRSF4|TYROBP|VCAM1|NSD2|ZAP70|SOCS1|TNFSF9|TNFRSF14|TOX|EBI3|CORO1A|ICOS|TBX21|SH3KBP1|FOXP3|CD320|SAS…	-24.14167241	0	3	0	0	-38.37169419	5.243982684
1	-26.92869972	R-HSA-1236975	M1	1	0	Reactome Gene Sets	6	Antigen processing-Cross presentation		-26.92869972	9.67372874	17.40154294	30284	81	1430	37	2.587412587	0.419828932	811|1520|1535|2923|3105|3106|3107|3133|3134|3146|4689|5683|5686|5687|5689|5690|5691|5693|5694|5700|5701|5702|5705|5708|5709|5713|5714|5717|5719|6890|6891|7314|7316|7979|9861|10952|11047	CALR|CTSS|CYBA|PDIA3|HLA-A|HLA-B|HLA-C|HLA-E|HLA-F|HMGB1|NCF4|PSMA2|PSMA5|PSMA6|PSMB1|PSMB2|PSMB3|PSMB5|PSMB6|PSMC1|PSMC2|PSMC3|PSMC5|PSMD2|PSMD3|PSMD7|PSMD8|PSMD11|PSMD13|TAP1|TAP2|UBB|UBC|SEM1|PSMD6|SEC61B|ADRM1	-24.14167241	0	1	0	0	-53.27545138	17.32714558
1	-26.7476638	R-HSA-1236974	M1	1	0	Reactome Gene Sets	6	ER-Phagosome pathway		-26.7476638	10.74685315	17.78036226	30284	67	1430	34	2.377622378	0.402882229	811|2923|3105|3106|3107|3133|3134|3146|5683|5686|5687|5689|5690|5691|5693|5694|5700|5701|5702|5705|5708|5709|5713|5714|5717|5719|6890|6891|7314|7316|7979|9861|10952|11047	CALR|PDIA3|HLA-A|HLA-B|HLA-C|HLA-E|HLA-F|HMGB1|PSMA2|PSMA5|PSMA6|PSMB1|PSMB2|PSMB3|PSMB5|PSMB6|PSMC1|PSMC2|PSMC3|PSMC5|PSMD2|PSMD3|PSMD7|PSMD8|PSMD11|PSMD13|TAP1|TAP2|UBB|UBC|SEM1|PSMD6|SEC61B|ADRM1	-23.97253572	0	1	0	0	-53.27545138	17.32714558
1	-26.39910103	R-HSA-2262752	M1	1	0	Reactome Gene Sets	6	Cellular responses to stress		-26.39910103	3.253373873	13.32970132	30284	690	1430	106	7.412587413	0.692776056	526|527|529|533|644|811|832|847|1027|1329|1337|1340|1351|1388|1460|1535|2950|3020|3043|3162|3281|3301|3303|3304|3309|3312|3313|3320|4361|4363|4689|5034|5052|5393|5683|5686|5687|5689|5690|5691|5693|5694|5700|5701|5702|5705|5708|5709|5713|5714|5717|5719|6117|6166|6195|6647|6734|6888|7175|7184|7277|7295|7314|7316|7322|7353|7415|7531|7979|8334|8341|8364|8655|8878|8992|9114|9296|9377|9588|9709|9812|98…	ATP6V1B2|ATP6V0C|ATP6V1E1|ATP6V0B|BLVRA|CALR|CAPZB|CAT|CDKN1B|COX5B|COX6A1|COX6B1|COX8A|ATF6B|CSNK2B|CYBA|GSTP1|H3-3A|HBB|HMOX1|HSBP1|DNAJA1|HSPA1A|HSPA1B|HSPA5|HSPA8|HSPA9|HSP90AA1|MRE11|ABCC1|NCF4|P4HB|PRDX1|EXOSC9|PSMA2|PSMA5|PSMA6|PSMB1|PSMB2|PSMB3|PSMB5|PSMB6|PSMC1|PSMC2|PSMC3|PSMC5|PSMD2|PSMD3|PSMD7|PSMD8|PSMD11|PSMD13|RPA1|RPL36AL|RPS6KA1|SOD1|SRPRA|TALDO1|TPR|HSP90B1|TUBA4A|TXN|UBB|UBC|UB…	-23.63555482	0	1	0	0	-53.27545138	17.32714558
1	-26.35229944	R-HSA-5678895	M1	1	0	Reactome Gene Sets	6	Defective CFTR causes cystic fibrosis		-26.35229944	13.79007969	18.68417203	30284	43	1430	28	1.958041958	0.366394517	5683|5686|5687|5689|5690|5691|5693|5694|5700|5701|5702|5705|5708|5709|5713|5714|5717|5719|6048|7314|7316|7415|7979|9861|10956|11047|27248|79139	PSMA2|PSMA5|PSMA6|PSMB1|PSMB2|PSMB3|PSMB5|PSMB6|PSMC1|PSMC2|PSMC3|PSMC5|PSMD2|PSMD3|PSMD7|PSMD8|PSMD11|PSMD13|RNF5|UBB|UBC|VCP|SEM1|PSMD6|OS9|ADRM1|ERLEC1|DERL1	-23.60003425	0	1	0	0	-53.27545138	17.32714558
1	-25.89230961	GO:0051603	M1	1	0	GO Biological Processes	19	proteolysis involved in protein catabolic process	19_GO:0009987 cellular process	-25.89230961	3.275217875	13.21742012	30284	666	1430	103	7.202797203	0.683675501	550|811|821|824|1075|1499|1508|1520|1642|3001|3002|3093|3309|4121|5527|5682|5683|5684|5686|5687|5688|5689|5690|5691|5693|5694|5696|5698|5699|5700|5701|5702|5704|5705|5707|5708|5709|5710|5713|5714|5717|5719|6047|6048|6451|6921|7128|7184|7251|7314|7316|7317|7319|7322|7329|7332|7353|7415|7726|7979|8027|8878|9146|9246|9491|9636|9709|9817|9861|9978|10269|10616|10952|10956|11047|23190|23197|25897|26001…	AUP1|CALR|CANX|CAPN2|CTSC|CTNNB1|CTSB|CTSS|DDB1|GZMA|GZMB|UBE2K|HSPA5|MAN1A1|PPP2R5C|PSMA1|PSMA2|PSMA3|PSMA5|PSMA6|PSMA7|PSMB1|PSMB2|PSMB3|PSMB5|PSMB6|PSMB8|PSMB9|PSMB10|PSMC1|PSMC2|PSMC3|PSMC4|PSMC5|PSMD1|PSMD2|PSMD3|PSMD4|PSMD7|PSMD8|PSMD11|PSMD13|RNF4|RNF5|SH3BGRL|ELOC|TNFAIP3|HSP90B1|TSG101|UBB|UBC|UBA1|UBE2A|UBE2D2|UBE2I|UBE2L3|UFD1|VCP|TRIM26|SEM1|STAM|SQSTM1|HGS|UBE2L6|PSMF1|ISG15|HERPUD1|…	-23.1510398	0	1	0	0	-53.27545138	17.32714558
1	-25.69300204	R-HSA-180585	M1	1	0	Reactome Gene Sets	6	Vif-mediated degradation of APOBEC3G		-25.69300204	15.57178116	18.92578328	30284	34	1430	25	1.748251748	0.346580489	5683|5686|5687|5689|5690|5691|5693|5694|5700|5701|5702|5705|5708|5709|5713|5714|5717|5719|7314|7316|7979|9861|9978|11047|60489	PSMA2|PSMA5|PSMA6|PSMB1|PSMB2|PSMB3|PSMB5|PSMB6|PSMC1|PSMC2|PSMC3|PSMC5|PSMD2|PSMD3|PSMD7|PSMD8|PSMD11|PSMD13|UBB|UBC|SEM1|PSMD6|RBX1|ADRM1|APOBEC3G	-22.9624561	0	1	0	0	-53.27545138	17.32714558
1	-25.37305817	R-HSA-5362768	M1	1	0	Reactome Gene Sets	6	Hh mutants are degraded by ERAD		-25.37305817	14.48995215	18.52391105	30284	38	1430	26	1.818181818	0.353318332	5683|5686|5687|5689|5690|5691|5693|5694|5700|5701|5702|5705|5708|5709|5713|5714|5717|5719|7314|7316|7415|7979|9861|10956|11047|27248	PSMA2|PSMA5|PSMA6|PSMB1|PSMB2|PSMB3|PSMB5|PSMB6|PSMC1|PSMC2|PSMC3|PSMC5|PSMD2|PSMD3|PSMD7|PSMD8|PSMD11|PSMD13|UBB|UBC|VCP|SEM1|PSMD6|OS9|ADRM1|ERLEC1	-22.65297766	0	1	0	0	-53.27545138	17.32714558
1	-25.14232855	R-HSA-9907900	M1	1	0	Reactome Gene Sets	6	Proteasome assembly		-25.14232855	12.89072666	17.96698618	30284	46	1430	28	1.958041958	0.366394517	5683|5686|5687|5689|5690|5691|5693|5694|5698|5699|5700|5701|5702|5705|5708|5709|5710|5713|5714|5717|5719|5720|5721|7979|9491|9861|11047|51371	PSMA2|PSMA5|PSMA6|PSMB1|PSMB2|PSMB3|PSMB5|PSMB6|PSMB9|PSMB10|PSMC1|PSMC2|PSMC3|PSMC5|PSMD2|PSMD3|PSMD4|PSMD7|PSMD8|PSMD11|PSMD13|PSME1|PSME2|SEM1|PSMF1|PSMD6|ADRM1|POMP	-22.43246721	0	1	0	0	-53.27545138	17.32714558
1	-25.10744098	hsa00190	M1	1	0	KEGG Pathway	24	Oxidative phosphorylation		-25.10744098	6.905746427	15.47975009	30284	138	1430	45	3.146853147	0.461665145	498|506|509|513|514|515|516|517|518|521|522|526|527|529|533|537|539|1329|1337|1340|1351|1537|4710|4716|4717|4718|4720|4722|4725|4729|6389|6391|7385|7388|8992|9114|9296|9377|9551|10063|10312|10476|10632|29796|51079	ATP5F1A|ATP5F1B|ATP5F1C|ATP5F1D|ATP5F1E|ATP5PB|ATP5MC1|ATP5MC2|ATP5MC3|ATP5ME|ATP5PF|ATP6V1B2|ATP6V0C|ATP6V1E1|ATP6V0B|ATP6AP1|ATP5PO|COX5B|COX6A1|COX6B1|COX8A|CYC1|NDUFB4|NDUFB10|NDUFC1|NDUFC2|NDUFS2|NDUFS3|NDUFS5|NDUFV2|SDHA|SDHC|UQCRC2|UQCRH|ATP6V0E1|ATP6V0D1|ATP6V1F|COX5A|ATP5MF|COX17|TCIRG1|ATP5PD|ATP5MG|UQCR10|NDUFA13	-22.40756385	0	9	1	1	-25.10744098	18.53041958
1	-25.03794607	R-HSA-180534	M1	1	0	Reactome Gene Sets	6	Vpu mediated degradation of CD4		-25.03794607	15.88321678	18.7525013	30284	32	1430	24	1.678321678	0.339698966	920|5683|5686|5687|5689|5690|5691|5693|5694|5700|5701|5702|5705|5708|5709|5713|5714|5717|5719|7314|7316|7979|9861|11047	CD4|PSMA2|PSMA5|PSMA6|PSMB1|PSMB2|PSMB3|PSMB5|PSMB6|PSMC1|PSMC2|PSMC3|PSMC5|PSMD2|PSMD3|PSMD7|PSMD8|PSMD11|PSMD13|UBB|UBC|SEM1|PSMD6|ADRM1	-22.34782878	0	1	0	0	-53.27545138	17.32714558
1	-24.91371959	GO:0009144	M1	1	0	GO Biological Processes	19	purine nucleoside triphosphate metabolic process	19_GO:0009987 cellular process	-24.91371959	5.697532924	14.72576807	30284	197	1430	53	3.706293706	0.499575174	100|142|498|506|509|513|514|515|516|517|518|521|522|526|527|539|2023|2597|2821|2987|3303|3304|3312|3704|4710|4716|4717|4718|4720|4722|4725|4729|4967|5211|5214|5223|5230|5315|5901|6389|6391|7167|7351|7415|9551|9556|10476|10632|11164|51079|79631|84833|131870	ADA|PARP1|ATP5F1A|ATP5F1B|ATP5F1C|ATP5F1D|ATP5F1E|ATP5PB|ATP5MC1|ATP5MC2|ATP5MC3|ATP5ME|ATP5PF|ATP6V1B2|ATP6V0C|ATP5PO|ENO1|GAPDH|GPI|GUK1|HSPA1A|HSPA1B|HSPA8|ITPA|NDUFB4|NDUFB10|NDUFC1|NDUFC2|NDUFS2|NDUFS3|NDUFS5|NDUFV2|OGDH|PFKL|PFKP|PGAM1|PGK1|PKM|RAN|SDHA|SDHC|TPI1|UCP2|VCP|ATP5MF|ATP5MJ|ATP5PD|ATP5MG|NUDT5|NDUFA13|EFL1|ATP5MK|NUDT16	-22.23314762	0	9	0	0	-25.10744098	18.53041958
1	-24.85881465	GO:0002683	M1	1	0	GO Biological Processes	19	negative regulation of immune system process	19_GO:0002376 immune system process	-24.85881465	3.454505778	13.09916647	30284	564	1430	92	6.433566434	0.648810567	54|100|103|142|347|684|714|836|864|868|972|1493|1499|1831|2534|3071|3105|3106|3123|3133|3134|3146|3162|3312|3313|3398|3428|3586|3824|3902|3920|3956|3958|3965|4345|4938|5133|5272|5682|5777|5781|5788|6348|6375|6385|6504|6773|7009|7128|7305|7353|7430|7531|7534|7805|8111|8525|8530|8651|8764|8832|8878|8887|9404|9636|9750|10225|10875|10906|23208|23240|27246|29085|30009|50943|55646|55829|55914|56253|569…	ACP5|ADA|ADAR|PARP1|APOD|BST2|C1QC|CASP3|RUNX3|CBLB|CD74|CTLA4|CTNNB1|TSC22D3|FYN|NCKAP1L|HLA-A|HLA-B|HLA-DRB1|HLA-E|HLA-F|HMGB1|HMOX1|HSPA8|HSPA9|ID2|IFI16|IL10|KLRD1|LAG3|LAMP2|LGALS1|LGALS3|LGALS9|CD200|OAS1|PDCD1|SERPINB9|PSMA1|PTPN6|PTPN11|PTPRC|CCL3|XCL1|SDC4|SLAMF1|STAT2|TMBIM6|TNFAIP3|TYROBP|UFD1|EZR|YWHAE|YWHAZ|LAPTM5|GPR68|DGKZ|CST7|SOCS1|TNFRSF14|CD84|SQSTM1|TAX1BP1|LPXN|ISG15|RIPOR2|C…	-22.1875827	0	10	1	1	-24.85881465	4.659076923
1	-24.66393384	GO:0070663	M1	1	0	GO Biological Processes	19	regulation of leukocyte proliferation	19_GO:0050789 regulation of biological process	-24.66393384	4.809569917	14.0760724	30284	273	1430	62	4.335664336	0.538560921	100|598|684|836|868|916|944|952|970|972|975|1435|1437|1493|1499|2950|3071|3105|3109|3113|3115|3123|3133|3146|3586|3604|3958|3965|4615|4828|5777|5788|5880|6352|6375|6385|6504|7128|7133|7293|7305|7412|7535|8744|8764|9750|10148|11151|22806|23240|50943|51237|51293|54440|56253|57162|58515|64115|64926|84868|115352|160365	ADA|BCL2L1|BST2|CASP3|CBLB|CD3E|TNFSF8|CD38|CD70|CD74|CD81|CSF1|CSF2|CTLA4|CTNNB1|GSTP1|NCKAP1L|HLA-A|HLA-DMB|HLA-DPA1|HLA-DPB1|HLA-DRB1|HLA-E|HMGB1|IL10|TNFRSF9|LGALS3|LGALS9|MYD88|NMB|PTPN6|PTPRC|RAC2|CCL5|XCL1|SDC4|SLAMF1|TNFAIP3|TNFRSF1B|TNFRSF4|TYROBP|VCAM1|ZAP70|TNFSF9|TNFRSF14|RIPOR2|EBI3|CORO1A|IKZF3|TMEM131L|FOXP3|MZB1|CD320|SASH3|CRTAM|PELI1|SELENOK|VSIR|RASAL3|HAVCR2|FCRL3|CLECL1P	-22.00184527	0	3	0	0	-38.37169419	5.243982684
1	-24.48723153	hsa04612	M1	1	0	KEGG Pathway	24	Antigen processing and presentation		-24.48723153	9.150824484	16.35247383	30284	81	1430	35	2.447552448	0.408617601	567|811|821|920|972|1508|1520|2923|3105|3106|3107|3108|3109|3113|3115|3117|3118|3119|3122|3123|3127|3133|3134|3303|3304|3309|3312|3320|3458|3824|4802|5720|5721|6890|6891	B2M|CALR|CANX|CD4|CD74|CTSB|CTSS|PDIA3|HLA-A|HLA-B|HLA-C|HLA-DMA|HLA-DMB|HLA-DPA1|HLA-DPB1|HLA-DQA1|HLA-DQA2|HLA-DQB1|HLA-DRA|HLA-DRB1|HLA-DRB5|HLA-E|HLA-F|HSPA1A|HSPA1B|HSPA5|HSPA8|HSP90AA1|IFNG|KLRD1|NFYC|PSME1|PSME2|TAP1|TAP2	-21.83409781	0	6	0	0	-31.42024035	15.88321678
1	-24.12971412	GO:0033365	M1	1	0	GO Biological Processes	19	protein localization to organelle	19_GO:0051179 localization	-24.12971412	2.960599602	12.46310427	30284	794	1430	111	7.762237762	0.707586977	103|142|403|550|581|602|811|868|975|1200|2634|3192|3301|3309|3312|3320|3550|3587|3837|3916|3920|4121|4253|4775|4792|4904|5300|5552|5824|5828|5901|6117|6672|6727|6728|6730|6734|6747|7128|7175|7251|7295|7520|7531|7798|7805|7879|8027|8364|8733|8878|8887|9049|9146|9184|9636|9709|9789|9868|10133|10134|10312|10540|10542|10628|10670|10952|10956|11079|11315|11345|23203|23558|23770|25777|26262|26277|29103…	ADAR|PARP1|ARL3|AUP1|BAX|BCL3|CALR|CBLB|CD81|TPP1|GBP2|HNRNPU|DNAJA1|HSPA5|HSPA8|HSP90AA1|IK|IL10RA|KPNB1|LAMP1|LAMP2|MAN1A1|MIA2|NFATC3|NFKBIA|YBX1|PIN1|SRGN|PEX19|PEX2|RAN|RPA1|SP100|SRP14|SRP19|SRP68|SRPRA|SSR3|TNFAIP3|TPR|TSG101|TXN|XRCC5|YWHAE|LUZP1|LAPTM5|RAB7A|STAM|H4C3|GPAA1|SQSTM1|TAX1BP1|AIP|HGS|BUB3|ISG15|HERPUD1|SPCS2|TOMM70|OPTN|BCAP31|TCIRG1|DCTN2|LAMTOR5|TXNIP|RRAGA|SEC61B|OS9|RER1…	-21.48535432	0	11	1	1	-24.12971412	3.449385463
1	-24.09767236	R-HSA-9755511	M1	1	0	Reactome Gene Sets	6	KEAP1-NFE2L2 pathway		-24.09767236	8.335872638	15.85800704	30284	94	1430	37	2.587412587	0.419828932	1460|3162|4363|5052|5683|5686|5687|5689|5690|5691|5693|5694|5700|5701|5702|5705|5708|5709|5713|5714|5717|5719|6888|7295|7314|7316|7353|7415|7979|8878|9817|9861|9978|10061|10072|11047|81631	CSNK2B|HMOX1|ABCC1|PRDX1|PSMA2|PSMA5|PSMA6|PSMB1|PSMB2|PSMB3|PSMB5|PSMB6|PSMC1|PSMC2|PSMC3|PSMC5|PSMD2|PSMD3|PSMD7|PSMD8|PSMD11|PSMD13|TALDO1|TXN|UBB|UBC|UFD1|VCP|SEM1|SQSTM1|KEAP1|PSMD6|RBX1|ABCF2|DPP3|ADRM1|MAP1LC3B	-21.46191273	0	1	0	0	-53.27545138	17.32714558
1	-24.06284231	R-HSA-5387390	M1	1	0	Reactome Gene Sets	6	Hh mutants abrogate ligand secretion		-24.06284231	13.42971175	17.72984767	30284	41	1430	26	1.818181818	0.353318332	5683|5686|5687|5689|5690|5691|5693|5694|5700|5701|5702|5705|5708|5709|5713|5714|5717|5719|7314|7316|7415|7979|9861|10956|11047|27248	PSMA2|PSMA5|PSMA6|PSMB1|PSMB2|PSMB3|PSMB5|PSMB6|PSMC1|PSMC2|PSMC3|PSMC5|PSMD2|PSMD3|PSMD7|PSMD8|PSMD11|PSMD13|UBB|UBC|VCP|SEM1|PSMD6|OS9|ADRM1|ERLEC1	-21.43551585	0	1	0	0	-53.27545138	17.32714558
1	-24.00704263	GO:0009141	M1	1	0	GO Biological Processes	19	nucleoside triphosphate metabolic process	19_GO:0009987 cellular process	-24.00704263	5.368974687	14.24491454	30284	213	1430	54	3.776223776	0.504082988	100|142|498|506|509|513|514|515|516|517|518|521|522|526|527|539|2023|2597|2821|2987|3303|3304|3312|3704|4710|4716|4717|4718|4720|4722|4725|4729|4967|5211|5214|5223|5230|5315|5901|6389|6391|7167|7298|7351|7415|9551|9556|10476|10632|11164|51079|79631|84833|131870	ADA|PARP1|ATP5F1A|ATP5F1B|ATP5F1C|ATP5F1D|ATP5F1E|ATP5PB|ATP5MC1|ATP5MC2|ATP5MC3|ATP5ME|ATP5PF|ATP6V1B2|ATP6V0C|ATP5PO|ENO1|GAPDH|GPI|GUK1|HSPA1A|HSPA1B|HSPA8|ITPA|NDUFB4|NDUFB10|NDUFC1|NDUFC2|NDUFS2|NDUFS3|NDUFS5|NDUFV2|OGDH|PFKL|PFKP|PGAM1|PGK1|PKM|RAN|SDHA|SDHC|TPI1|TYMS|UCP2|VCP|ATP5MF|ATP5MJ|ATP5PD|ATP5MG|NUDT5|NDUFA13|EFL1|ATP5MK|NUDT16	-21.3879887	0	9	0	0	-25.10744098	18.53041958
1	-23.98181498	R-HSA-9762114	M1	1	0	Reactome Gene Sets	6	GSK3B and BTRC:CUL1-mediated-degradation of NFE2L2		-23.98181498	14.94890991	18.11680008	30284	34	1430	24	1.678321678	0.339698966	5683|5686|5687|5689|5690|5691|5693|5694|5700|5701|5702|5705|5708|5709|5713|5714|5717|5719|7314|7316|7979|9861|9978|11047	PSMA2|PSMA5|PSMA6|PSMB1|PSMB2|PSMB3|PSMB5|PSMB6|PSMC1|PSMC2|PSMC3|PSMC5|PSMD2|PSMD3|PSMD7|PSMD8|PSMD11|PSMD13|UBB|UBC|SEM1|PSMD6|RBX1|ADRM1	-21.37087894	0	1	0	0	-53.27545138	17.32714558
1	-23.75847435	R-HSA-9604323	M1	1	0	Reactome Gene Sets	6	Negative regulation of NOTCH4 signaling		-23.75847435	13.9326463	17.75863895	30284	38	1430	25	1.748251748	0.346580489	5683|5686|5687|5689|5690|5691|5693|5694|5700|5701|5702|5705|5708|5709|5713|5714|5717|5719|7314|7316|7534|7979|9861|9978|11047	PSMA2|PSMA5|PSMA6|PSMB1|PSMB2|PSMB3|PSMB5|PSMB6|PSMC1|PSMC2|PSMC3|PSMC5|PSMD2|PSMD3|PSMD7|PSMD8|PSMD11|PSMD13|UBB|UBC|YWHAZ|SEM1|PSMD6|RBX1|ADRM1	-21.15550723	0	1	0	0	-53.27545138	17.32714558
1	-23.61075817	R-HSA-1428517	M1	1	0	Reactome Gene Sets	6	Aerobic respiration and respiratory electron transport		-23.61075817	4.913208392	13.83123135	30284	250	1430	58	4.055944056	0.52165935	50|498|506|509|513|514|515|516|517|518|521|522|539|1329|1337|1340|1351|1537|1738|3313|3418|4190|4191|4710|4717|4718|4720|4722|4725|4729|4967|5162|5315|6389|6391|7314|7316|7351|7385|7388|7416|8402|8802|9377|9551|10063|10476|10632|23479|29796|51079|55101|55969|84833|90871|152100|284184|751071	ACO2|ATP5F1A|ATP5F1B|ATP5F1C|ATP5F1D|ATP5F1E|ATP5PB|ATP5MC1|ATP5MC2|ATP5MC3|ATP5ME|ATP5PF|ATP5PO|COX5B|COX6A1|COX6B1|COX8A|CYC1|DLD|HSPA9|IDH2|MDH1|MDH2|NDUFB4|NDUFC1|NDUFC2|NDUFS2|NDUFS3|NDUFS5|NDUFV2|OGDH|PDHB|PKM|SDHA|SDHC|UBB|UBC|UCP2|UQCRC2|UQCRH|VDAC1|SLC25A11|SUCLG1|COX5A|ATP5MF|COX17|ATP5PD|ATP5MG|ISCU|UQCR10|NDUFA13|DMAC2|RAB5IF|ATP5MK|DMAC1|CMC1|NDUFAF8|CSKMT	-21.01561639	0	9	0	0	-25.10744098	18.53041958
1	-23.59506947	GO:1903039	M1	1	0	GO Biological Processes	19	positive regulation of leukocyte cell-cell adhesion	19_GO:0048518 positive regulation of biological process	-23.59506947	4.60706171	13.62031233	30284	285	1430	62	4.335664336	0.538560921	60|100|387|567|864|916|920|921|939|970|972|975|1445|2113|2534|2625|3071|3105|3108|3109|3113|3115|3117|3118|3119|3122|3123|3127|3133|3146|3458|3676|3689|3932|3956|3965|5777|5781|5788|6352|6375|6504|6598|6601|7412|7535|8631|8651|8744|8764|10148|11151|29851|50943|54440|55423|57492|58515|64115|64926|84868|160365	ACTB|ADA|RHOA|B2M|RUNX3|CD3E|CD4|CD5|CD27|CD70|CD74|CD81|CSK|ETS1|FYN|GATA3|NCKAP1L|HLA-A|HLA-DMA|HLA-DMB|HLA-DPA1|HLA-DPB1|HLA-DQA1|HLA-DQA2|HLA-DQB1|HLA-DRA|HLA-DRB1|HLA-DRB5|HLA-E|HMGB1|IFNG|ITGA4|ITGB2|LCK|LGALS1|LGALS9|PTPN6|PTPN11|PTPRC|CCL5|XCL1|SLAMF1|SMARCB1|SMARCC2|VCAM1|ZAP70|SKAP1|SOCS1|TNFSF9|TNFRSF14|EBI3|CORO1A|ICOS|FOXP3|SASH3|SIRPG|ARID1B|SELENOK|VSIR|RASAL3|HAVCR2|CLECL1P	-21.00761452	0	3	0	0	-38.37169419	5.243982684
1	-23.57285141	GO:0002831	M1	1	0	GO Biological Processes	19	regulation of response to biotic stimulus	19_GO:0050896 response to stimulus	-23.57285141	3.345770202	12.65390159	30284	576	1430	91	6.363636364	0.645515877	103|142|330|348|834|1520|1535|2534|2547|2634|2672|3093|3105|3106|3123|3133|3134|3146|3148|3303|3304|3312|3320|3428|3430|3824|3902|3916|3920|3965|4615|4792|4938|5133|5272|5359|5777|5781|6352|6772|6773|7128|7187|7305|7353|7520|7531|7534|8638|8878|8887|9261|9447|9636|9868|10133|10225|10269|10318|10346|10875|10906|11140|23180|23208|23325|23705|27246|29997|50943|51191|55122|55646|55914|56253|56927|571…	ADAR|PARP1|BIRC3|APOE|CASP1|CTSS|CYBA|FYN|XRCC6|GBP2|GFI1|UBE2K|HLA-A|HLA-B|HLA-DRB1|HLA-E|HLA-F|HMGB1|HMGB2|HSPA1A|HSPA1B|HSPA8|HSP90AA1|IFI16|IFI35|KLRD1|LAG3|LAMP1|LAMP2|LGALS9|MYD88|NFKBIA|OAS1|PDCD1|SERPINB9|PLSCR1|PTPN6|PTPN11|CCL5|STAT1|STAT2|TNFAIP3|TRAF3|TYROBP|UFD1|XRCC5|YWHAE|YWHAZ|OASL|SQSTM1|TAX1BP1|MAPKAPK2|AIM2|ISG15|TOMM70|OPTN|CD96|ZMPSTE24|TNIP1|TRIM22|FGL2|TRAFD1|CDC37|RFTN1|SY…	-20.9929496	0	12	1	1	-23.57285141	3.427084119
1	-23.49894787	R-HSA-5610780	M1	1	0	Reactome Gene Sets	6	Degradation of GLI1 by the proteasome		-23.49894787	14.5217982	17.81875739	30284	35	1430	24	1.678321678	0.339698966	5683|5686|5687|5689|5690|5691|5693|5694|5700|5701|5702|5705|5708|5709|5713|5714|5717|5719|7314|7316|7979|9861|9978|11047	PSMA2|PSMA5|PSMA6|PSMB1|PSMB2|PSMB3|PSMB5|PSMB6|PSMC1|PSMC2|PSMC3|PSMC5|PSMD2|PSMD3|PSMD7|PSMD8|PSMD11|PSMD13|UBB|UBC|SEM1|PSMD6|RBX1|ADRM1	-20.92647008	0	1	0	0	-53.27545138	17.32714558
1	-23.30856724	R-HSA-5358346	M1	1	0	Reactome Gene Sets	6	Hedgehog ligand biogenesis		-23.30856724	12.16586817	17.05440328	30284	47	1430	27	1.888111888	0.359920565	5034|5683|5686|5687|5689|5690|5691|5693|5694|5700|5701|5702|5705|5708|5709|5713|5714|5717|5719|7314|7316|7415|7979|9861|10956|11047|27248	P4HB|PSMA2|PSMA5|PSMA6|PSMB1|PSMB2|PSMB3|PSMB5|PSMB6|PSMC1|PSMC2|PSMC3|PSMC5|PSMD2|PSMD3|PSMD7|PSMD8|PSMD11|PSMD13|UBB|UBC|VCP|SEM1|PSMD6|OS9|ADRM1|ERLEC1	-20.75501108	0	1	0	0	-53.27545138	17.32714558
1	-23.29900034	R-HSA-211733	M1	1	0	Reactome Gene Sets	6	Regulation of activated PAK-2p34 by proteasome mediated degradation		-23.29900034	15.22141608	17.91864806	30284	32	1430	23	1.608391608	0.332664847	5683|5686|5687|5689|5690|5691|5693|5694|5700|5701|5702|5705|5708|5709|5713|5714|5717|5719|7314|7316|7979|9861|11047	PSMA2|PSMA5|PSMA6|PSMB1|PSMB2|PSMB3|PSMB5|PSMB6|PSMC1|PSMC2|PSMC3|PSMC5|PSMD2|PSMD3|PSMD7|PSMD8|PSMD11|PSMD13|UBB|UBC|SEM1|PSMD6|ADRM1	-20.75501108	0	1	0	0	-53.27545138	17.32714558
1	-23.29900034	R-HSA-349425	M1	1	0	Reactome Gene Sets	6	Autodegradation of the E3 ubiquitin ligase COP1		-23.29900034	15.22141608	17.91864806	30284	32	1430	23	1.608391608	0.332664847	5683|5686|5687|5689|5690|5691|5693|5694|5700|5701|5702|5705|5708|5709|5713|5714|5717|5719|7314|7316|7979|9861|11047	PSMA2|PSMA5|PSMA6|PSMB1|PSMB2|PSMB3|PSMB5|PSMB6|PSMC1|PSMC2|PSMC3|PSMC5|PSMD2|PSMD3|PSMD7|PSMD8|PSMD11|PSMD13|UBB|UBC|SEM1|PSMD6|ADRM1	-20.75501108	0	1	0	0	-53.27545138	17.32714558
1	-23.29900034	R-HSA-350562	M1	1	0	Reactome Gene Sets	6	Regulation of ornithine decarboxylase (ODC)		-23.29900034	15.22141608	17.91864806	30284	32	1430	23	1.608391608	0.332664847	4946|4953|5683|5686|5687|5689|5690|5691|5693|5694|5700|5701|5702|5705|5708|5709|5713|5714|5717|5719|7979|9861|11047	OAZ1|ODC1|PSMA2|PSMA5|PSMA6|PSMB1|PSMB2|PSMB3|PSMB5|PSMB6|PSMC1|PSMC2|PSMC3|PSMC5|PSMD2|PSMD3|PSMD7|PSMD8|PSMD11|PSMD13|SEM1|PSMD6|ADRM1	-20.75501108	0	1	0	0	-53.27545138	17.32714558
1	-23.25135411	R-HSA-5663202	M1	1	0	Reactome Gene Sets	6	Diseases of signal transduction by growth factor receptors and second messengers		-23.25135411	4.12784165	13.17824217	30284	354	1430	69	4.825174825	0.566695223	60|71|369|805|808|1027|1445|1499|2280|2803|3320|3586|3587|3932|4170|4478|4627|5037|5436|5518|5528|5551|5683|5686|5687|5689|5690|5691|5693|5694|5700|5701|5702|5705|5708|5709|5713|5714|5717|5719|5880|5906|5908|7170|7171|7175|7314|7316|7415|7535|7979|8826|8878|9321|9861|9978|10956|11047|11140|22938|23164|23533|27044|27248|29851|54518|55851|80824|81608	ACTB|ACTG1|ARAF|CALM2|CALM3|CDKN1B|CSK|CTNNB1|FKBP1A|GOLGA4|HSP90AA1|IL10|IL10RA|LCK|MCL1|MSN|MYH9|PEBP1|POLR2G|PPP2R1A|PPP2R5D|PRF1|PSMA2|PSMA5|PSMA6|PSMB1|PSMB2|PSMB3|PSMB5|PSMB6|PSMC1|PSMC2|PSMC3|PSMC5|PSMD2|PSMD3|PSMD7|PSMD8|PSMD11|PSMD13|RAC2|RAP1A|RAP1B|TPM3|TPM4|TPR|UBB|UBC|VCP|ZAP70|SEM1|IQGAP1|SQSTM1|TRIP11|PSMD6|RBX1|OS9|ADRM1|CDC37|SNW1|MPRIP|PIK3R5|SND1|ERLEC1|ICOS|APBB1IP|PSENEN|DUSP…	-20.71420428	0	1	0	0	-53.27545138	17.32714558
1	-23.21219704	R-HSA-162909	M1	1	0	Reactome Gene Sets	6	Host Interactions of HIV factors		-23.21219704	8.51973314	15.63668217	30284	87	1430	35	2.447552448	0.408617601	160|375|919|920|3105|3932|5683|5686|5687|5689|5690|5691|5693|5694|5700|5701|5702|5705|5708|5709|5713|5714|5717|5719|5901|7175|7314|7316|7979|8907|9861|9978|11047|60489|79023	AP2A1|ARF1|CD247|CD4|HLA-A|LCK|PSMA2|PSMA5|PSMA6|PSMB1|PSMB2|PSMB3|PSMB5|PSMB6|PSMC1|PSMC2|PSMC3|PSMC5|PSMD2|PSMD3|PSMD7|PSMD8|PSMD11|PSMD13|RAN|TPR|UBB|UBC|SEM1|AP1M1|PSMD6|RBX1|ADRM1|APOBEC3G|NUP37	-20.6827967	0	1	0	0	-53.27545138	17.32714558
1	-23.20658257	GO:0046034	M1	1	0	GO Biological Processes	19	ATP metabolic process	19_GO:0009987 cellular process	-23.20658257	5.996073806	14.36925587	30284	166	1430	47	3.286713287	0.471472062	142|498|506|509|513|514|515|516|517|518|521|522|526|527|539|2023|2597|2821|3303|3304|3312|4710|4716|4717|4718|4720|4722|4725|4729|4967|5211|5214|5223|5230|5315|6389|6391|7167|7351|7415|9551|9556|10476|10632|11164|51079|84833	PARP1|ATP5F1A|ATP5F1B|ATP5F1C|ATP5F1D|ATP5F1E|ATP5PB|ATP5MC1|ATP5MC2|ATP5MC3|ATP5ME|ATP5PF|ATP6V1B2|ATP6V0C|ATP5PO|ENO1|GAPDH|GPI|HSPA1A|HSPA1B|HSPA8|NDUFB4|NDUFB10|NDUFC1|NDUFC2|NDUFS2|NDUFS3|NDUFS5|NDUFV2|OGDH|PFKL|PFKP|PGAM1|PGK1|PKM|SDHA|SDHC|TPI1|UCP2|VCP|ATP5MF|ATP5MJ|ATP5PD|ATP5MG|NUDT5|NDUFA13|ATP5MK	-20.6827967	0	9	0	0	-25.10744098	18.53041958
1	-23.17008737	WP111	M1	1	0	WikiPathways	27	Electron transport chain OXPHOS system in mitochondria		-23.17008737	7.664282384	15.22860322	30284	105	1430	38	2.657342657	0.425311729	292|498|506|509|513|514|515|516|517|518|521|522|539|1329|1337|1340|1351|4710|4716|4717|4718|4720|4722|4725|4729|6389|6391|7351|7385|7388|9377|9551|10063|10476|10632|29796|51079|93974	SLC25A5|ATP5F1A|ATP5F1B|ATP5F1C|ATP5F1D|ATP5F1E|ATP5PB|ATP5MC1|ATP5MC2|ATP5MC3|ATP5ME|ATP5PF|ATP5PO|COX5B|COX6A1|COX6B1|COX8A|NDUFB4|NDUFB10|NDUFC1|NDUFC2|NDUFS2|NDUFS3|NDUFS5|NDUFV2|SDHA|SDHC|UCP2|UQCRC2|UQCRH|COX5A|ATP5MF|COX17|ATP5PD|ATP5MG|UQCR10|NDUFA13|ATP5IF1	-20.65283237	0	9	0	0	-25.10744098	18.53041958
1	-23.0818211	R-HSA-1168372	M1	1	0	Reactome Gene Sets	6	Downstream signaling events of B Cell Receptor (BCR)		-23.0818211	11.40333513	16.71495741	30284	52	1430	28	1.958041958	0.366394517	805|808|2280|4775|4792|5683|5686|5687|5689|5690|5691|5693|5694|5700|5701|5702|5705|5708|5709|5713|5714|5717|5719|7314|7316|7979|9861|11047	CALM2|CALM3|FKBP1A|NFATC3|NFKBIA|PSMA2|PSMA5|PSMA6|PSMB1|PSMB2|PSMB3|PSMB5|PSMB6|PSMC1|PSMC2|PSMC3|PSMC5|PSMD2|PSMD3|PSMD7|PSMD8|PSMD11|PSMD13|UBB|UBC|SEM1|PSMD6|ADRM1	-20.57100021	0	1	0	0	-53.27545138	17.32714558
1	-23.06505285	GO:0009205	M1	1	0	GO Biological Processes	19	purine ribonucleoside triphosphate metabolic process	19_GO:0009987 cellular process	-23.06505285	5.57305852	14.07693335	30284	190	1430	50	3.496503497	0.48575859	142|498|506|509|513|514|515|516|517|518|521|522|526|527|539|2023|2597|2821|3303|3304|3312|3704|4710|4716|4717|4718|4720|4722|4725|4729|4967|5211|5214|5223|5230|5315|5901|6389|6391|7167|7351|7415|9551|9556|10476|10632|11164|51079|79631|84833	PARP1|ATP5F1A|ATP5F1B|ATP5F1C|ATP5F1D|ATP5F1E|ATP5PB|ATP5MC1|ATP5MC2|ATP5MC3|ATP5ME|ATP5PF|ATP6V1B2|ATP6V0C|ATP5PO|ENO1|GAPDH|GPI|HSPA1A|HSPA1B|HSPA8|ITPA|NDUFB4|NDUFB10|NDUFC1|NDUFC2|NDUFS2|NDUFS3|NDUFS5|NDUFV2|OGDH|PFKL|PFKP|PGAM1|PGK1|PKM|RAN|SDHA|SDHC|TPI1|UCP2|VCP|ATP5MF|ATP5MJ|ATP5PD|ATP5MG|NUDT5|NDUFA13|EFL1|ATP5MK	-20.56057214	0	9	0	0	-25.10744098	18.53041958
1	-23.04163393	R-HSA-5610783	M1	1	0	Reactome Gene Sets	6	Degradation of GLI2 by the proteasome		-23.04163393	14.11841492	17.53269728	30284	36	1430	24	1.678321678	0.339698966	5683|5686|5687|5689|5690|5691|5693|5694|5700|5701|5702|5705|5708|5709|5713|5714|5717|5719|7314|7316|7979|9861|9978|11047	PSMA2|PSMA5|PSMA6|PSMB1|PSMB2|PSMB3|PSMB5|PSMB6|PSMC1|PSMC2|PSMC3|PSMC5|PSMD2|PSMD3|PSMD7|PSMD8|PSMD11|PSMD13|UBB|UBC|SEM1|PSMD6|RBX1|ADRM1	-20.55563663	0	1	0	0	-53.27545138	17.32714558
1	-23.04163393	R-HSA-5610785	M1	1	0	Reactome Gene Sets	6	GLI3 is processed to GLI3R by the proteasome		-23.04163393	14.11841492	17.53269728	30284	36	1430	24	1.678321678	0.339698966	5683|5686|5687|5689|5690|5691|5693|5694|5700|5701|5702|5705|5708|5709|5713|5714|5717|5719|7314|7316|7979|9861|9978|11047	PSMA2|PSMA5|PSMA6|PSMB1|PSMB2|PSMB3|PSMB5|PSMB6|PSMC1|PSMC2|PSMC3|PSMC5|PSMD2|PSMD3|PSMD7|PSMD8|PSMD11|PSMD13|UBB|UBC|SEM1|PSMD6|RBX1|ADRM1	-20.55563663	0	1	0	0	-53.27545138	17.32714558
1	-23.04163393	R-HSA-8854050	M1	1	0	Reactome Gene Sets	6	FBXL7 down-regulates AURKA during mitotic entry and in early mitosis		-23.04163393	14.11841492	17.53269728	30284	36	1430	24	1.678321678	0.339698966	5683|5686|5687|5689|5690|5691|5693|5694|5700|5701|5702|5705|5708|5709|5713|5714|5717|5719|7314|7316|7979|9861|9978|11047	PSMA2|PSMA5|PSMA6|PSMB1|PSMB2|PSMB3|PSMB5|PSMB6|PSMC1|PSMC2|PSMC3|PSMC5|PSMD2|PSMD3|PSMD7|PSMD8|PSMD11|PSMD13|UBB|UBC|SEM1|PSMD6|RBX1|ADRM1	-20.55563663	0	1	0	0	-53.27545138	17.32714558
1	-22.99689062	GO:0032944	M1	1	0	GO Biological Processes	19	regulation of mononuclear cell proliferation	19_GO:0050789 regulation of biological process	-22.99689062	4.867437401	13.61421293	30284	248	1430	57	3.986013986	0.517331163	100|598|836|868|916|944|952|970|972|975|1435|1493|1499|3071|3105|3109|3113|3115|3123|3133|3146|3586|3604|3958|3965|4615|5777|5788|5880|6352|6375|6385|6504|7133|7293|7305|7412|7535|8744|8764|9750|10148|11151|22806|23240|50943|51237|51293|54440|56253|57162|58515|64115|64926|84868|115352|160365	ADA|BCL2L1|CASP3|CBLB|CD3E|TNFSF8|CD38|CD70|CD74|CD81|CSF1|CTLA4|CTNNB1|NCKAP1L|HLA-A|HLA-DMB|HLA-DPA1|HLA-DPB1|HLA-DRB1|HLA-E|HMGB1|IL10|TNFRSF9|LGALS3|LGALS9|MYD88|PTPN6|PTPRC|RAC2|CCL5|XCL1|SDC4|SLAMF1|TNFRSF1B|TNFRSF4|TYROBP|VCAM1|ZAP70|TNFSF9|TNFRSF14|RIPOR2|EBI3|CORO1A|IKZF3|TMEM131L|FOXP3|MZB1|CD320|SASH3|CRTAM|PELI1|SELENOK|VSIR|RASAL3|HAVCR2|FCRL3|CLECL1P	-20.51688368	0	3	0	0	-38.37169419	5.243982684
1	-22.94715724	GO:0042110	M1	1	0	GO Biological Processes	19	T cell activation	19_GO:0002376 immune system process	-22.94715724	4.185547786	13.13065129	30284	339	1430	67	4.685314685	0.558832008	100|387|567|581|602|868|914|915|916|919|920|939|944|970|972|977|1499|1650|2280|2534|2625|3105|3133|3146|3683|3716|3902|3932|3936|4478|4627|4775|4818|5699|5777|5788|5873|7186|7293|7305|7535|8320|8809|8832|9047|9760|9978|10148|10312|10538|10875|11151|22806|28755|29851|30009|50943|54440|54518|56253|57162|57580|57823|58515|64218|84174|114836	ADA|RHOA|B2M|BAX|BCL3|CBLB|CD2|CD3D|CD3E|CD247|CD4|CD27|TNFSF8|CD70|CD74|CD151|CTNNB1|DDOST|FKBP1A|FYN|GATA3|HLA-A|HLA-E|HMGB1|ITGAL|JAK1|LAG3|LCK|LCP1|MSN|MYH9|NFATC3|NKG7|PSMB10|PTPN6|PTPRC|RAB27A|TRAF2|TNFRSF4|TYROBP|ZAP70|EOMES|IL18R1|CD84|SH2D2A|TOX|RBX1|EBI3|TCIRG1|BATF|FGL2|CORO1A|IKZF3|TRAC|ICOS|TBX21|FOXP3|SASH3|APBB1IP|CRTAM|PELI1|PREX1|SLAMF7|SELENOK|SEMA4A|SLA2|SLAMF6	-20.47305915	0	7	0	0	-30.75095301	4.764965035
1	-22.92721959	R-HSA-351202	M1	1	0	Reactome Gene Sets	6	Metabolism of polyamines		-22.92721959	13.23601399	17.23910834	30284	40	1430	25	1.748251748	0.346580489	4946|4953|5683|5686|5687|5689|5690|5691|5693|5694|5700|5701|5702|5705|5708|5709|5713|5714|5717|5719|6303|6611|7979|9861|11047	OAZ1|ODC1|PSMA2|PSMA5|PSMA6|PSMB1|PSMB2|PSMB3|PSMB5|PSMB6|PSMC1|PSMC2|PSMC3|PSMC5|PSMD2|PSMD3|PSMD7|PSMD8|PSMD11|PSMD13|SAT1|SMS|SEM1|PSMD6|ADRM1	-20.45895105	0	1	0	0	-53.27545138	17.32714558
1	-22.91376586	R-HSA-9759194	M1	1	0	Reactome Gene Sets	6	Nuclear events mediated by NFE2L2		-22.91376586	9.412276612	15.9094259	30284	72	1430	32	2.237762238	0.391133054	3162|4363|5052|5683|5686|5687|5689|5690|5691|5693|5694|5700|5701|5702|5705|5708|5709|5713|5714|5717|5719|6888|7295|7314|7316|7979|8878|9817|9861|9978|10061|11047	HMOX1|ABCC1|PRDX1|PSMA2|PSMA5|PSMA6|PSMB1|PSMB2|PSMB3|PSMB5|PSMB6|PSMC1|PSMC2|PSMC3|PSMC5|PSMD2|PSMD3|PSMD7|PSMD8|PSMD11|PSMD13|TALDO1|TXN|UBB|UBC|SEM1|SQSTM1|KEAP1|PSMD6|RBX1|ABCF2|ADRM1	-20.45124965	0	1	0	0	-53.27545138	17.32714558
1	-22.83865181	GO:0022407	M1	1	0	GO Biological Processes	19	regulation of cell-cell adhesion	19_GO:0050789 regulation of biological process	-22.83865181	3.467680857	12.54918196	30284	513	1430	84	5.874125874	0.621810594	60|100|387|567|836|864|868|916|920|921|939|970|972|975|1445|1493|2113|2534|2625|3071|3105|3108|3109|3113|3115|3117|3118|3119|3122|3123|3127|3133|3146|3458|3586|3676|3689|3716|3902|3932|3956|3958|3965|5133|5777|5781|5788|6352|6375|6385|6504|6598|6601|7412|7535|7805|8631|8651|8744|8764|9750|10148|10563|10875|11151|23075|23240|29851|30009|50943|54440|55423|56253|57162|57492|58515|64115|64926|65125|8…	ACTB|ADA|RHOA|B2M|CASP3|RUNX3|CBLB|CD3E|CD4|CD5|CD27|CD70|CD74|CD81|CSK|CTLA4|ETS1|FYN|GATA3|NCKAP1L|HLA-A|HLA-DMA|HLA-DMB|HLA-DPA1|HLA-DPB1|HLA-DQA1|HLA-DQA2|HLA-DQB1|HLA-DRA|HLA-DRB1|HLA-DRB5|HLA-E|HMGB1|IFNG|IL10|ITGA4|ITGB2|JAK1|LAG3|LCK|LGALS1|LGALS3|LGALS9|PDCD1|PTPN6|PTPN11|PTPRC|CCL5|XCL1|SDC4|SLAMF1|SMARCB1|SMARCC2|VCAM1|ZAP70|LAPTM5|SKAP1|SOCS1|TNFSF9|TNFRSF14|RIPOR2|EBI3|CXCL13|FGL2|CO…	-20.38181273	0	3	0	0	-38.37169419	5.243982684
1	-22.80027292	R-HSA-75815	M1	1	0	Reactome Gene Sets	6	Ubiquitin-dependent degradation of Cyclin D		-22.80027292	14.76016105	17.60658276	30284	33	1430	23	1.608391608	0.332664847	5683|5686|5687|5689|5690|5691|5693|5694|5700|5701|5702|5705|5708|5709|5713|5714|5717|5719|7314|7316|7979|9861|11047	PSMA2|PSMA5|PSMA6|PSMB1|PSMB2|PSMB3|PSMB5|PSMB6|PSMC1|PSMC2|PSMC3|PSMC5|PSMD2|PSMD3|PSMD7|PSMD8|PSMD11|PSMD13|UBB|UBC|SEM1|PSMD6|ADRM1	-20.34903772	0	1	0	0	-53.27545138	17.32714558
1	-22.68312675	R-HSA-983705	M1	1	0	Reactome Gene Sets	6	Signaling by the B Cell Receptor (BCR)		-22.68312675	9.283341316	15.77425618	30284	73	1430	32	2.237762238	0.391133054	805|808|973|2280|3708|4775|4792|5683|5686|5687|5689|5690|5691|5693|5694|5700|5701|5702|5705|5708|5709|5713|5714|5717|5719|7314|7316|7979|9861|11047|27071|30011	CALM2|CALM3|CD79A|FKBP1A|ITPR1|NFATC3|NFKBIA|PSMA2|PSMA5|PSMA6|PSMB1|PSMB2|PSMB3|PSMB5|PSMB6|PSMC1|PSMC2|PSMC3|PSMC5|PSMD2|PSMD3|PSMD7|PSMD8|PSMD11|PSMD13|UBB|UBC|SEM1|PSMD6|ADRM1|DAPP1|SH3KBP1	-20.23742404	0	1	0	0	-53.27545138	17.32714558
1	-22.62463524	R-HSA-450531	M1	1	0	Reactome Gene Sets	6	Regulation of mRNA stability by proteins that bind AU-rich elements		-22.62463524	10.08458208	16.06886736	30284	63	1430	30	2.097902098	0.37898375	3303|3304|3312|3315|5393|5683|5686|5687|5689|5690|5691|5693|5694|5700|5701|5702|5705|5708|5709|5713|5714|5717|5719|7314|7316|7534|7979|8125|9861|11047	HSPA1A|HSPA1B|HSPA8|HSPB1|EXOSC9|PSMA2|PSMA5|PSMA6|PSMB1|PSMB2|PSMB3|PSMB5|PSMB6|PSMC1|PSMC2|PSMC3|PSMC5|PSMD2|PSMD3|PSMD7|PSMD8|PSMD11|PSMD13|UBB|UBC|YWHAZ|SEM1|ANP32A|PSMD6|ADRM1	-20.18439542	0	1	0	0	-53.27545138	17.32714558
1	-22.60718195	R-HSA-4641258	M1	1	0	Reactome Gene Sets	6	Degradation of DVL		-22.60718195	13.73683614	17.2578116	30284	37	1430	24	1.678321678	0.339698966	5683|5686|5687|5689|5690|5691|5693|5694|5700|5701|5702|5705|5708|5709|5713|5714|5717|5719|7314|7316|7979|9861|9978|11047	PSMA2|PSMA5|PSMA6|PSMB1|PSMB2|PSMB3|PSMB5|PSMB6|PSMC1|PSMC2|PSMC3|PSMC5|PSMD2|PSMD3|PSMD7|PSMD8|PSMD11|PSMD13|UBB|UBC|SEM1|PSMD6|RBX1|ADRM1	-20.17248008	0	1	0	0	-53.27545138	17.32714558
1	-22.60199603	GO:0050870	M1	1	0	GO Biological Processes	19	positive regulation of T cell activation	19_GO:0002376 immune system process	-22.60199603	4.706138306	13.3868774	30284	261	1430	58	4.055944056	0.52165935	60|100|387|567|864|916|920|921|939|970|972|975|1445|2534|2625|3071|3105|3108|3109|3113|3115|3117|3118|3119|3122|3123|3127|3133|3146|3458|3932|3956|3965|5777|5781|5788|6352|6375|6504|6598|6601|7412|7535|8651|8744|8764|10148|11151|29851|50943|54440|55423|57492|58515|64115|64926|84868|160365	ACTB|ADA|RHOA|B2M|RUNX3|CD3E|CD4|CD5|CD27|CD70|CD74|CD81|CSK|FYN|GATA3|NCKAP1L|HLA-A|HLA-DMA|HLA-DMB|HLA-DPA1|HLA-DPB1|HLA-DQA1|HLA-DQA2|HLA-DQB1|HLA-DRA|HLA-DRB1|HLA-DRB5|HLA-E|HMGB1|IFNG|LCK|LGALS1|LGALS9|PTPN6|PTPN11|PTPRC|CCL5|XCL1|SLAMF1|SMARCB1|SMARCC2|VCAM1|ZAP70|SOCS1|TNFSF9|TNFRSF14|EBI3|CORO1A|ICOS|FOXP3|SASH3|SIRPG|ARID1B|SELENOK|VSIR|RASAL3|HAVCR2|CLECL1P	-20.17248008	0	3	0	0	-38.37169419	5.243982684
1	-22.53449608	GO:0043632	M1	1	0	GO Biological Processes	19	modification-dependent macromolecule catabolic process	19_GO:0009987 cellular process	-22.53449608	3.316068984	12.33800912	30284	562	1430	88	6.153846154	0.635497048	1499|1642|3093|5527|5682|5683|5684|5686|5687|5688|5689|5690|5691|5693|5694|5696|5698|5699|5700|5701|5702|5704|5705|5707|5708|5709|5710|5713|5714|5717|5719|6047|6048|6451|6921|7128|7251|7314|7316|7317|7319|7322|7329|7332|7353|7415|7726|7979|8027|8878|9146|9246|9491|9636|9709|9817|9861|9978|10269|10616|10956|11047|23197|23318|25897|26001|26133|27243|27246|30009|51035|51160|51191|51510|51676|54472|5…	CTNNB1|DDB1|UBE2K|PPP2R5C|PSMA1|PSMA2|PSMA3|PSMA5|PSMA6|PSMA7|PSMB1|PSMB2|PSMB3|PSMB5|PSMB6|PSMB8|PSMB9|PSMB10|PSMC1|PSMC2|PSMC3|PSMC4|PSMC5|PSMD1|PSMD2|PSMD3|PSMD4|PSMD7|PSMD8|PSMD11|PSMD13|RNF4|RNF5|SH3BGRL|ELOC|TNFAIP3|TSG101|UBB|UBC|UBA1|UBE2A|UBE2D2|UBE2I|UBE2L3|UFD1|VCP|TRIM26|SEM1|STAM|SQSTM1|HGS|UBE2L6|PSMF1|ISG15|HERPUD1|KEAP1|PSMD6|RBX1|ZMPSTE24|RBCK1|OS9|ADRM1|FAF2|TUT4|RNF19A|RNF167|T…	-20.11024437	0	1	0	0	-53.27545138	17.32714558
1	-22.48052504	R-HSA-9716542	M1	1	0	Reactome Gene Sets	6	Signaling by Rho GTPases, Miro GTPases and RHOBTB3		-22.48052504	3.181775252	12.20949251	30284	619	1430	93	6.503496503	0.652083366	60|71|387|389|396|397|537|805|808|832|1027|1072|1123|1445|1499|1535|2010|2040|2185|2631|2873|3020|3071|3320|3688|3930|3932|3998|4627|4659|4689|4722|5216|5300|5518|5528|5880|6472|6510|6709|7170|7171|7277|7415|7531|7534|7535|7879|8334|8341|8364|8655|8826|9146|9184|9367|9528|9938|10093|10094|10109|10134|10403|10489|10726|10971|11140|23048|23075|23197|23526|50619|51138|51291|54438|55004|55219|55831|5…	ACTB|ACTG1|RHOA|RHOC|ARHGDIA|ARHGDIB|ATP6AP1|CALM2|CALM3|CAPZB|CDKN1B|CFL1|CHN1|CSK|CTNNB1|CYBA|EMD|STOM|PTK2B|NIPSNAP2|GPS1|H3-3A|NCKAP1L|HSP90AA1|ITGB1|LBR|LCK|LMAN1|MYH9|PPP1R12A|NCF4|NDUFS3|PFN1|PIN1|PPP2R1A|PPP2R5D|RAC2|SHMT2|SLC1A5|SPTAN1|TPM3|TPM4|TUBA4A|VCP|YWHAE|YWHAZ|ZAP70|RAB7A|H2AC6|H2BC15|H4C3|DYNLL1|IQGAP1|HGS|BUB3|RAB9A|TMEM59|ARHGAP25|ARPC4|ARPC3|ARPC2|BCAP31|NDC80|LRRC41|NUDC|YWH…	-20.06147452	0	13	1	1	-22.48052504	3.437205726
1	-22.36981883	R-HSA-5607764	M1	1	0	Reactome Gene Sets	6	CLEC7A (Dectin-1) signaling		-22.36981883	9.92701049	15.91524232	30284	64	1430	30	2.097902098	0.37898375	805|808|3708|4775|4792|5683|5686|5687|5689|5690|5691|5693|5694|5700|5701|5702|5705|5708|5709|5713|5714|5717|5719|7314|7316|7322|7979|9039|9861|11047	CALM2|CALM3|ITPR1|NFATC3|NFKBIA|PSMA2|PSMA5|PSMA6|PSMB1|PSMB2|PSMB3|PSMB5|PSMB6|PSMC1|PSMC2|PSMC3|PSMC5|PSMD2|PSMD3|PSMD7|PSMD8|PSMD11|PSMD13|UBB|UBC|UBE2D2|SEM1|UBA3|PSMD6|ADRM1	-19.95590795	0	1	0	0	-53.27545138	17.32714558
1	-22.32997216	R-HSA-69601	M1	1	0	Reactome Gene Sets	6	Ubiquitin Mediated Degradation of Phosphorylated Cdc25A		-22.32997216	14.32603867	17.30781687	30284	34	1430	23	1.608391608	0.332664847	5683|5686|5687|5689|5690|5691|5693|5694|5700|5701|5702|5705|5708|5709|5713|5714|5717|5719|7314|7316|7979|9861|11047	PSMA2|PSMA5|PSMA6|PSMB1|PSMB2|PSMB3|PSMB5|PSMB6|PSMC1|PSMC2|PSMC3|PSMC5|PSMD2|PSMD3|PSMD7|PSMD8|PSMD11|PSMD13|UBB|UBC|SEM1|PSMD6|ADRM1	-19.93112503	0	1	0	0	-53.27545138	17.32714558
1	-22.32997216	R-HSA-69610	M1	1	0	Reactome Gene Sets	6	p53-Independent DNA Damage Response		-22.32997216	14.32603867	17.30781687	30284	34	1430	23	1.608391608	0.332664847	5683|5686|5687|5689|5690|5691|5693|5694|5700|5701|5702|5705|5708|5709|5713|5714|5717|5719|7314|7316|7979|9861|11047	PSMA2|PSMA5|PSMA6|PSMB1|PSMB2|PSMB3|PSMB5|PSMB6|PSMC1|PSMC2|PSMC3|PSMC5|PSMD2|PSMD3|PSMD7|PSMD8|PSMD11|PSMD13|UBB|UBC|SEM1|PSMD6|ADRM1	-19.93112503	0	1	0	0	-53.27545138	17.32714558
1	-22.32997216	R-HSA-69613	M1	1	0	Reactome Gene Sets	6	p53-Independent G1/S DNA damage checkpoint		-22.32997216	14.32603867	17.30781687	30284	34	1430	23	1.608391608	0.332664847	5683|5686|5687|5689|5690|5691|5693|5694|5700|5701|5702|5705|5708|5709|5713|5714|5717|5719|7314|7316|7979|9861|11047	PSMA2|PSMA5|PSMA6|PSMB1|PSMB2|PSMB3|PSMB5|PSMB6|PSMC1|PSMC2|PSMC3|PSMC5|PSMD2|PSMD3|PSMD7|PSMD8|PSMD11|PSMD13|UBB|UBC|SEM1|PSMD6|ADRM1	-19.93112503	0	1	0	0	-53.27545138	17.32714558
1	-22.29826295	GO:0009199	M1	1	0	GO Biological Processes	19	ribonucleoside triphosphate metabolic process	19_GO:0009987 cellular process	-22.29826295	5.37503106	13.71479322	30284	197	1430	50	3.496503497	0.48575859	142|498|506|509|513|514|515|516|517|518|521|522|526|527|539|2023|2597|2821|3303|3304|3312|3704|4710|4716|4717|4718|4720|4722|4725|4729|4967|5211|5214|5223|5230|5315|5901|6389|6391|7167|7351|7415|9551|9556|10476|10632|11164|51079|79631|84833	PARP1|ATP5F1A|ATP5F1B|ATP5F1C|ATP5F1D|ATP5F1E|ATP5PB|ATP5MC1|ATP5MC2|ATP5MC3|ATP5ME|ATP5PF|ATP6V1B2|ATP6V0C|ATP5PO|ENO1|GAPDH|GPI|HSPA1A|HSPA1B|HSPA8|ITPA|NDUFB4|NDUFB10|NDUFC1|NDUFC2|NDUFS2|NDUFS3|NDUFS5|NDUFV2|OGDH|PFKL|PFKP|PGAM1|PGK1|PKM|RAN|SDHA|SDHC|TPI1|UCP2|VCP|ATP5MF|ATP5MJ|ATP5PD|ATP5MG|NUDT5|NDUFA13|EFL1|ATP5MK	-19.90432316	0	9	0	0	-25.10744098	18.53041958
1	-22.24521843	R-HSA-162906	M1	1	0	Reactome Gene Sets	6	HIV Infection		-22.24521843	5.720392251	13.90150398	30284	174	1430	47	3.286713287	0.471472062	160|375|919|920|1234|2547|3105|3932|5436|5683|5686|5687|5689|5690|5691|5693|5694|5700|5701|5702|5705|5708|5709|5713|5714|5717|5719|5901|6827|6829|6917|6924|7175|7314|7316|7520|7852|7979|8907|9861|9978|11047|27243|51510|60489|79023|79720	AP2A1|ARF1|CD247|CD4|CCR5|XRCC6|HLA-A|LCK|POLR2G|PSMA2|PSMA5|PSMA6|PSMB1|PSMB2|PSMB3|PSMB5|PSMB6|PSMC1|PSMC2|PSMC3|PSMC5|PSMD2|PSMD3|PSMD7|PSMD8|PSMD11|PSMD13|RAN|SUPT4H1|SUPT5H|TCEA1|ELOA|TPR|UBB|UBC|XRCC5|CXCR4|SEM1|AP1M1|PSMD6|RBX1|ADRM1|CHMP2A|CHMP5|APOBEC3G|NUP37|VPS37B	-19.85613113	0	1	0	0	-53.27545138	17.32714558
1	-22.19333183	R-HSA-5607761	M1	1	0	Reactome Gene Sets	6	Dectin-1 mediated noncanonical NF-kB signaling		-22.19333183	13.37534045	16.99336685	30284	38	1430	24	1.678321678	0.339698966	5683|5686|5687|5689|5690|5691|5693|5694|5700|5701|5702|5705|5708|5709|5713|5714|5717|5719|7314|7316|7979|9039|9861|11047	PSMA2|PSMA5|PSMA6|PSMB1|PSMB2|PSMB3|PSMB5|PSMB6|PSMC1|PSMC2|PSMC3|PSMC5|PSMD2|PSMD3|PSMD7|PSMD8|PSMD11|PSMD13|UBB|UBC|SEM1|UBA3|PSMD6|ADRM1	-19.81378986	0	1	0	0	-53.27545138	17.32714558
1	-22.19333183	R-HSA-5676590	M1	1	0	Reactome Gene Sets	6	NIK-->noncanonical NF-kB signaling		-22.19333183	13.37534045	16.99336685	30284	38	1430	24	1.678321678	0.339698966	5683|5686|5687|5689|5690|5691|5693|5694|5700|5701|5702|5705|5708|5709|5713|5714|5717|5719|7314|7316|7979|9039|9861|11047	PSMA2|PSMA5|PSMA6|PSMB1|PSMB2|PSMB3|PSMB5|PSMB6|PSMC1|PSMC2|PSMC3|PSMC5|PSMD2|PSMD3|PSMD7|PSMD8|PSMD11|PSMD13|UBB|UBC|SEM1|UBA3|PSMD6|ADRM1	-19.81378986	0	1	0	0	-53.27545138	17.32714558
1	-22.0388305	R-HSA-194315	M1	1	0	Reactome Gene Sets	6	Signaling by Rho GTPases		-22.0388305	3.18539444	12.08780214	30284	605	1430	91	6.363636364	0.645515877	60|71|387|389|396|397|537|805|808|832|1027|1072|1123|1445|1499|1535|2010|2040|2185|2631|2873|3020|3071|3320|3688|3930|3932|3998|4627|4659|4689|4722|5216|5300|5518|5528|5880|6472|6510|6709|7170|7171|7277|7415|7531|7534|7535|7879|8334|8341|8364|8655|8826|9146|9184|9528|9938|10093|10094|10109|10134|10403|10726|10971|11140|23048|23075|23197|23526|50619|51138|51291|54438|55004|55219|55831|55845|56254|…	ACTB|ACTG1|RHOA|RHOC|ARHGDIA|ARHGDIB|ATP6AP1|CALM2|CALM3|CAPZB|CDKN1B|CFL1|CHN1|CSK|CTNNB1|CYBA|EMD|STOM|PTK2B|NIPSNAP2|GPS1|H3-3A|NCKAP1L|HSP90AA1|ITGB1|LBR|LCK|LMAN1|MYH9|PPP1R12A|NCF4|NDUFS3|PFN1|PIN1|PPP2R1A|PPP2R5D|RAC2|SHMT2|SLC1A5|SPTAN1|TPM3|TPM4|TUBA4A|VCP|YWHAE|YWHAZ|ZAP70|RAB7A|H2AC6|H2BC15|H4C3|DYNLL1|IQGAP1|HGS|BUB3|TMEM59|ARHGAP25|ARPC4|ARPC3|ARPC2|BCAP31|NDC80|NUDC|YWHAQ|CDC37|FNBP…	-19.66398365	0	13	0	0	-22.48052504	3.437205726
1	-22.03190541	GO:0006163	M1	1	0	GO Biological Processes	19	purine nucleotide metabolic process	19_GO:0009987 cellular process	-22.03190541	3.938695267	12.6787365	30284	371	1430	69	4.825174825	0.566695223	100|142|498|506|509|513|514|515|516|517|518|521|522|526|527|539|952|2023|2597|2821|2987|3251|3303|3304|3312|3418|3704|4190|4191|4522|4710|4716|4717|4718|4720|4722|4725|4729|4967|5106|5142|5211|5214|5223|5230|5315|5901|6389|6391|6888|7167|7351|7415|8459|9551|9556|10476|10591|10632|11164|25796|30833|51079|55739|79631|83666|84833|84875|131870	ADA|PARP1|ATP5F1A|ATP5F1B|ATP5F1C|ATP5F1D|ATP5F1E|ATP5PB|ATP5MC1|ATP5MC2|ATP5MC3|ATP5ME|ATP5PF|ATP6V1B2|ATP6V0C|ATP5PO|CD38|ENO1|GAPDH|GPI|GUK1|HPRT1|HSPA1A|HSPA1B|HSPA8|IDH2|ITPA|MDH1|MDH2|MTHFD1|NDUFB4|NDUFB10|NDUFC1|NDUFC2|NDUFS2|NDUFS3|NDUFS5|NDUFV2|OGDH|PCK2|PDE4B|PFKL|PFKP|PGAM1|PGK1|PKM|RAN|SDHA|SDHC|TALDO1|TPI1|UCP2|VCP|TPST2|ATP5MF|ATP5MJ|ATP5PD|DNPH1|ATP5MG|NUDT5|PGLS|NT5C|NDUFA13|NAXD|…	-19.66170346	0	9	0	0	-25.10744098	18.53041958
1	-21.88486977	R-HSA-169911	M1	1	0	Reactome Gene Sets	6	Regulation of Apoptosis		-21.88486977	13.91672328	17.02140166	30284	35	1430	23	1.608391608	0.332664847	5683|5686|5687|5689|5690|5691|5693|5694|5700|5701|5702|5705|5708|5709|5713|5714|5717|5719|7314|7316|7979|9861|11047	PSMA2|PSMA5|PSMA6|PSMB1|PSMB2|PSMB3|PSMB5|PSMB6|PSMC1|PSMC2|PSMC3|PSMC5|PSMD2|PSMD3|PSMD7|PSMD8|PSMD11|PSMD13|UBB|UBC|SEM1|PSMD6|ADRM1	-19.5283117	0	1	0	0	-53.27545138	17.32714558
1	-21.88486977	R-HSA-174113	M1	1	0	Reactome Gene Sets	6	SCF-beta-TrCP mediated degradation of Emi1		-21.88486977	13.91672328	17.02140166	30284	35	1430	23	1.608391608	0.332664847	5683|5686|5687|5689|5690|5691|5693|5694|5700|5701|5702|5705|5708|5709|5713|5714|5717|5719|7314|7316|7979|9861|11047	PSMA2|PSMA5|PSMA6|PSMB1|PSMB2|PSMB3|PSMB5|PSMB6|PSMC1|PSMC2|PSMC3|PSMC5|PSMD2|PSMD3|PSMD7|PSMD8|PSMD11|PSMD13|UBB|UBC|SEM1|PSMD6|ADRM1	-19.5283117	0	1	0	0	-53.27545138	17.32714558
1	-21.88486977	R-HSA-4641257	M1	1	0	Reactome Gene Sets	6	Degradation of AXIN		-21.88486977	13.91672328	17.02140166	30284	35	1430	23	1.608391608	0.332664847	5683|5686|5687|5689|5690|5691|5693|5694|5700|5701|5702|5705|5708|5709|5713|5714|5717|5719|7314|7316|7979|9861|11047	PSMA2|PSMA5|PSMA6|PSMB1|PSMB2|PSMB3|PSMB5|PSMB6|PSMC1|PSMC2|PSMC3|PSMC5|PSMD2|PSMD3|PSMD7|PSMD8|PSMD11|PSMD13|UBB|UBC|SEM1|PSMD6|ADRM1	-19.5283117	0	1	0	0	-53.27545138	17.32714558
1	-21.86946688	GO:0050670	M1	1	0	GO Biological Processes	19	regulation of lymphocyte proliferation	19_GO:0002376 immune system process	-21.86946688	4.793289016	13.21680038	30284	243	1430	55	3.846153846	0.508544121	100|836|868|916|944|952|970|972|975|1493|1499|3071|3105|3109|3113|3115|3123|3133|3146|3586|3604|3958|3965|4615|5777|5788|5880|6352|6375|6385|6504|7133|7293|7305|7412|7535|8744|8764|9750|10148|11151|22806|23240|50943|51237|51293|54440|56253|57162|58515|64115|64926|84868|115352|160365	ADA|CASP3|CBLB|CD3E|TNFSF8|CD38|CD70|CD74|CD81|CTLA4|CTNNB1|NCKAP1L|HLA-A|HLA-DMB|HLA-DPA1|HLA-DPB1|HLA-DRB1|HLA-E|HMGB1|IL10|TNFRSF9|LGALS3|LGALS9|MYD88|PTPN6|PTPRC|RAC2|CCL5|XCL1|SDC4|SLAMF1|TNFRSF1B|TNFRSF4|TYROBP|VCAM1|ZAP70|TNFSF9|TNFRSF14|RIPOR2|EBI3|CORO1A|IKZF3|TMEM131L|FOXP3|MZB1|CD320|SASH3|CRTAM|PELI1|SELENOK|VSIR|RASAL3|HAVCR2|FCRL3|CLECL1P	-19.51736315	0	3	0	0	-38.37169419	5.243982684
1	-21.79816299	R-HSA-1169091	M1	1	0	Reactome Gene Sets	6	Activation of NF-kappaB in B cells		-21.79816299	13.032383	16.73869553	30284	39	1430	24	1.678321678	0.339698966	4792|5683|5686|5687|5689|5690|5691|5693|5694|5700|5701|5702|5705|5708|5709|5713|5714|5717|5719|7314|7316|7979|9861|11047	NFKBIA|PSMA2|PSMA5|PSMA6|PSMB1|PSMB2|PSMB3|PSMB5|PSMB6|PSMC1|PSMC2|PSMC3|PSMC5|PSMD2|PSMD3|PSMD7|PSMD8|PSMD11|PSMD13|UBB|UBC|SEM1|PSMD6|ADRM1	-19.45046838	0	1	0	0	-53.27545138	17.32714558
1	-21.71837198	R-HSA-195253	M1	1	0	Reactome Gene Sets	6	Degradation of beta-catenin by the destruction complex		-21.71837198	10.99607316	16.06061278	30284	52	1430	27	1.888111888	0.359920565	1499|5518|5528|5683|5686|5687|5689|5690|5691|5693|5694|5700|5701|5702|5705|5708|5709|5713|5714|5717|5719|7314|7316|7979|9861|9978|11047	CTNNB1|PPP2R1A|PPP2R5D|PSMA2|PSMA5|PSMA6|PSMB1|PSMB2|PSMB3|PSMB5|PSMB6|PSMC1|PSMC2|PSMC3|PSMC5|PSMD2|PSMD3|PSMD7|PSMD8|PSMD11|PSMD13|UBB|UBC|SEM1|PSMD6|RBX1|ADRM1	-19.37504218	0	1	0	0	-53.27545138	17.32714558
1	-21.67468735	GO:0022409	M1	1	0	GO Biological Processes	19	positive regulation of cell-cell adhesion	19_GO:0048518 positive regulation of biological process	-21.67468735	4.084704613	12.67699518	30284	337	1430	65	4.545454545	0.550831728	60|100|387|567|864|916|920|921|939|970|972|975|1445|2113|2534|2625|3071|3105|3108|3109|3113|3115|3117|3118|3119|3122|3123|3127|3133|3146|3458|3586|3676|3689|3716|3932|3956|3965|5777|5781|5788|6352|6375|6504|6598|6601|7412|7535|8631|8651|8744|8764|10148|10563|11151|29851|50943|54440|55423|57492|58515|64115|64926|84868|160365	ACTB|ADA|RHOA|B2M|RUNX3|CD3E|CD4|CD5|CD27|CD70|CD74|CD81|CSK|ETS1|FYN|GATA3|NCKAP1L|HLA-A|HLA-DMA|HLA-DMB|HLA-DPA1|HLA-DPB1|HLA-DQA1|HLA-DQA2|HLA-DQB1|HLA-DRA|HLA-DRB1|HLA-DRB5|HLA-E|HMGB1|IFNG|IL10|ITGA4|ITGB2|JAK1|LCK|LGALS1|LGALS9|PTPN6|PTPN11|PTPRC|CCL5|XCL1|SLAMF1|SMARCB1|SMARCC2|VCAM1|ZAP70|SKAP1|SOCS1|TNFSF9|TNFRSF14|EBI3|CXCL13|CORO1A|ICOS|FOXP3|SASH3|SIRPG|ARID1B|SELENOK|VSIR|RASAL3|HAVC…	-19.33567892	0	3	0	0	-38.37169419	5.243982684
1	-21.61425863	GO:0019941	M1	1	0	GO Biological Processes	19	modification-dependent protein catabolic process	19_GO:0009987 cellular process	-21.61425863	3.269794478	12.03657828	30284	557	1430	86	6.013986014	0.628701945	1499|1642|3093|5527|5682|5683|5684|5686|5687|5688|5689|5690|5691|5693|5694|5696|5698|5699|5700|5701|5702|5704|5705|5707|5708|5709|5710|5713|5714|5717|5719|6047|6048|6451|6921|7128|7251|7314|7316|7317|7319|7322|7329|7332|7353|7415|7726|7979|8027|8878|9146|9246|9491|9636|9709|9817|9861|9978|10269|10616|10956|11047|23197|25897|26001|26133|27243|27246|30009|51035|51160|51191|51510|51676|54472|55101|5…	CTNNB1|DDB1|UBE2K|PPP2R5C|PSMA1|PSMA2|PSMA3|PSMA5|PSMA6|PSMA7|PSMB1|PSMB2|PSMB3|PSMB5|PSMB6|PSMB8|PSMB9|PSMB10|PSMC1|PSMC2|PSMC3|PSMC4|PSMC5|PSMD1|PSMD2|PSMD3|PSMD4|PSMD7|PSMD8|PSMD11|PSMD13|RNF4|RNF5|SH3BGRL|ELOC|TNFAIP3|TSG101|UBB|UBC|UBA1|UBE2A|UBE2D2|UBE2I|UBE2L3|UFD1|VCP|TRIM26|SEM1|STAM|SQSTM1|HGS|UBE2L6|PSMF1|ISG15|HERPUD1|KEAP1|PSMD6|RBX1|ZMPSTE24|RBCK1|OS9|ADRM1|FAF2|RNF19A|RNF167|TRPC4A…	-19.279529	0	1	0	0	-53.27545138	17.32714558
1	-21.51320878	GO:0009060	M1	1	0	GO Biological Processes	19	aerobic respiration	19_GO:0009987 cellular process	-21.51320878	5.775715194	13.69381859	30284	165	1430	45	3.146853147	0.461665145	50|498|506|509|513|514|515|521|522|539|847|1329|1337|1340|1351|1537|1738|2631|2647|3418|4190|4191|4710|4716|4717|4718|4720|4722|4725|4729|4967|5162|6389|6391|7385|7388|8802|9377|9551|10476|10632|29103|29796|51079|751071	ACO2|ATP5F1A|ATP5F1B|ATP5F1C|ATP5F1D|ATP5F1E|ATP5PB|ATP5ME|ATP5PF|ATP5PO|CAT|COX5B|COX6A1|COX6B1|COX8A|CYC1|DLD|NIPSNAP2|BLOC1S1|IDH2|MDH1|MDH2|NDUFB4|NDUFB10|NDUFC1|NDUFC2|NDUFS2|NDUFS3|NDUFS5|NDUFV2|OGDH|PDHB|SDHA|SDHC|UQCRC2|UQCRH|SUCLG1|COX5A|ATP5MF|ATP5PD|ATP5MG|DNAJC15|UQCR10|NDUFA13|CSKMT	-19.1827162	0	9	0	0	-25.10744098	18.53041958
1	-21.46215144	R-HSA-1234176	M1	1	0	Reactome Gene Sets	6	Oxygen-dependent proline hydroxylation of Hypoxia-inducible Factor Alpha		-21.46215144	12.03273999	16.30359135	30284	44	1430	25	1.748251748	0.346580489	5683|5686|5687|5689|5690|5691|5693|5694|5700|5701|5702|5705|5708|5709|5713|5714|5717|5719|7314|7316|7322|7979|9861|9978|11047	PSMA2|PSMA5|PSMA6|PSMB1|PSMB2|PSMB3|PSMB5|PSMB6|PSMC1|PSMC2|PSMC3|PSMC5|PSMD2|PSMD3|PSMD7|PSMD8|PSMD11|PSMD13|UBB|UBC|UBE2D2|SEM1|PSMD6|RBX1|ADRM1	-19.13585498	0	1	0	0	-53.27545138	17.32714558
1	-21.3846875	R-HSA-5357801	M1	1	0	Reactome Gene Sets	6	Programmed Cell Death		-21.3846875	6.937496986	14.26341736	30284	116	1430	38	2.657342657	0.425311729	330|837|1499|3146|3320|5683|5686|5687|5689|5690|5691|5693|5694|5700|5701|5702|5705|5708|5709|5713|5714|5717|5719|6709|7314|7316|7332|7531|7534|7979|8655|9861|10134|10971|11047|11140|27243|57162	BIRC3|CASP4|CTNNB1|HMGB1|HSP90AA1|PSMA2|PSMA5|PSMA6|PSMB1|PSMB2|PSMB3|PSMB5|PSMB6|PSMC1|PSMC2|PSMC3|PSMC5|PSMD2|PSMD3|PSMD7|PSMD8|PSMD11|PSMD13|SPTAN1|UBB|UBC|UBE2L3|YWHAE|YWHAZ|SEM1|DYNLL1|PSMD6|BCAP31|YWHAQ|ADRM1|CDC37|CHMP2A|PELI1	-19.062547	0	1	0	0	-53.27545138	17.32714558
1	-21.32757475	hsa04145	M1	1	0	KEGG Pathway	24	Phagosome		-21.32757475	5.860474117	13.6797488	30284	159	1430	44	3.076923077	0.456671488	60|71|526|527|529|533|537|811|821|1520|1535|3105|3106|3107|3108|3109|3113|3115|3117|3118|3119|3122|3123|3127|3133|3134|3688|3689|3916|3920|4689|5879|6890|6891|7277|7879|8417|8992|9114|9146|9296|10312|10952|11151	ACTB|ACTG1|ATP6V1B2|ATP6V0C|ATP6V1E1|ATP6V0B|ATP6AP1|CALR|CANX|CTSS|CYBA|HLA-A|HLA-B|HLA-C|HLA-DMA|HLA-DMB|HLA-DPA1|HLA-DPB1|HLA-DQA1|HLA-DQA2|HLA-DQB1|HLA-DRA|HLA-DRB1|HLA-DRB5|HLA-E|HLA-F|ITGB1|ITGB2|LAMP1|LAMP2|NCF4|RAC1|TAP1|TAP2|TUBA4A|RAB7A|STX7|ATP6V0E1|ATP6V0D1|HGS|ATP6V1F|TCIRG1|SEC61B|CORO1A	-19.00955081	0	6	0	0	-31.42024035	15.88321678
1	-21.24544587	R-HSA-8953854	M1	1	0	Reactome Gene Sets	6	Metabolism of RNA		-21.24544587	3.058259132	11.75353049	30284	644	1430	93	6.503496503	0.652083366	988|1207|1655|2058|2733|2926|3181|3185|3192|3303|3304|3312|3315|3550|4236|4670|4691|4809|4904|5393|5436|5518|5683|5686|5687|5689|5690|5691|5693|5694|5700|5701|5702|5705|5708|5709|5713|5714|5717|5719|5901|6166|6429|6629|6634|6829|7175|7314|7316|7534|7979|8125|8233|9343|9861|10236|10262|10284|10291|10607|10713|10775|10992|11047|11051|11193|22826|22938|23318|23350|23517|26121|27350|28960|29960|51118…	CDC5L|CLNS1A|DDX5|EPRS1|GLE1|GRSF1|HNRNPA2B1|HNRNPF|HNRNPU|HSPA1A|HSPA1B|HSPA8|HSPB1|IK|MFAP1|HNRNPM|NCL|SNU13|YBX1|EXOSC9|POLR2G|PPP2R1A|PSMA2|PSMA5|PSMA6|PSMB1|PSMB2|PSMB3|PSMB5|PSMB6|PSMC1|PSMC2|PSMC3|PSMC5|PSMD2|PSMD3|PSMD7|PSMD8|PSMD11|PSMD13|RAN|RPL36AL|SRSF4|SNRPB2|SNRPD3|SUPT5H|TPR|UBB|UBC|YWHAZ|SEM1|ANP32A|ZRSR2|EFTUD2|PSMD6|HNRNPR|SF3B4|SAP18|SF3A1|TBL3|USP39|POP4|SF3B2|ADRM1|NUDT21|WBP…	-18.93149985	0	14	1	1	-21.24544587	6.433708064
1	-21.14305505	GO:0006886	M1	1	0	GO Biological Processes	19	intracellular protein transport	19_GO:0051179 localization	-21.14305505	3.21780128	11.85729185	30284	566	1430	86	6.013986014	0.628701945	103|160|375|537|550|602|811|868|972|1173|1174|1175|1176|1211|1212|1315|3309|3312|3313|3315|3320|3837|3920|4253|4775|4792|5824|5828|5901|6642|6734|7175|7184|7251|7353|7415|7805|7879|8027|8417|8676|8775|8878|8907|9146|9276|9632|9709|9784|9868|9874|9907|10134|10311|10483|10628|10952|10956|22818|22820|23062|23180|23197|27236|27248|29103|29886|50999|51079|51160|51429|51501|51762|55122|55823|55829|7913…	ADAR|AP2A1|ARF1|ATP6AP1|AUP1|BCL3|CALR|CBLB|CD74|AP2M1|AP1S1|AP2S1|AP3S1|CLTA|CLTB|COPB1|HSPA5|HSPA8|HSPA9|HSPB1|HSP90AA1|KPNB1|LAMP2|MIA2|NFATC3|NFKBIA|PEX19|PEX2|RAN|SNX1|SRPRA|TPR|HSP90B1|TSG101|UFD1|VCP|LAPTM5|RAB7A|STAM|STX7|STX11|NAPA|SQSTM1|AP1M1|HGS|COPB2|SEC24C|HERPUD1|SNX17|TOMM70|TLK1|AP5Z1|BCAP31|VPS26C|SEC23B|TXNIP|SEC61B|OS9|COPZ1|COPG1|GGA2|RFTN1|FAF2|ARFIP1|ERLEC1|DNAJC15|SNX8|TME…	-18.833149	0	11	0	0	-24.12971412	3.449385463
1	-21.12122315	GO:0072521	M1	1	0	GO Biological Processes	19	purine-containing compound metabolic process	19_GO:0009987 cellular process	-21.12122315	3.38841958	11.98860267	30284	500	1430	80	5.594405594	0.607726006	47|100|142|498|506|509|513|514|515|516|517|518|521|522|526|527|539|952|1738|2023|2597|2821|2987|3251|3303|3304|3312|3418|3704|4190|4191|4522|4710|4716|4717|4718|4720|4722|4725|4729|4967|5106|5142|5162|5211|5214|5223|5230|5315|5901|6389|6391|6888|7167|7351|7415|8459|8802|9200|9551|9556|10476|10591|10632|11001|11164|11332|23597|25796|30833|51079|51703|51816|55739|60481|79631|83666|84833|84875|131870	ACLY|ADA|PARP1|ATP5F1A|ATP5F1B|ATP5F1C|ATP5F1D|ATP5F1E|ATP5PB|ATP5MC1|ATP5MC2|ATP5MC3|ATP5ME|ATP5PF|ATP6V1B2|ATP6V0C|ATP5PO|CD38|DLD|ENO1|GAPDH|GPI|GUK1|HPRT1|HSPA1A|HSPA1B|HSPA8|IDH2|ITPA|MDH1|MDH2|MTHFD1|NDUFB4|NDUFB10|NDUFC1|NDUFC2|NDUFS2|NDUFS3|NDUFS5|NDUFV2|OGDH|PCK2|PDE4B|PDHB|PFKL|PFKP|PGAM1|PGK1|PKM|RAN|SDHA|SDHC|TALDO1|TPI1|UCP2|VCP|TPST2|SUCLG1|HACD1|ATP5MF|ATP5MJ|ATP5PD|DNPH1|ATP5MG|SL…	-18.81531985	0	9	0	0	-25.10744098	18.53041958
1	-21.08079259	GO:0045087	M1	1	0	GO Biological Processes	19	innate immune response	19_GO:0044419 biological process involved in interspecies interaction between organisms	-21.08079259	2.811188811	11.49097676	30284	791	1430	105	7.342657343	0.689760837	71|103|142|356|567|639|684|712|713|714|834|837|914|965|972|1130|1435|1535|2058|2547|2597|2625|2634|3002|3105|3106|3107|3113|3133|3146|3148|3428|3430|3458|3507|3663|3669|3716|3824|3902|3958|3965|4599|4615|4818|4828|4938|5052|5777|5873|6039|6348|6352|6472|6504|6672|6733|6772|6773|6974|7186|7187|7520|7726|8638|8764|8832|8887|9023|9051|9246|9447|9636|10010|10133|10219|10241|10346|10417|10492|10695|10…	ACTG1|ADAR|PARP1|FASLG|B2M|PRDM1|BST2|C1QA|C1QB|C1QC|CASP1|CASP4|CD2|CD58|CD74|LYST|CSF1|CYBA|EPRS1|XRCC6|GAPDH|GATA3|GBP2|GZMB|HLA-A|HLA-B|HLA-C|HLA-DPA1|HLA-E|HMGB1|HMGB2|IFI16|IFI35|IFNG|IGHM|IRF5|ISG20|JAK1|KLRD1|LAG3|LGALS3|LGALS9|MX1|MYD88|NKG7|NMB|OAS1|PRDX1|PTPN6|RAB27A|RNASE6|CCL3|CCL5|SHMT2|SLAMF1|SP100|SRPK2|STAT1|STAT2|TRGV2|TRAF2|TRAF3|XRCC5|TRIM26|OASL|TNFRSF14|CD84|TAX1BP1|CH25H|PS…	-18.77885547	0	15	1	1	-21.08079259	5.929734266
1	-21.06604231	R-HSA-983169	M1	1	0	Reactome Gene Sets	6	Class I MHC mediated antigen processing & presentation		-21.06604231	4.207931482	12.57664032	30284	307	1430	61	4.265734266	0.534395245	811|1520|1535|2923|3093|3105|3106|3107|3133|3134|3146|3309|4689|5683|5686|5687|5689|5690|5691|5693|5694|5700|5701|5702|5705|5708|5709|5713|5714|5717|5719|6047|6890|6891|7314|7316|7317|7319|7322|7332|7979|8651|9039|9246|9632|9817|9861|9978|10134|10489|10616|10952|11047|25897|27246|51191|55905|64167|84231|114907|140739	CALR|CTSS|CYBA|PDIA3|UBE2K|HLA-A|HLA-B|HLA-C|HLA-E|HLA-F|HMGB1|HSPA5|NCF4|PSMA2|PSMA5|PSMA6|PSMB1|PSMB2|PSMB3|PSMB5|PSMB6|PSMC1|PSMC2|PSMC3|PSMC5|PSMD2|PSMD3|PSMD7|PSMD8|PSMD11|PSMD13|RNF4|TAP1|TAP2|UBB|UBC|UBA1|UBE2A|UBE2D2|UBE2L3|SEM1|SOCS1|UBA3|UBE2L6|SEC24C|KEAP1|PSMD6|RBX1|BCAP31|LRRC41|RBCK1|SEC61B|ADRM1|RNF19A|RNF115|HERC5|RNF114|ERAP2|TRAF7|FBXO32|UBE2F	-18.76975118	0	1	0	0	-53.27545138	17.32714558
1	-21.06000253	R-HSA-69541	M1	1	0	Reactome Gene Sets	6	Stabilization of p53		-21.06000253	13.16446796	16.48227975	30284	37	1430	23	1.608391608	0.332664847	5683|5686|5687|5689|5690|5691|5693|5694|5700|5701|5702|5705|5708|5709|5713|5714|5717|5719|7314|7316|7979|9861|11047	PSMA2|PSMA5|PSMA6|PSMB1|PSMB2|PSMB3|PSMB5|PSMB6|PSMC1|PSMC2|PSMC3|PSMC5|PSMD2|PSMD3|PSMD7|PSMD8|PSMD11|PSMD13|UBB|UBC|SEM1|PSMD6|ADRM1	-18.76975118	0	1	0	0	-53.27545138	17.32714558
1	-21.06000253	R-HSA-8941858	M1	1	0	Reactome Gene Sets	6	Regulation of RUNX3 expression and activity		-21.06000253	13.16446796	16.48227975	30284	37	1430	23	1.608391608	0.332664847	5683|5686|5687|5689|5690|5691|5693|5694|5700|5701|5702|5705|5708|5709|5713|5714|5717|5719|7314|7316|7979|9861|11047	PSMA2|PSMA5|PSMA6|PSMB1|PSMB2|PSMB3|PSMB5|PSMB6|PSMC1|PSMC2|PSMC3|PSMC5|PSMD2|PSMD3|PSMD7|PSMD8|PSMD11|PSMD13|UBB|UBC|SEM1|PSMD6|ADRM1	-18.76975118	0	1	0	0	-53.27545138	17.32714558
1	-20.93575179	hsa04141	M1	1	0	KEGG Pathway	24	Protein processing in endoplasmic reticulum		-20.93575179	5.605841218	13.40644568	30284	170	1430	45	3.146853147	0.461665145	581|811|821|823|824|1388|1603|1650|2923|3301|3303|3304|3309|3312|3320|3998|4121|5034|5589|6048|6184|6185|6746|6747|7184|7186|7322|7353|7415|9632|9709|9978|10130|10134|10483|10525|10952|10956|10960|23190|27248|51035|55829|64215|79139	BAX|CALR|CANX|CAPN1|CAPN2|ATF6B|DAD1|DDOST|PDIA3|DNAJA1|HSPA1A|HSPA1B|HSPA5|HSPA8|HSP90AA1|LMAN1|MAN1A1|P4HB|PRKCSH|RNF5|RPN1|RPN2|SSR2|SSR3|HSP90B1|TRAF2|UBE2D2|UFD1|VCP|SEC24C|HERPUD1|RBX1|PDIA6|BCAP31|SEC23B|HYOU1|SEC61B|OS9|LMAN2|UBXN4|ERLEC1|UBXN1|SELENOS|DNAJC1|DERL1	-18.64932684	0	16	1	1	-20.93575179	12.26072874
1	-20.91388434	GO:0045088	M1	1	0	GO Biological Processes	19	regulation of innate immune response	19_GO:0044419 biological process involved in interspecies interaction between organisms	-20.91388434	3.427084119	11.95776725	30284	482	1430	78	5.454545455	0.60052569	103|142|330|348|834|1520|1535|2534|2547|2634|2672|3093|3105|3106|3133|3134|3146|3148|3303|3304|3312|3320|3428|3430|3824|3902|3916|3920|3965|4615|4792|4938|5272|5359|5777|5781|6352|6773|7128|7187|7305|7353|7520|7531|7534|8638|8878|8887|9261|9447|9636|9868|10225|10318|10906|11140|23180|23325|23705|27246|29997|55122|55646|55914|56253|56927|57162|57590|83666|84868|84885|114836|115352|115362|149628|20…	ADAR|PARP1|BIRC3|APOE|CASP1|CTSS|CYBA|FYN|XRCC6|GBP2|GFI1|UBE2K|HLA-A|HLA-B|HLA-E|HLA-F|HMGB1|HMGB2|HSPA1A|HSPA1B|HSPA8|HSP90AA1|IFI16|IFI35|KLRD1|LAG3|LAMP1|LAMP2|LGALS9|MYD88|NFKBIA|OAS1|SERPINB9|PLSCR1|PTPN6|PTPN11|CCL5|STAT2|TNFAIP3|TRAF3|TYROBP|UFD1|XRCC5|YWHAE|YWHAZ|OASL|SQSTM1|TAX1BP1|MAPKAPK2|AIM2|ISG15|TOMM70|CD96|TNIP1|TRAFD1|CDC37|RFTN1|WASHC4|CADM1|RNF115|NOP53|AKIRIN2|LYAR|ERBIN|CRTA…	-18.63125238	0	12	0	0	-23.57285141	3.427084119
1	-20.85467084	R-HSA-5619084	M1	1	0	Reactome Gene Sets	6	ABC transporter disorders		-20.85467084	9.882890443	15.33269208	30284	60	1430	28	1.958041958	0.366394517	5683|5686|5687|5689|5690|5691|5693|5694|5700|5701|5702|5705|5708|5709|5713|5714|5717|5719|6048|7314|7316|7415|7979|9861|10956|11047|27248|79139	PSMA2|PSMA5|PSMA6|PSMB1|PSMB2|PSMB3|PSMB5|PSMB6|PSMC1|PSMC2|PSMC3|PSMC5|PSMD2|PSMD3|PSMD7|PSMD8|PSMD11|PSMD13|RNF5|UBB|UBC|VCP|SEM1|PSMD6|OS9|ADRM1|ERLEC1|DERL1	-18.57579903	0	1	0	0	-53.27545138	17.32714558
1	-20.78307046	GO:0009117	M1	1	0	GO Biological Processes	19	nucleotide metabolic process	19_GO:0009987 cellular process	-20.78307046	3.58692908	12.0418613	30284	431	1430	73	5.104895105	0.582032583	100|142|498|506|509|513|514|515|516|517|518|521|522|526|527|539|952|1890|2023|2597|2821|2987|3251|3303|3304|3312|3418|3704|4190|4191|4522|4710|4716|4717|4718|4720|4722|4725|4729|4967|5106|5142|5211|5214|5223|5230|5315|5901|6389|6391|6888|7167|7298|7351|7415|8459|9551|9556|10476|10591|10632|11164|11315|25796|30833|51079|55739|79631|83666|84833|84875|128240|131870	ADA|PARP1|ATP5F1A|ATP5F1B|ATP5F1C|ATP5F1D|ATP5F1E|ATP5PB|ATP5MC1|ATP5MC2|ATP5MC3|ATP5ME|ATP5PF|ATP6V1B2|ATP6V0C|ATP5PO|CD38|TYMP|ENO1|GAPDH|GPI|GUK1|HPRT1|HSPA1A|HSPA1B|HSPA8|IDH2|ITPA|MDH1|MDH2|MTHFD1|NDUFB4|NDUFB10|NDUFC1|NDUFC2|NDUFS2|NDUFS3|NDUFS5|NDUFV2|OGDH|PCK2|PDE4B|PFKL|PFKP|PGAM1|PGK1|PKM|RAN|SDHA|SDHC|TALDO1|TPI1|TYMS|UCP2|VCP|TPST2|ATP5MF|ATP5MJ|ATP5PD|DNPH1|ATP5MG|NUDT5|PARK7|PGLS|NT…	-18.50792652	0	9	0	0	-25.10744098	18.53041958
1	-20.72497162	GO:0002250	M1	1	0	GO Biological Processes	19	adaptive immune response	19_GO:0002376 immune system process	-20.72497162	3.006899055	11.5598483	30284	655	1430	93	6.503496503	0.652083366	100|567|602|639|712|713|714|915|916|919|920|939|970|972|973|975|1075|1445|1493|1520|2185|2534|2625|2794|2923|3105|3106|3107|3108|3109|3113|3115|3117|3118|3119|3122|3123|3127|3133|3146|3251|3458|3507|3514|3538|3539|3560|3716|3824|3902|4615|5133|5551|5873|6504|6890|6891|6967|6974|7535|8320|8631|8764|8809|8832|9214|10148|10312|10384|10538|10563|11118|23075|23180|27240|28473|28592|28755|28834|28988|3…	ADA|B2M|BCL3|PRDM1|C1QA|C1QB|C1QC|CD3D|CD3E|CD247|CD4|CD27|CD70|CD74|CD79A|CD81|CTSC|CSK|CTLA4|CTSS|PTK2B|FYN|GATA3|GNL1|PDIA3|HLA-A|HLA-B|HLA-C|HLA-DMA|HLA-DMB|HLA-DPA1|HLA-DPB1|HLA-DQA1|HLA-DQA2|HLA-DQB1|HLA-DRA|HLA-DRB1|HLA-DRB5|HLA-E|HMGB1|HPRT1|IFNG|IGHM|IGKC|IGLC2|IGLC3|IL2RB|JAK1|KLRD1|LAG3|MYD88|PDCD1|PRF1|RAB27A|SLAMF1|TAP1|TAP2|TRGC2|TRGV2|ZAP70|EOMES|SKAP1|TNFRSF14|IL18R1|CD84|FCMR|EBI…	-18.45352383	0	17	1	1	-20.72497162	4.008932631
1	-20.5719089	GO:0045785	M1	1	0	GO Biological Processes	19	positive regulation of cell adhesion	19_GO:0048518 positive regulation of biological process	-20.5719089	3.352769875	11.79764638	30284	499	1430	79	5.524475524	0.604139406	60|100|387|567|811|864|916|920|921|939|970|972|975|1435|1445|2113|2185|2534|2625|3071|3105|3108|3109|3113|3115|3117|3118|3119|3122|3123|3127|3133|3146|3458|3586|3676|3689|3716|3932|3956|3965|4739|5034|5777|5781|5788|5879|6352|6375|6385|6504|6598|6601|7412|7535|8631|8651|8744|8764|8784|9200|9289|9806|10109|10148|10563|11151|29851|50943|54440|54518|55423|57492|57580|58515|64115|64926|84868|160365	ACTB|ADA|RHOA|B2M|CALR|RUNX3|CD3E|CD4|CD5|CD27|CD70|CD74|CD81|CSF1|CSK|ETS1|PTK2B|FYN|GATA3|NCKAP1L|HLA-A|HLA-DMA|HLA-DMB|HLA-DPA1|HLA-DPB1|HLA-DQA1|HLA-DQA2|HLA-DQB1|HLA-DRA|HLA-DRB1|HLA-DRB5|HLA-E|HMGB1|IFNG|IL10|ITGA4|ITGB2|JAK1|LCK|LGALS1|LGALS9|NEDD9|P4HB|PTPN6|PTPN11|PTPRC|RAC1|CCL5|XCL1|SDC4|SLAMF1|SMARCB1|SMARCC2|VCAM1|ZAP70|SKAP1|SOCS1|TNFSF9|TNFRSF14|TNFRSF18|HACD1|ADGRG1|SPOCK2|ARPC2|E…	-18.30412606	0	3	0	0	-38.37169419	5.243982684
1	-20.45494928	R-HSA-1236978	M1	1	0	Reactome Gene Sets	6	Cross-presentation of soluble exogenous antigens (endosomes)		-20.45494928	14.34613129	16.55070391	30284	31	1430	21	1.468531469	0.318098109	5683|5686|5687|5689|5690|5691|5693|5694|5700|5701|5702|5705|5708|5709|5713|5714|5717|5719|7979|9861|11047	PSMA2|PSMA5|PSMA6|PSMB1|PSMB2|PSMB3|PSMB5|PSMB6|PSMC1|PSMC2|PSMC3|PSMC5|PSMD2|PSMD3|PSMD7|PSMD8|PSMD11|PSMD13|SEM1|PSMD6|ADRM1	-18.19080072	0	1	0	0	-53.27545138	17.32714558
1	-20.37440486	R-HSA-187577	M1	1	0	Reactome Gene Sets	6	SCF(Skp2)-mediated degradation of p27/p21		-20.37440486	11.8200683	15.80631415	30284	43	1430	24	1.678321678	0.339698966	1027|5683|5686|5687|5689|5690|5691|5693|5694|5700|5701|5702|5705|5708|5709|5713|5714|5717|5719|7314|7316|7979|9861|11047	CDKN1B|PSMA2|PSMA5|PSMA6|PSMB1|PSMB2|PSMB3|PSMB5|PSMB6|PSMC1|PSMC2|PSMC3|PSMC5|PSMD2|PSMD3|PSMD7|PSMD8|PSMD11|PSMD13|UBB|UBC|SEM1|PSMD6|ADRM1	-18.11386042	0	1	0	0	-53.27545138	17.32714558
1	-20.33272424	GO:0055086	M1	1	0	GO Biological Processes	19	nucleobase-containing small molecule metabolic process	19_GO:0009987 cellular process	-20.33272424	3.080381437	11.50695669	30284	605	1430	88	6.153846154	0.635497048	47|100|142|498|506|509|513|514|515|516|517|518|521|522|526|527|539|952|953|1738|1890|2023|2597|2821|2987|3251|3303|3304|3312|3418|3704|4190|4191|4245|4522|4710|4716|4717|4718|4720|4722|4725|4729|4967|5106|5142|5162|5211|5214|5223|5230|5315|5901|6389|6391|6888|7167|7298|7351|7415|8459|8802|9200|9551|9556|10476|10591|10632|11001|11164|11315|11332|23597|25796|27350|30833|51079|51703|51816|55739|6048…	ACLY|ADA|PARP1|ATP5F1A|ATP5F1B|ATP5F1C|ATP5F1D|ATP5F1E|ATP5PB|ATP5MC1|ATP5MC2|ATP5MC3|ATP5ME|ATP5PF|ATP6V1B2|ATP6V0C|ATP5PO|CD38|ENTPD1|DLD|TYMP|ENO1|GAPDH|GPI|GUK1|HPRT1|HSPA1A|HSPA1B|HSPA8|IDH2|ITPA|MDH1|MDH2|MGAT1|MTHFD1|NDUFB4|NDUFB10|NDUFC1|NDUFC2|NDUFS2|NDUFS3|NDUFS5|NDUFV2|OGDH|PCK2|PDE4B|PDHB|PFKL|PFKP|PGAM1|PGK1|PKM|RAN|SDHA|SDHC|TALDO1|TPI1|TYMS|UCP2|VCP|TPST2|SUCLG1|HACD1|ATP5MF|ATP5MJ…	-18.07575427	0	9	0	0	-25.10744098	18.53041958
1	-20.21491722	GO:0045333	M1	1	0	GO Biological Processes	19	cellular respiration	19_GO:0009987 cellular process	-20.21491722	5.057342657	12.84823872	30284	201	1430	48	3.356643357	0.476289036	50|498|506|509|513|514|515|521|522|539|847|1329|1337|1340|1351|1537|1738|2631|2647|3418|4190|4191|4710|4716|4717|4718|4720|4722|4725|4729|4967|5162|6389|6391|7385|7388|8402|8802|9377|9551|10476|10632|29103|29796|51079|144363|205251|751071	ACO2|ATP5F1A|ATP5F1B|ATP5F1C|ATP5F1D|ATP5F1E|ATP5PB|ATP5ME|ATP5PF|ATP5PO|CAT|COX5B|COX6A1|COX6B1|COX8A|CYC1|DLD|NIPSNAP2|BLOC1S1|IDH2|MDH1|MDH2|NDUFB4|NDUFB10|NDUFC1|NDUFC2|NDUFS2|NDUFS3|NDUFS5|NDUFV2|OGDH|PDHB|SDHA|SDHC|UQCRC2|UQCRH|SLC25A11|SUCLG1|COX5A|ATP5MF|ATP5PD|ATP5MG|DNAJC15|UQCR10|NDUFA13|ETFRF1|MTLN|CSKMT	-17.96149253	0	9	0	0	-25.10744098	18.53041958
1	-20.19951935	R-HSA-5658442	M1	1	0	Reactome Gene Sets	6	Regulation of RAS by GAPs		-20.19951935	11.03001166	15.48190297	30284	48	1430	25	1.748251748	0.346580489	5683|5686|5687|5689|5690|5691|5693|5694|5700|5701|5702|5705|5708|5709|5713|5714|5717|5719|7314|7316|7979|9861|9978|11047|64926	PSMA2|PSMA5|PSMA6|PSMB1|PSMB2|PSMB3|PSMB5|PSMB6|PSMC1|PSMC2|PSMC3|PSMC5|PSMD2|PSMD3|PSMD7|PSMD8|PSMD11|PSMD13|UBB|UBC|SEM1|PSMD6|RBX1|ADRM1|RASAL3	-17.94961123	0	1	0	0	-53.27545138	17.32714558
1	-20.18445735	R-HSA-5653656	M1	1	0	Reactome Gene Sets	6	Vesicle-mediated transport		-20.18445735	3.113291495	11.49028705	30284	585	1430	86	6.013986014	0.628701945	60|71|154|156|160|375|805|808|811|832|915|920|1075|1176|1212|1315|2153|2495|2512|2647|2803|2873|3043|3312|3320|3998|4121|4253|4627|5873|6709|7184|7277|7314|7316|7531|7534|7879|8655|8775|8907|9146|9230|9276|9321|9342|9363|9367|9632|9950|10093|10094|10109|10121|10525|10540|10960|10971|10980|11258|11316|11337|11345|22818|22820|23048|23062|23208|27243|29993|30011|51138|51399|51429|51510|51762|55707|5…	ACTB|ACTG1|ADRB2|GRK2|AP2A1|ARF1|CALM2|CALM3|CALR|CAPZB|CD3D|CD4|CTSC|AP3S1|CLTB|COPB1|F5|FTH1|FTL|BLOC1S1|GOLGA4|GPS1|HBB|HSPA8|HSP90AA1|LMAN1|MAN1A1|MIA2|MYH9|RAB27A|SPTAN1|HSP90B1|TUBA4A|UBB|UBC|YWHAE|YWHAZ|RAB7A|DYNLL1|NAPA|AP1M1|HGS|RAB11B|COPB2|TRIP11|SNAP29|RAB33A|RAB9A|SEC24C|GOLGA5|ARPC4|ARPC3|ARPC2|ACTR1A|HYOU1|DCTN2|LMAN2|YWHAQ|COPS6|DCTN3|COPE|GABARAP|GABARAPL2|COPZ1|COPG1|FNBP1|GGA2|…	-17.93803756	0	18	1	1	-20.18445735	4.307313026
1	-20.13125117	R-HSA-4086400	M1	1	0	Reactome Gene Sets	6	PCP/CE pathway		-20.13125117	9.412276612	14.87968911	30284	63	1430	28	1.958041958	0.366394517	160|387|1212|5216|5683|5686|5687|5689|5690|5691|5693|5694|5700|5701|5702|5705|5708|5709|5713|5714|5717|5719|5880|7314|7316|7979|9861|11047	AP2A1|RHOA|CLTB|PFN1|PSMA2|PSMA5|PSMA6|PSMB1|PSMB2|PSMB3|PSMB5|PSMB6|PSMC1|PSMC2|PSMC3|PSMC5|PSMD2|PSMD3|PSMD7|PSMD8|PSMD11|PSMD13|RAC2|UBB|UBC|SEM1|PSMD6|ADRM1	-17.88829191	0	1	0	0	-53.27545138	17.32714558
1	-20.12455367	CORUM:181	M1	1	0	CORUM	33	26S proteasome		-20.12455367	17.32714558	17.05443144	30284	22	1430	18	1.258741259	0.294814979	5682|5683|5684|5686|5687|5688|5689|5690|5691|5693|5694|5700|5701|5702|5704|5705|5710|5719	PSMA1|PSMA2|PSMA3|PSMA5|PSMA6|PSMA7|PSMB1|PSMB2|PSMB3|PSMB5|PSMB6|PSMC1|PSMC2|PSMC3|PSMC4|PSMC5|PSMD4|PSMD13	-17.88502759	0	1	0	0	-53.27545138	17.32714558
1	-19.96413087	GO:0006753	M1	1	0	GO Biological Processes	19	nucleoside phosphate metabolic process	19_GO:0009987 cellular process	-19.96413087	3.114356232	11.42574282	30284	578	1430	85	5.944055944	0.625268498	47|100|142|498|506|509|513|514|515|516|517|518|521|522|526|527|539|952|953|1738|1890|2023|2597|2821|2987|3251|3303|3304|3312|3418|3704|4190|4191|4245|4522|4710|4716|4717|4718|4720|4722|4725|4729|4967|5106|5142|5162|5211|5214|5223|5230|5315|5901|6389|6391|6888|7167|7298|7351|7415|8459|8802|9200|9551|9556|10476|10591|10632|11001|11164|11315|11332|23597|25796|30833|51079|51703|55739|60481|79631|8366…	ACLY|ADA|PARP1|ATP5F1A|ATP5F1B|ATP5F1C|ATP5F1D|ATP5F1E|ATP5PB|ATP5MC1|ATP5MC2|ATP5MC3|ATP5ME|ATP5PF|ATP6V1B2|ATP6V0C|ATP5PO|CD38|ENTPD1|DLD|TYMP|ENO1|GAPDH|GPI|GUK1|HPRT1|HSPA1A|HSPA1B|HSPA8|IDH2|ITPA|MDH1|MDH2|MGAT1|MTHFD1|NDUFB4|NDUFB10|NDUFC1|NDUFC2|NDUFS2|NDUFS3|NDUFS5|NDUFV2|OGDH|PCK2|PDE4B|PDHB|PFKL|PFKP|PGAM1|PGK1|PKM|RAN|SDHA|SDHC|TALDO1|TPI1|TYMS|UCP2|VCP|TPST2|SUCLG1|HACD1|ATP5MF|ATP5MJ…	-17.72801103	0	9	0	0	-25.10744098	18.53041958
1	-19.90935174	R-HSA-2871837	M1	1	0	Reactome Gene Sets	6	FCERI mediated NF-kB activation		-19.90935174	10.80490938	15.29153527	30284	49	1430	25	1.748251748	0.346580489	4792|5683|5686|5687|5689|5690|5691|5693|5694|5700|5701|5702|5705|5708|5709|5713|5714|5717|5719|7314|7316|7322|7979|9861|11047	NFKBIA|PSMA2|PSMA5|PSMA6|PSMB1|PSMB2|PSMB3|PSMB5|PSMB6|PSMC1|PSMC2|PSMC3|PSMC5|PSMD2|PSMD3|PSMD7|PSMD8|PSMD11|PSMD13|UBB|UBC|UBE2D2|SEM1|PSMD6|ADRM1	-17.67661164	0	1	0	0	-53.27545138	17.32714558
1	-19.90123298	R-HSA-9013694	M1	1	0	Reactome Gene Sets	6	Signaling by NOTCH4		-19.90123298	9.26520979	14.73537157	30284	64	1430	28	1.958041958	0.366394517	59|5683|5686|5687|5689|5690|5691|5693|5694|5700|5701|5702|5705|5708|5709|5713|5714|5717|5719|7314|7316|7534|7979|9861|9978|11047|22938|55851	ACTA2|PSMA2|PSMA5|PSMA6|PSMB1|PSMB2|PSMB3|PSMB5|PSMB6|PSMC1|PSMC2|PSMC3|PSMC5|PSMD2|PSMD3|PSMD7|PSMD8|PSMD11|PSMD13|UBB|UBC|YWHAZ|SEM1|PSMD6|RBX1|ADRM1|SNW1|PSENEN	-17.67184653	0	1	0	0	-53.27545138	17.32714558
1	-19.85434119	GO:0006511	M1	1	0	GO Biological Processes	19	ubiquitin-dependent protein catabolic process	19_GO:0009987 cellular process	-19.85434119	3.180522042	11.44630667	30284	546	1430	82	5.734265734	0.614819759	1499|1642|3093|5527|5682|5683|5684|5686|5687|5688|5689|5690|5691|5693|5694|5696|5698|5699|5700|5701|5702|5704|5705|5707|5708|5709|5710|5713|5714|5717|5719|6047|6048|6451|6921|7128|7251|7317|7319|7322|7329|7332|7353|7415|7726|7979|8027|8878|9146|9246|9491|9709|9817|9861|9978|10616|10956|11047|23197|25897|26001|26133|27243|27246|30009|51035|51160|51191|51510|51676|54472|55101|55122|55905|56254|5716…	CTNNB1|DDB1|UBE2K|PPP2R5C|PSMA1|PSMA2|PSMA3|PSMA5|PSMA6|PSMA7|PSMB1|PSMB2|PSMB3|PSMB5|PSMB6|PSMB8|PSMB9|PSMB10|PSMC1|PSMC2|PSMC3|PSMC4|PSMC5|PSMD1|PSMD2|PSMD3|PSMD4|PSMD7|PSMD8|PSMD11|PSMD13|RNF4|RNF5|SH3BGRL|ELOC|TNFAIP3|TSG101|UBA1|UBE2A|UBE2D2|UBE2I|UBE2L3|UFD1|VCP|TRIM26|SEM1|STAM|SQSTM1|HGS|UBE2L6|PSMF1|HERPUD1|KEAP1|PSMD6|RBX1|RBCK1|OS9|ADRM1|FAF2|RNF19A|RNF167|TRPC4AP|CHMP2A|RNF115|TBX21|U…	-17.62828268	0	1	0	0	-53.27545138	17.32714558
1	-19.7305282	GO:0002253	M1	1	0	GO Biological Processes	19	activation of immune response	19_GO:0002376 immune system process	-19.7305282	3.636561418	11.75713518	30284	396	1430	68	4.755244755	0.562780387	100|581|712|713|714|834|868|915|916|919|931|952|973|1445|1493|1520|2533|2534|2547|2625|2634|3071|3105|3115|3119|3123|3146|3320|3428|3458|3507|3514|3539|3824|3932|3937|4615|4792|4938|5142|5777|5788|6967|7128|7187|7305|7520|7531|7535|8631|9261|9447|9868|10318|10384|10616|11118|23180|23325|28755|28834|50943|64005|65125|84174|84868|115362|149628	ADA|BAX|C1QA|C1QB|C1QC|CASP1|CBLB|CD3D|CD3E|CD247|MS4A1|CD38|CD79A|CSK|CTLA4|CTSS|FYB1|FYN|XRCC6|GATA3|GBP2|NCKAP1L|HLA-A|HLA-DPB1|HLA-DQB1|HLA-DRB1|HMGB1|HSP90AA1|IFI16|IFNG|IGHM|IGKC|IGLC3|KLRD1|LCK|LCP2|MYD88|NFKBIA|OAS1|PDE4B|PTPN6|PTPRC|TRGC2|TNFAIP3|TRAF3|TYROBP|XRCC5|YWHAE|ZAP70|SKAP1|MAPKAPK2|AIM2|TOMM70|TNIP1|BTN3A3|RBCK1|BTN3A2|RFTN1|WASHC4|TRAC|IGLC7|FOXP3|MYO1G|WNK1|SLA2|HAVCR2|GBP5|P…	-17.50777233	0	4	0	0	-34.23137034	5.57305852
1	-19.71356451	GO:0009150	M1	1	0	GO Biological Processes	19	purine ribonucleotide metabolic process	19_GO:0009987 cellular process	-19.71356451	4.206008626	12.14873829	30284	287	1430	57	3.986013986	0.517331163	100|142|498|506|509|513|514|515|516|517|518|521|522|526|527|539|2023|2597|2821|2987|3251|3303|3304|3312|3704|4522|4710|4716|4717|4718|4720|4722|4725|4729|4967|5142|5211|5214|5223|5230|5315|5901|6389|6391|7167|7351|7415|8459|9551|9556|10476|10632|11164|30833|51079|79631|84833	ADA|PARP1|ATP5F1A|ATP5F1B|ATP5F1C|ATP5F1D|ATP5F1E|ATP5PB|ATP5MC1|ATP5MC2|ATP5MC3|ATP5ME|ATP5PF|ATP6V1B2|ATP6V0C|ATP5PO|ENO1|GAPDH|GPI|GUK1|HPRT1|HSPA1A|HSPA1B|HSPA8|ITPA|MTHFD1|NDUFB4|NDUFB10|NDUFC1|NDUFC2|NDUFS2|NDUFS3|NDUFS5|NDUFV2|OGDH|PDE4B|PFKL|PFKP|PGAM1|PGK1|PKM|RAN|SDHA|SDHC|TPI1|UCP2|VCP|TPST2|ATP5MF|ATP5MJ|ATP5PD|ATP5MG|NUDT5|NT5C|NDUFA13|EFL1|ATP5MK	-17.49408634	0	9	0	0	-25.10744098	18.53041958
1	-19.62813809	R-HSA-68949	M1	1	0	Reactome Gene Sets	6	Orc1 removal from chromatin		-19.62813809	10.58881119	15.10658916	30284	50	1430	25	1.748251748	0.346580489	4174|5683|5686|5687|5689|5690|5691|5693|5694|5700|5701|5702|5705|5708|5709|5713|5714|5717|5719|7314|7316|7979|9861|9978|11047	MCM5|PSMA2|PSMA5|PSMA6|PSMB1|PSMB2|PSMB3|PSMB5|PSMB6|PSMC1|PSMC2|PSMC3|PSMC5|PSMD2|PSMD3|PSMD7|PSMD8|PSMD11|PSMD13|UBB|UBC|SEM1|PSMD6|RBX1|ADRM1	-17.41191308	0	1	0	0	-53.27545138	17.32714558
1	-19.44004995	R-HSA-69563	M1	1	0	Reactome Gene Sets	6	p53-Dependent G1 DNA Damage Response		-19.44004995	11.04919428	15.18441555	30284	46	1430	24	1.678321678	0.339698966	1027|5683|5686|5687|5689|5690|5691|5693|5694|5700|5701|5702|5705|5708|5709|5713|5714|5717|5719|7314|7316|7979|9861|11047	CDKN1B|PSMA2|PSMA5|PSMA6|PSMB1|PSMB2|PSMB3|PSMB5|PSMB6|PSMC1|PSMC2|PSMC3|PSMC5|PSMD2|PSMD3|PSMD7|PSMD8|PSMD11|PSMD13|UBB|UBC|SEM1|PSMD6|ADRM1	-17.23659924	0	1	0	0	-53.27545138	17.32714558
1	-19.44004995	R-HSA-69580	M1	1	0	Reactome Gene Sets	6	p53-Dependent G1/S DNA damage checkpoint		-19.44004995	11.04919428	15.18441555	30284	46	1430	24	1.678321678	0.339698966	1027|5683|5686|5687|5689|5690|5691|5693|5694|5700|5701|5702|5705|5708|5709|5713|5714|5717|5719|7314|7316|7979|9861|11047	CDKN1B|PSMA2|PSMA5|PSMA6|PSMB1|PSMB2|PSMB3|PSMB5|PSMB6|PSMC1|PSMC2|PSMC3|PSMC5|PSMD2|PSMD3|PSMD7|PSMD8|PSMD11|PSMD13|UBB|UBC|SEM1|PSMD6|ADRM1	-17.23659924	0	1	0	0	-53.27545138	17.32714558
1	-19.44004995	R-HSA-8939902	M1	1	0	Reactome Gene Sets	6	Regulation of RUNX2 expression and activity		-19.44004995	11.04919428	15.18441555	30284	46	1430	24	1.678321678	0.339698966	5683|5686|5687|5689|5690|5691|5693|5694|5700|5701|5702|5705|5708|5709|5713|5714|5717|5719|7314|7316|7979|9861|9978|11047	PSMA2|PSMA5|PSMA6|PSMB1|PSMB2|PSMB3|PSMB5|PSMB6|PSMC1|PSMC2|PSMC3|PSMC5|PSMD2|PSMD3|PSMD7|PSMD8|PSMD11|PSMD13|UBB|UBC|SEM1|PSMD6|RBX1|ADRM1	-17.23659924	0	1	0	0	-53.27545138	17.32714558
1	-19.44004995	R-HSA-8948751	M1	1	0	Reactome Gene Sets	6	Regulation of PTEN stability and activity		-19.44004995	11.04919428	15.18441555	30284	46	1430	24	1.678321678	0.339698966	1460|5683|5686|5687|5689|5690|5691|5693|5694|5700|5701|5702|5705|5708|5709|5713|5714|5717|5719|7314|7316|7979|9861|11047	CSNK2B|PSMA2|PSMA5|PSMA6|PSMB1|PSMB2|PSMB3|PSMB5|PSMB6|PSMC1|PSMC2|PSMC3|PSMC5|PSMD2|PSMD3|PSMD7|PSMD8|PSMD11|PSMD13|UBB|UBC|SEM1|PSMD6|ADRM1	-17.23659924	0	1	0	0	-53.27545138	17.32714558
1	-19.43572366	GO:0042129	M1	1	0	GO Biological Processes	19	regulation of T cell proliferation	19_GO:0002376 immune system process	-19.43572366	5.179309821	12.65886255	30284	184	1430	45	3.146853147	0.461665145	836|868|916|944|970|975|1493|1499|3071|3105|3109|3113|3115|3123|3133|3146|3586|3604|3958|3965|5777|5788|5880|6352|6375|6385|6504|7133|7412|7535|8744|8764|9750|10148|11151|23240|50943|54440|56253|57162|58515|64115|64926|84868|160365	CASP3|CBLB|CD3E|TNFSF8|CD70|CD81|CTLA4|CTNNB1|NCKAP1L|HLA-A|HLA-DMB|HLA-DPA1|HLA-DPB1|HLA-DRB1|HLA-E|HMGB1|IL10|TNFRSF9|LGALS3|LGALS9|PTPN6|PTPRC|RAC2|CCL5|XCL1|SDC4|SLAMF1|TNFRSF1B|VCAM1|ZAP70|TNFSF9|TNFRSF14|RIPOR2|EBI3|CORO1A|TMEM131L|FOXP3|SASH3|CRTAM|PELI1|SELENOK|VSIR|RASAL3|HAVCR2|CLECL1P	-17.23540865	0	3	0	0	-38.37169419	5.243982684
1	-19.39298124	R-HSA-913531	M1	1	0	Reactome Gene Sets	6	Interferon Signaling		-19.39298124	4.664674533	12.33786393	30284	227	1430	50	3.496503497	0.48575859	684|2634|3105|3106|3107|3113|3115|3117|3118|3119|3122|3123|3127|3133|3134|3303|3304|3309|3312|3458|3608|3663|3669|3716|4502|4599|4904|5300|5518|6772|6773|7175|7277|7314|7316|7329|7412|7726|8638|8651|9246|9636|10346|51191|54739|79023|81603|115361|115362|201254	BST2|GBP2|HLA-A|HLA-B|HLA-C|HLA-DPA1|HLA-DPB1|HLA-DQA1|HLA-DQA2|HLA-DQB1|HLA-DRA|HLA-DRB1|HLA-DRB5|HLA-E|HLA-F|HSPA1A|HSPA1B|HSPA5|HSPA8|IFNG|ILF2|IRF5|ISG20|JAK1|MT2A|MX1|YBX1|PIN1|PPP2R1A|STAT1|STAT2|TPR|TUBA4A|UBB|UBC|UBE2I|VCAM1|TRIM26|OASL|SOCS1|UBE2L6|ISG15|TRIM22|HERC5|XAF1|NUP37|TRIM8|GBP4|GBP5|CENPX	-17.19577947	0	19	1	1	-19.39298124	7.059207459
1	-19.31244383	GO:0006091	M1	1	0	GO Biological Processes	19	generation of precursor metabolites and energy	19_GO:0009987 cellular process	-19.31244383	3.658960934	11.64281436	30284	382	1430	66	4.615384615	0.554849369	50|498|506|509|513|514|515|521|522|539|847|1329|1337|1340|1351|1537|1738|2023|2597|2631|2647|2821|2992|3418|4190|4191|4710|4716|4717|4718|4720|4722|4725|4729|4967|5162|5211|5214|5223|5230|5315|5447|5499|6389|6391|6888|7167|7351|7385|7388|8402|8802|9377|9551|10063|10476|10632|23130|25796|29103|29796|51079|93974|144363|205251|751071	ACO2|ATP5F1A|ATP5F1B|ATP5F1C|ATP5F1D|ATP5F1E|ATP5PB|ATP5ME|ATP5PF|ATP5PO|CAT|COX5B|COX6A1|COX6B1|COX8A|CYC1|DLD|ENO1|GAPDH|NIPSNAP2|BLOC1S1|GPI|GYG1|IDH2|MDH1|MDH2|NDUFB4|NDUFB10|NDUFC1|NDUFC2|NDUFS2|NDUFS3|NDUFS5|NDUFV2|OGDH|PDHB|PFKL|PFKP|PGAM1|PGK1|PKM|POR|PPP1CA|SDHA|SDHC|TALDO1|TPI1|UCP2|UQCRC2|UQCRH|SLC25A11|SUCLG1|COX5A|ATP5MF|COX17|ATP5PD|ATP5MG|ATG2A|PGLS|DNAJC15|UQCR10|NDUFA13|ATP5IF1|E…	-17.11833314	0	9	0	0	-25.10744098	18.53041958
1	-19.18249473	GO:0001819	M1	1	0	GO Biological Processes	19	positive regulation of cytokine production	19_GO:0032501 multicellular organismal process	-19.18249473	3.213724797	11.26886627	30284	514	1430	78	5.454545455	0.60052569	567|602|682|834|914|916|920|965|972|975|1437|1535|2149|2597|2625|3105|3113|3115|3133|3134|3146|3148|3162|3303|3304|3315|3320|3428|3458|3586|3663|3965|4345|4615|4828|4938|5142|5781|5788|6348|6375|6504|6647|6772|7186|7187|7305|7805|8764|8809|9235|9261|9447|9636|9868|10010|10148|10417|10538|10542|10855|11118|11315|23180|23705|30009|50943|54440|55122|56253|57162|58515|84868|114836|115362|160365|20163…	B2M|BCL3|BSG|CASP1|CD2|CD3E|CD4|CD58|CD74|CD81|CSF2|CYBA|F2R|GAPDH|GATA3|HLA-A|HLA-DPA1|HLA-DPB1|HLA-E|HLA-F|HMGB1|HMGB2|HMOX1|HSPA1A|HSPA1B|HSPB1|HSP90AA1|IFI16|IFNG|IL10|IRF5|LGALS9|CD200|MYD88|NMB|OAS1|PDE4B|PTPN11|PTPRC|CCL3|XCL1|SLAMF1|SOD1|STAT1|TRAF2|TRAF3|TYROBP|LAPTM5|TNFRSF14|IL18R1|IL32|MAPKAPK2|AIM2|ISG15|TOMM70|TANK|EBI3|SPON2|BATF|LAMTOR5|HPSE|BTN3A2|PARK7|RFTN1|CADM1|TBX21|FOXP3|SA…	-16.99145327	0	12	0	0	-23.57285141	3.427084119
1	-19.16423934	GO:0015986	M1	1	0	GO Biological Processes	19	proton motive force-driven ATP synthesis	19_GO:0009987 cellular process	-19.16423934	8.413028068	14.11688827	30284	73	1430	29	2.027972028	0.372746874	498|506|509|513|514|515|516|517|518|521|522|527|539|4710|4716|4717|4718|4720|4722|4725|4729|6389|6391|9551|9556|10476|10632|51079|84833	ATP5F1A|ATP5F1B|ATP5F1C|ATP5F1D|ATP5F1E|ATP5PB|ATP5MC1|ATP5MC2|ATP5MC3|ATP5ME|ATP5PF|ATP6V0C|ATP5PO|NDUFB4|NDUFB10|NDUFC1|NDUFC2|NDUFS2|NDUFS3|NDUFS5|NDUFV2|SDHA|SDHC|ATP5MF|ATP5MJ|ATP5PD|ATP5MG|NDUFA13|ATP5MK	-16.97624557	0	9	0	0	-25.10744098	18.53041958
1	-19.14947668	R-HSA-174154	M1	1	0	Reactome Gene Sets	6	APC/C:Cdc20 mediated degradation of Securin		-19.14947668	10.81410504	14.9897619	30284	47	1430	24	1.678321678	0.339698966	5683|5686|5687|5689|5690|5691|5693|5694|5700|5701|5702|5705|5708|5709|5713|5714|5717|5719|7314|7316|7979|9232|9861|11047	PSMA2|PSMA5|PSMA6|PSMB1|PSMB2|PSMB3|PSMB5|PSMB6|PSMC1|PSMC2|PSMC3|PSMC5|PSMD2|PSMD3|PSMD7|PSMD8|PSMD11|PSMD13|UBB|UBC|SEM1|PTTG1|PSMD6|ADRM1	-16.96450936	0	1	0	0	-53.27545138	17.32714558
1	-19.14068791	R-HSA-382556	M1	1	0	Reactome Gene Sets	6	ABC-family proteins mediated transport		-19.14068791	7.723603455	13.81909896	30284	85	1430	31	2.167832168	0.385110756	4363|5683|5686|5687|5689|5690|5691|5693|5694|5700|5701|5702|5705|5708|5709|5713|5714|5717|5719|5824|6048|7314|7316|7415|7979|9619|9861|10956|11047|27248|79139	ABCC1|PSMA2|PSMA5|PSMA6|PSMB1|PSMB2|PSMB3|PSMB5|PSMB6|PSMC1|PSMC2|PSMC3|PSMC5|PSMD2|PSMD3|PSMD7|PSMD8|PSMD11|PSMD13|PEX19|RNF5|UBB|UBC|VCP|SEM1|ABCG1|PSMD6|OS9|ADRM1|ERLEC1|DERL1	-16.95872611	0	1	0	0	-53.27545138	17.32714558
1	-19.09053174	R-HSA-1234174	M1	1	0	Reactome Gene Sets	6	Cellular response to hypoxia		-19.09053174	10.18154922	14.75192353	30284	52	1430	25	1.748251748	0.346580489	5683|5686|5687|5689|5690|5691|5693|5694|5700|5701|5702|5705|5708|5709|5713|5714|5717|5719|7314|7316|7322|7979|9861|9978|11047	PSMA2|PSMA5|PSMA6|PSMB1|PSMB2|PSMB3|PSMB5|PSMB6|PSMC1|PSMC2|PSMC3|PSMC5|PSMD2|PSMD3|PSMD7|PSMD8|PSMD11|PSMD13|UBB|UBC|UBE2D2|SEM1|PSMD6|RBX1|ADRM1	-16.91155479	0	1	0	0	-53.27545138	17.32714558
1	-18.93686778	R-HSA-199991	M1	1	0	Reactome Gene Sets	6	Membrane Trafficking		-18.93686778	3.101966388	11.10575344	30284	553	1430	81	5.664335664	0.61128597	60|71|154|156|160|375|805|808|832|915|920|1075|1176|1212|1315|2153|2495|2512|2647|2803|2873|3312|3998|4121|4253|4627|5873|6709|7277|7314|7316|7531|7534|7879|8655|8775|8907|9146|9230|9276|9321|9342|9363|9367|9632|9950|10093|10094|10109|10121|10540|10960|10971|10980|11258|11316|11337|11345|22818|22820|23048|23062|23208|27243|29993|30011|51138|51399|51429|51510|51762|55707|58485|79720|79958|79961|81…	ACTB|ACTG1|ADRB2|GRK2|AP2A1|ARF1|CALM2|CALM3|CAPZB|CD3D|CD4|CTSC|AP3S1|CLTB|COPB1|F5|FTH1|FTL|BLOC1S1|GOLGA4|GPS1|HSPA8|LMAN1|MAN1A1|MIA2|MYH9|RAB27A|SPTAN1|TUBA4A|UBB|UBC|YWHAE|YWHAZ|RAB7A|DYNLL1|NAPA|AP1M1|HGS|RAB11B|COPB2|TRIP11|SNAP29|RAB33A|RAB9A|SEC24C|GOLGA5|ARPC4|ARPC3|ARPC2|ACTR1A|DCTN2|LMAN2|YWHAQ|COPS6|DCTN3|COPE|GABARAP|GABARAPL2|COPZ1|COPG1|FNBP1|GGA2|SYT11|CHMP2A|PACSIN1|SH3KBP1|COP…	-16.76085531	0	18	0	0	-20.18445735	4.307313026
1	-18.86824243	R-HSA-69615	M1	1	0	Reactome Gene Sets	6	G1/S DNA Damage Checkpoints		-18.86824243	10.58881119	14.80088454	30284	48	1430	24	1.678321678	0.339698966	1027|5683|5686|5687|5689|5690|5691|5693|5694|5700|5701|5702|5705|5708|5709|5713|5714|5717|5719|7314|7316|7979|9861|11047	CDKN1B|PSMA2|PSMA5|PSMA6|PSMB1|PSMB2|PSMB3|PSMB5|PSMB6|PSMC1|PSMC2|PSMC3|PSMC5|PSMD2|PSMD3|PSMD7|PSMD8|PSMD11|PSMD13|UBB|UBC|SEM1|PSMD6|ADRM1	-16.69517434	0	1	0	0	-53.27545138	17.32714558
1	-18.86469395	R-HSA-9824272	M1	1	0	Reactome Gene Sets	6	Somitogenesis		-18.86469395	11.94635108	15.22787614	30284	39	1430	22	1.538461538	0.325468237	1499|5683|5686|5687|5689|5690|5691|5693|5694|5700|5701|5702|5705|5708|5709|5713|5714|5717|5719|7979|9861|11047	CTNNB1|PSMA2|PSMA5|PSMA6|PSMB1|PSMB2|PSMB3|PSMB5|PSMB6|PSMC1|PSMC2|PSMC3|PSMC5|PSMD2|PSMD3|PSMD7|PSMD8|PSMD11|PSMD13|SEM1|PSMD6|ADRM1	-16.69455041	0	1	0	0	-53.27545138	17.32714558
1	-18.71999394	GO:0071345	M1	1	0	GO Biological Processes	19	cellular response to cytokine stimulus	19_GO:0050896 response to stimulus	-18.71999394	2.690930416	10.70011959	30284	787	1430	100	6.993006993	0.674406526	71|81|292|330|355|356|387|506|824|834|920|965|970|972|1234|1237|1435|1437|1460|2058|2185|2597|2625|2634|2833|2923|3059|3070|3093|3113|3192|3309|3428|3458|3560|3586|3587|3663|3676|3716|3965|4046|4502|4599|4615|4691|4792|4904|4938|5034|5106|5214|5777|5781|6348|6349|6351|6352|6375|6672|6772|6773|6846|7133|7175|7185|7186|7187|7293|7412|7520|7852|8638|8651|8764|8784|8809|9125|9447|9750|9806|9817|10010…	ACTG1|ACTN4|SLC25A5|BIRC3|FAS|FASLG|RHOA|ATP5F1B|CAPN2|CASP1|CD4|CD58|CD70|CD74|CCR5|CCR8|CSF1|CSF2|CSNK2B|EPRS1|PTK2B|GAPDH|GATA3|GBP2|CXCR3|PDIA3|HCLS1|HELLS|UBE2K|HLA-DPA1|HNRNPU|HSPA5|IFI16|IFNG|IL2RB|IL10|IL10RA|IRF5|ITGA4|JAK1|LGALS9|LSP1|MT2A|MX1|MYD88|NCL|NFKBIA|YBX1|OAS1|P4HB|PCK2|PFKP|PTPN6|PTPN11|CCL3|CCL3L1|CCL4|CCL5|XCL1|SP100|STAT1|STAT2|XCL2|TNFRSF1B|TPR|TRAF1|TRAF2|TRAF3|TNFRSF4|V…	-16.5527554	0	20	1	1	-18.71999394	6.792822272
1	-18.68052088	R-HSA-4608870	M1	1	0	Reactome Gene Sets	6	Asymmetric localization of PCP proteins		-18.68052088	11.07012079	14.88108433	30284	44	1430	23	1.608391608	0.332664847	5683|5686|5687|5689|5690|5691|5693|5694|5700|5701|5702|5705|5708|5709|5713|5714|5717|5719|7314|7316|7979|9861|11047	PSMA2|PSMA5|PSMA6|PSMB1|PSMB2|PSMB3|PSMB5|PSMB6|PSMC1|PSMC2|PSMC3|PSMC5|PSMD2|PSMD3|PSMD7|PSMD8|PSMD11|PSMD13|UBB|UBC|SEM1|PSMD6|ADRM1	-16.51616802	0	1	0	0	-53.27545138	17.32714558
1	-18.67754259	GO:0050792	M1	1	0	GO Biological Processes	19	regulation of viral process	19_GO:0016032 viral process	-18.67754259	5.460896336	12.5551417	30284	159	1430	41	2.867132867	0.441305149	103|682|684|920|972|1460|1642|1655|2040|3123|3146|3428|3669|3956|3965|4061|4599|4938|5034|5359|5478|6352|6672|6733|6772|6993|7251|7726|7852|7879|8638|8724|9023|9235|9636|10318|27350|60489|79720|81603|164668	ADAR|BSG|BST2|CD4|CD74|CSNK2B|DDB1|DDX5|STOM|HLA-DRB1|HMGB1|IFI16|ISG20|LGALS1|LGALS9|LY6E|MX1|OAS1|P4HB|PLSCR1|PPIA|CCL5|SP100|SRPK2|STAT1|DYNLT1|TSG101|TRIM26|CXCR4|RAB7A|OASL|SNX3|CH25H|IL32|ISG15|TNIP1|APOBEC3C|APOBEC3G|VPS37B|TRIM8|APOBEC3H	-16.51605637	0	15	0	0	-21.08079259	5.929734266
1	-18.62150296	WP4217	M1	1	0	WikiPathways	27	Ebola virus infection in host		-18.62150296	6.074201767	12.85722885	30284	129	1430	37	2.587412587	0.419828932	60|71|81|387|389|684|1211|1212|1508|2060|3105|3106|3107|3108|3109|3113|3115|3117|3118|3119|3122|3123|3127|3133|3134|3385|3676|3688|5879|6772|7251|7879|8826|9367|55823|84868|91937	ACTB|ACTG1|ACTN4|RHOA|RHOC|BST2|CLTA|CLTB|CTSB|EPS15|HLA-A|HLA-B|HLA-C|HLA-DMA|HLA-DMB|HLA-DPA1|HLA-DPB1|HLA-DQA1|HLA-DQA2|HLA-DQB1|HLA-DRA|HLA-DRB1|HLA-DRB5|HLA-E|HLA-F|ICAM3|ITGA4|ITGB1|RAC1|STAT1|TSG101|RAB7A|IQGAP1|RAB9A|VPS11|HAVCR2|TIMD4	-16.46286459	0	6	0	0	-31.42024035	15.88321678
1	-18.61006985	GO:1902600	M1	1	0	GO Biological Processes	19	proton transmembrane transport	19_GO:0051179 localization	-18.61006985	5.064214047	12.3102448	30284	184	1430	44	3.076923077	0.456671488	292|486|498|506|509|513|514|515|516|517|518|521|522|526|527|529|533|537|539|1329|1340|1351|1537|4710|4716|4717|4718|4720|4722|4725|4729|5250|7351|7388|8992|9114|9296|9377|9551|10312|10476|10632|27069|29796	SLC25A5|FXYD2|ATP5F1A|ATP5F1B|ATP5F1C|ATP5F1D|ATP5F1E|ATP5PB|ATP5MC1|ATP5MC2|ATP5MC3|ATP5ME|ATP5PF|ATP6V1B2|ATP6V0C|ATP6V1E1|ATP6V0B|ATP6AP1|ATP5PO|COX5B|COX6B1|COX8A|CYC1|NDUFB4|NDUFB10|NDUFC1|NDUFC2|NDUFS2|NDUFS3|NDUFS5|NDUFV2|SLC25A3|UCP2|UQCRH|ATP6V0E1|ATP6V0D1|ATP6V1F|COX5A|ATP5MF|TCIRG1|ATP5PD|ATP5MG|GHITM|UQCR10	-16.45426077	0	9	0	0	-25.10744098	18.53041958
1	-18.58466952	R-HSA-3858494	M1	1	0	Reactome Gene Sets	6	Beta-catenin independent WNT signaling		-18.58466952	6.667029267	13.13411913	30284	108	1430	34	2.377622378	0.402882229	160|387|805|808|1212|1499|2787|3708|5216|5683|5686|5687|5689|5690|5691|5693|5694|5700|5701|5702|5705|5708|5709|5713|5714|5717|5719|5880|7314|7316|7979|9861|11047|94235	AP2A1|RHOA|CALM2|CALM3|CLTB|CTNNB1|GNG5|ITPR1|PFN1|PSMA2|PSMA5|PSMA6|PSMB1|PSMB2|PSMB3|PSMB5|PSMB6|PSMC1|PSMC2|PSMC3|PSMC5|PSMD2|PSMD3|PSMD7|PSMD8|PSMD11|PSMD13|RAC2|UBB|UBC|SEM1|PSMD6|ADRM1|GNG8	-16.43283942	0	1	0	0	-53.27545138	17.32714558
1	-18.58304463	R-HSA-176409	M1	1	0	Reactome Gene Sets	6	APC/C:Cdc20 mediated degradation of mitotic proteins		-18.58304463	9.804454804	14.41599849	30284	54	1430	25	1.748251748	0.346580489	5683|5686|5687|5689|5690|5691|5693|5694|5700|5701|5702|5705|5708|5709|5713|5714|5717|5719|7314|7316|7979|9184|9232|9861|11047	PSMA2|PSMA5|PSMA6|PSMB1|PSMB2|PSMB3|PSMB5|PSMB6|PSMC1|PSMC2|PSMC3|PSMC5|PSMD2|PSMD3|PSMD7|PSMD8|PSMD11|PSMD13|UBB|UBC|SEM1|BUB3|PTTG1|PSMD6|ADRM1	-16.43283942	0	1	0	0	-53.27545138	17.32714558
1	-18.35206788	GO:0002252	M1	1	0	GO Biological Processes	19	immune effector process	19_GO:0002376 immune system process	-18.35206788	3.26153256	11.04779179	30284	474	1430	73	5.104895105	0.582032583	100|567|602|712|713|714|914|939|970|972|975|1075|1130|2185|2534|2625|2794|3002|3105|3146|3251|3430|3458|3514|3538|3539|3560|3683|3716|3824|3902|3936|3956|4615|4818|5052|5272|5551|5777|5873|6348|6504|6891|7305|8320|8809|9214|9452|10312|10384|10417|10538|10870|10875|11118|11151|23075|23180|28473|28834|29851|30009|50943|54518|57823|58515|64005|64218|79415|84174|84868|114836|149840	ADA|B2M|BCL3|C1QA|C1QB|C1QC|CD2|CD27|CD70|CD74|CD81|CTSC|LYST|PTK2B|FYN|GATA3|GNL1|GZMB|HLA-A|HMGB1|HPRT1|IFI35|IFNG|IGKC|IGLC2|IGLC3|IL2RB|ITGAL|JAK1|KLRD1|LAG3|LCP1|LGALS1|MYD88|NKG7|PRDX1|SERPINB9|PRF1|PTPN6|RAB27A|CCL3|SLAMF1|TAP2|TYROBP|EOMES|IL18R1|FCMR|ITM2A|TCIRG1|BTN3A3|SPON2|BATF|HCST|FGL2|BTN3A2|CORO1A|SWAP70|RFTN1|IGHV1-3|IGLC7|ICOS|TBX21|FOXP3|APBB1IP|SLAMF7|SELENOK|MYO1G|SEMA4A|CYBC…	-16.20463773	0	17	0	0	-20.72497162	4.008932631
1	-18.33961509	R-HSA-176814	M1	1	0	Reactome Gene Sets	6	Activation of APC/C and APC/C:Cdc20 mediated degradation of mitotic proteins		-18.33961509	9.62619199	14.25453411	30284	55	1430	25	1.748251748	0.346580489	5683|5686|5687|5689|5690|5691|5693|5694|5700|5701|5702|5705|5708|5709|5713|5714|5717|5719|7314|7316|7979|9184|9232|9861|11047	PSMA2|PSMA5|PSMA6|PSMB1|PSMB2|PSMB3|PSMB5|PSMB6|PSMC1|PSMC2|PSMC3|PSMC5|PSMD2|PSMD3|PSMD7|PSMD8|PSMD11|PSMD13|UBB|UBC|SEM1|BUB3|PTTG1|PSMD6|ADRM1	-16.19494237	0	1	0	0	-53.27545138	17.32714558
1	-18.32114193	R-HSA-163210	M1	1	0	Reactome Gene Sets	6	Formation of ATP by chemiosmotic coupling		-18.32114193	17.83378727	16.34002622	30284	19	1430	16	1.118881119	0.278151009	498|506|509|513|514|515|516|517|518|521|522|539|9551|10476|10632|84833	ATP5F1A|ATP5F1B|ATP5F1C|ATP5F1D|ATP5F1E|ATP5PB|ATP5MC1|ATP5MC2|ATP5MC3|ATP5ME|ATP5PF|ATP5PO|ATP5MF|ATP5PD|ATP5MG|ATP5MK	-16.17920925	0	9	0	0	-25.10744098	18.53041958
1	-18.29668434	WP2328	M1	1	0	WikiPathways	27	Allograft rejection		-18.29668434	7.294514375	13.31335806	30284	90	1430	31	2.167832168	0.385110756	355|356|712|713|714|836|840|1493|3002|3105|3106|3107|3108|3109|3113|3115|3117|3118|3119|3122|3123|3127|3133|3134|3458|3586|5551|6772|10563|10578|50943	FAS|FASLG|C1QA|C1QB|C1QC|CASP3|CASP7|CTLA4|GZMB|HLA-A|HLA-B|HLA-C|HLA-DMA|HLA-DMB|HLA-DPA1|HLA-DPB1|HLA-DQA1|HLA-DQA2|HLA-DQB1|HLA-DRA|HLA-DRB1|HLA-DRB5|HLA-E|HLA-F|IFNG|IL10|PRF1|STAT1|CXCL13|GNLY|FOXP3	-16.15747452	0	6	0	0	-31.42024035	15.88321678
1	-18.19444361	GO:0009259	M1	1	0	GO Biological Processes	19	ribonucleotide metabolic process	19_GO:0009987 cellular process	-18.19444361	3.91923531	11.46362775	30284	308	1430	57	3.986013986	0.517331163	100|142|498|506|509|513|514|515|516|517|518|521|522|526|527|539|2023|2597|2821|2987|3251|3303|3304|3312|3704|4522|4710|4716|4717|4718|4720|4722|4725|4729|4967|5142|5211|5214|5223|5230|5315|5901|6389|6391|7167|7351|7415|8459|9551|9556|10476|10632|11164|30833|51079|79631|84833	ADA|PARP1|ATP5F1A|ATP5F1B|ATP5F1C|ATP5F1D|ATP5F1E|ATP5PB|ATP5MC1|ATP5MC2|ATP5MC3|ATP5ME|ATP5PF|ATP6V1B2|ATP6V0C|ATP5PO|ENO1|GAPDH|GPI|GUK1|HPRT1|HSPA1A|HSPA1B|HSPA8|ITPA|MTHFD1|NDUFB4|NDUFB10|NDUFC1|NDUFC2|NDUFS2|NDUFS3|NDUFS5|NDUFV2|OGDH|PDE4B|PFKL|PFKP|PGAM1|PGK1|PKM|RAN|SDHA|SDHC|TPI1|UCP2|VCP|TPST2|ATP5MF|ATP5MJ|ATP5PD|ATP5MG|NUDT5|NT5C|NDUFA13|EFL1|ATP5MK	-16.05793968	0	9	0	0	-25.10744098	18.53041958
1	-18.12318027	GO:0030097	M1	1	0	GO Biological Processes	19	hemopoiesis	19_GO:0032502 developmental process	-18.12318027	2.792990777	10.60633206	30284	690	1430	91	6.363636364	0.645515877	100|103|142|292|302|387|537|567|581|602|836|864|915|916|920|931|944|972|973|975|1316|1435|1437|1499|2185|2625|3059|3071|3123|3146|3313|3398|3428|3458|3507|3586|3676|3688|3716|3930|3932|3956|4615|4627|4775|5026|5341|5777|5781|5788|5880|5978|6415|6504|6510|7171|7305|7351|7412|7520|7535|8111|8320|8651|8809|8837|9452|9760|10006|10312|10538|10935|22806|23215|25976|29851|30009|50943|51510|54440|54977|5…	ADA|ADAR|PARP1|SLC25A5|ANXA2|RHOA|ATP6AP1|B2M|BAX|BCL3|CASP3|RUNX3|CD3D|CD3E|CD4|MS4A1|TNFSF8|CD74|CD79A|CD81|KLF6|CSF1|CSF2|CTNNB1|PTK2B|GATA3|HCLS1|NCKAP1L|HLA-DRB1|HMGB1|HSPA9|ID2|IFI16|IFNG|IGHM|IL10|ITGA4|ITGB1|JAK1|LBR|LCK|LGALS1|MYD88|MYH9|NFATC3|P2RX5|PLEK|PTPN6|PTPN11|PTPRC|RAC2|REST|SELENOW|SLAMF1|SLC1A5|TPM4|TYROBP|UCP2|VCAM1|XRCC5|ZAP70|GPR68|EOMES|SOCS1|IL18R1|CFLAR|ITM2A|TOX|ABI1|TC…	-15.98936548	0	7	0	0	-30.75095301	4.764965035
1	-18.11935801	R-HSA-5673001	M1	1	0	Reactome Gene Sets	6	RAF/MAP kinase cascade		-18.11935801	4.538061938	11.83203391	30284	224	1430	48	3.356643357	0.476289036	60|71|369|805|808|1437|1445|1844|1846|1847|3560|3716|5037|5518|5528|5683|5686|5687|5689|5690|5691|5693|5694|5700|5701|5702|5705|5708|5709|5713|5714|5717|5719|5778|5906|5908|6709|7314|7316|7979|8682|8826|9861|9978|11047|54518|64926|80824	ACTB|ACTG1|ARAF|CALM2|CALM3|CSF2|CSK|DUSP2|DUSP4|DUSP5|IL2RB|JAK1|PEBP1|PPP2R1A|PPP2R5D|PSMA2|PSMA5|PSMA6|PSMB1|PSMB2|PSMB3|PSMB5|PSMB6|PSMC1|PSMC2|PSMC3|PSMC5|PSMD2|PSMD3|PSMD7|PSMD8|PSMD11|PSMD13|PTPN7|RAP1A|RAP1B|SPTAN1|UBB|UBC|SEM1|PEA15|IQGAP1|PSMD6|RBX1|ADRM1|APBB1IP|RASAL3|DUSP16	-15.98821581	0	1	0	0	-53.27545138	17.32714558
1	-18.10824681	R-HSA-174084	M1	1	0	Reactome Gene Sets	6	Autodegradation of Cdh1 by Cdh1:APC/C		-18.10824681	10.58881119	14.48877289	30284	46	1430	23	1.608391608	0.332664847	5683|5686|5687|5689|5690|5691|5693|5694|5700|5701|5702|5705|5708|5709|5713|5714|5717|5719|7314|7316|7979|9861|11047	PSMA2|PSMA5|PSMA6|PSMB1|PSMB2|PSMB3|PSMB5|PSMB6|PSMC1|PSMC2|PSMC3|PSMC5|PSMD2|PSMD3|PSMD7|PSMD8|PSMD11|PSMD13|UBB|UBC|SEM1|PSMD6|ADRM1	-15.97976085	0	1	0	0	-53.27545138	17.32714558
1	-18.0751645	R-HSA-174184	M1	1	0	Reactome Gene Sets	6	Cdc20:Phospho-APC/C mediated degradation of Cyclin A		-18.0751645	9.965939942	14.26608295	30284	51	1430	24	1.678321678	0.339698966	5683|5686|5687|5689|5690|5691|5693|5694|5700|5701|5702|5705|5708|5709|5713|5714|5717|5719|7314|7316|7979|9184|9861|11047	PSMA2|PSMA5|PSMA6|PSMB1|PSMB2|PSMB3|PSMB5|PSMB6|PSMC1|PSMC2|PSMC3|PSMC5|PSMD2|PSMD3|PSMD7|PSMD8|PSMD11|PSMD13|UBB|UBC|SEM1|BUB3|PSMD6|ADRM1	-15.951197	0	1	0	0	-53.27545138	17.32714558
1	-18.07441871	R-HSA-2454202	M1	1	0	Reactome Gene Sets	6	Fc epsilon receptor (FCERI) signaling		-18.07441871	7.474454957	13.3070212	30284	85	1430	30	2.097902098	0.37898375	805|808|3708|3937|4775|4792|5683|5686|5687|5689|5690|5691|5693|5694|5700|5701|5702|5705|5708|5709|5713|5714|5717|5719|7314|7316|7322|7979|9861|11047	CALM2|CALM3|ITPR1|LCP2|NFATC3|NFKBIA|PSMA2|PSMA5|PSMA6|PSMB1|PSMB2|PSMB3|PSMB5|PSMB6|PSMC1|PSMC2|PSMC3|PSMC5|PSMD2|PSMD3|PSMD7|PSMD8|PSMD11|PSMD13|UBB|UBC|UBE2D2|SEM1|PSMD6|ADRM1	-15.951197	0	1	0	0	-53.27545138	17.32714558
1	-17.98955033	hsa05168	M1	1	0	KEGG Pathway	24	Herpes simplex virus 1 infection		-17.98955033	5.003504188	12.05987368	30284	182	1430	43	3.006993007	0.451615046	330|355|356|567|581|598|684|811|836|972|2923|3105|3106|3107|3108|3109|3113|3115|3117|3118|3119|3122|3123|3127|3133|3134|3458|3716|4615|4792|4938|5499|5781|6352|6429|6672|6772|6773|6890|6891|7186|7187|8764	BIRC3|FAS|FASLG|B2M|BAX|BCL2L1|BST2|CALR|CASP3|CD74|PDIA3|HLA-A|HLA-B|HLA-C|HLA-DMA|HLA-DMB|HLA-DPA1|HLA-DPB1|HLA-DQA1|HLA-DQA2|HLA-DQB1|HLA-DRA|HLA-DRB1|HLA-DRB5|HLA-E|HLA-F|IFNG|JAK1|MYD88|NFKBIA|OAS1|PPP1CA|PTPN11|CCL5|SRSF4|SP100|STAT1|STAT2|TAP1|TAP2|TRAF2|TRAF3|TNFRSF14	-15.868937	0	6	0	0	-31.42024035	15.88321678
1	-17.95561859	GO:0009615	M1	1	0	GO Biological Processes	19	response to virus	19_GO:0044419 biological process involved in interspecies interaction between organisms	-17.95561859	3.493770189	11.0919023	30284	394	1430	65	4.545454545	0.550831728	59|103|375|550|581|598|602|684|811|834|1072|1130|1174|2023|2625|2634|3315|3320|3428|3458|3663|3669|3716|3965|4599|4615|4828|4938|4953|5359|5551|5683|5788|6039|6351|6352|6375|6772|6773|7187|7726|7852|8638|9447|9636|9868|10010|10346|10417|10542|10955|11040|23478|27350|30009|50943|51191|51728|60489|64108|81603|83666|83862|115362|164668	ACTA2|ADAR|ARF1|AUP1|BAX|BCL2L1|BCL3|BST2|CALR|CASP1|CFL1|LYST|AP1S1|ENO1|GATA3|GBP2|HSPB1|HSP90AA1|IFI16|IFNG|IRF5|ISG20|JAK1|LGALS9|MX1|MYD88|NMB|OAS1|ODC1|PLSCR1|PRF1|PSMA2|PTPRC|RNASE6|CCL4|CCL5|XCL1|STAT1|STAT2|TRAF3|TRIM26|CXCR4|OASL|AIM2|ISG15|TOMM70|TANK|TRIM22|SPON2|LAMTOR5|SERINC3|PIM2|SEC11A|APOBEC3C|TBX21|FOXP3|HERC5|POLR3K|APOBEC3G|RTP4|TRIM8|PARP9|TMEM120A|GBP5|APOBEC3H	-15.83759806	0	15	0	0	-21.08079259	5.929734266
1	-17.8818779	R-HSA-8878159	M1	1	0	Reactome Gene Sets	6	Transcriptional regulation by RUNX3		-17.8818779	8.408761826	13.61589072	30284	68	1430	27	1.888111888	0.359920565	1499|3676|3683|5683|5686|5687|5689|5690|5691|5693|5694|5700|5701|5702|5705|5708|5709|5713|5714|5717|5719|7314|7316|7979|9861|11047|22938	CTNNB1|ITGA4|ITGAL|PSMA2|PSMA5|PSMA6|PSMB1|PSMB2|PSMB3|PSMB5|PSMB6|PSMC1|PSMC2|PSMC3|PSMC5|PSMD2|PSMD3|PSMD7|PSMD8|PSMD11|PSMD13|UBB|UBC|SEM1|PSMD6|ADRM1|SNW1	-15.7664348	0	1	0	0	-53.27545138	17.32714558
1	-17.87168495	R-HSA-5632684	M1	1	0	Reactome Gene Sets	6	Hedgehog 'on' state		-17.87168495	9.288430867	13.94365657	30284	57	1430	25	1.748251748	0.346580489	156|5683|5686|5687|5689|5690|5691|5693|5694|5700|5701|5702|5705|5708|5709|5713|5714|5717|5719|7314|7316|7979|9861|9978|11047	GRK2|PSMA2|PSMA5|PSMA6|PSMB1|PSMB2|PSMB3|PSMB5|PSMB6|PSMC1|PSMC2|PSMC3|PSMC5|PSMD2|PSMD3|PSMD7|PSMD8|PSMD11|PSMD13|UBB|UBC|SEM1|PSMD6|RBX1|ADRM1	-15.75880407	0	1	0	0	-53.27545138	17.32714558
1	-17.86806653	R-HSA-5684996	M1	1	0	Reactome Gene Sets	6	MAPK1/MAPK3 signaling		-17.86806653	4.478087551	11.70968133	30284	227	1430	48	3.356643357	0.476289036	60|71|369|805|808|1437|1445|1844|1846|1847|3560|3716|5037|5518|5528|5683|5686|5687|5689|5690|5691|5693|5694|5700|5701|5702|5705|5708|5709|5713|5714|5717|5719|5778|5906|5908|6709|7314|7316|7979|8682|8826|9861|9978|11047|54518|64926|80824	ACTB|ACTG1|ARAF|CALM2|CALM3|CSF2|CSK|DUSP2|DUSP4|DUSP5|IL2RB|JAK1|PEBP1|PPP2R1A|PPP2R5D|PSMA2|PSMA5|PSMA6|PSMB1|PSMB2|PSMB3|PSMB5|PSMB6|PSMC1|PSMC2|PSMC3|PSMC5|PSMD2|PSMD3|PSMD7|PSMD8|PSMD11|PSMD13|PTPN7|RAP1A|RAP1B|SPTAN1|UBB|UBC|SEM1|PEA15|IQGAP1|PSMD6|RBX1|ADRM1|APBB1IP|RASAL3|DUSP16	-15.75773283	0	1	0	0	-53.27545138	17.32714558
1	-17.82611089	R-HSA-174178	M1	1	0	Reactome Gene Sets	6	APC/C:Cdh1 mediated degradation of Cdc20 and other APC/C:Cdh1 targeted proteins in late mitosis/early G1		-17.82611089	9.774287251	14.0975789	30284	52	1430	24	1.678321678	0.339698966	5683|5686|5687|5689|5690|5691|5693|5694|5700|5701|5702|5705|5708|5709|5713|5714|5717|5719|7314|7316|7979|9232|9861|11047	PSMA2|PSMA5|PSMA6|PSMB1|PSMB2|PSMB3|PSMB5|PSMB6|PSMC1|PSMC2|PSMC3|PSMC5|PSMD2|PSMD3|PSMD7|PSMD8|PSMD11|PSMD13|UBB|UBC|SEM1|PTTG1|PSMD6|ADRM1	-15.72082719	0	1	0	0	-53.27545138	17.32714558
1	-17.82611089	R-HSA-179419	M1	1	0	Reactome Gene Sets	6	APC:Cdc20 mediated degradation of cell cycle proteins prior to satisfation of the cell cycle checkpoint		-17.82611089	9.774287251	14.0975789	30284	52	1430	24	1.678321678	0.339698966	5683|5686|5687|5689|5690|5691|5693|5694|5700|5701|5702|5705|5708|5709|5713|5714|5717|5719|7314|7316|7979|9184|9861|11047	PSMA2|PSMA5|PSMA6|PSMB1|PSMB2|PSMB3|PSMB5|PSMB6|PSMC1|PSMC2|PSMC3|PSMC5|PSMD2|PSMD3|PSMD7|PSMD8|PSMD11|PSMD13|UBB|UBC|SEM1|BUB3|PSMD6|ADRM1	-15.72082719	0	1	0	0	-53.27545138	17.32714558
1	-17.82261017	GO:0050851	M1	1	0	GO Biological Processes	19	antigen receptor-mediated signaling pathway	19_GO:0002376 immune system process	-17.82261017	5.327703743	12.18027267	30284	159	1430	40	2.797202797	0.436047037	100|581|868|915|916|919|931|952|973|1445|1493|2533|2534|2625|3071|3105|3115|3119|3123|3507|3514|3539|3932|3937|4792|5142|5777|5788|6967|7535|8631|10384|10616|11118|23180|28755|28834|50943|65125|84174	ADA|BAX|CBLB|CD3D|CD3E|CD247|MS4A1|CD38|CD79A|CSK|CTLA4|FYB1|FYN|GATA3|NCKAP1L|HLA-A|HLA-DPB1|HLA-DQB1|HLA-DRB1|IGHM|IGKC|IGLC3|LCK|LCP2|NFKBIA|PDE4B|PTPN6|PTPRC|TRGC2|ZAP70|SKAP1|BTN3A3|RBCK1|BTN3A2|RFTN1|TRAC|IGLC7|FOXP3|WNK1|SLA2	-15.71982962	0	4	0	0	-34.23137034	5.57305852
1	-17.78248477	GO:0006119	M1	1	0	GO Biological Processes	19	oxidative phosphorylation	19_GO:0009987 cellular process	-17.78248477	6.125758539	12.57702764	30284	121	1430	35	2.447552448	0.408617601	498|506|509|513|514|515|521|522|539|1329|1337|1340|1351|1537|1738|2631|4710|4716|4717|4718|4720|4722|4725|4729|6389|6391|7385|7388|9377|9551|10476|10632|29103|29796|51079	ATP5F1A|ATP5F1B|ATP5F1C|ATP5F1D|ATP5F1E|ATP5PB|ATP5ME|ATP5PF|ATP5PO|COX5B|COX6A1|COX6B1|COX8A|CYC1|DLD|NIPSNAP2|NDUFB4|NDUFB10|NDUFC1|NDUFC2|NDUFS2|NDUFS3|NDUFS5|NDUFV2|SDHA|SDHC|UQCRC2|UQCRH|COX5A|ATP5MF|ATP5PD|ATP5MG|DNAJC15|UQCR10|NDUFA13	-15.68219301	0	9	0	0	-25.10744098	18.53041958
1	-17.69231881	R-HSA-9020702	M1	1	0	Reactome Gene Sets	6	Interleukin-1 signaling		-17.69231881	7.582111715	13.20526651	30284	81	1430	29	2.027972028	0.372746874	3146|4792|5683|5686|5687|5689|5690|5691|5693|5694|5700|5701|5702|5705|5708|5709|5713|5714|5717|5719|7314|7316|7979|8878|9861|9978|11047|54472|57162	HMGB1|NFKBIA|PSMA2|PSMA5|PSMA6|PSMB1|PSMB2|PSMB3|PSMB5|PSMB6|PSMC1|PSMC2|PSMC3|PSMC5|PSMD2|PSMD3|PSMD7|PSMD8|PSMD11|PSMD13|UBB|UBC|SEM1|SQSTM1|PSMD6|RBX1|ADRM1|TOLLIP|PELI1	-15.59450168	0	1	0	0	-53.27545138	17.32714558
1	-17.65401115	GO:0019693	M1	1	0	GO Biological Processes	19	ribose phosphate metabolic process	19_GO:0009987 cellular process	-17.65401115	3.820014163	11.21838665	30284	316	1430	57	3.986013986	0.517331163	100|142|498|506|509|513|514|515|516|517|518|521|522|526|527|539|2023|2597|2821|2987|3251|3303|3304|3312|3704|4522|4710|4716|4717|4718|4720|4722|4725|4729|4967|5142|5211|5214|5223|5230|5315|5901|6389|6391|7167|7351|7415|8459|9551|9556|10476|10632|11164|30833|51079|79631|84833	ADA|PARP1|ATP5F1A|ATP5F1B|ATP5F1C|ATP5F1D|ATP5F1E|ATP5PB|ATP5MC1|ATP5MC2|ATP5MC3|ATP5ME|ATP5PF|ATP6V1B2|ATP6V0C|ATP5PO|ENO1|GAPDH|GPI|GUK1|HPRT1|HSPA1A|HSPA1B|HSPA8|ITPA|MTHFD1|NDUFB4|NDUFB10|NDUFC1|NDUFC2|NDUFS2|NDUFS3|NDUFS5|NDUFV2|OGDH|PDE4B|PFKL|PFKP|PGAM1|PGK1|PKM|RAN|SDHA|SDHC|TPI1|UCP2|VCP|TPST2|ATP5MF|ATP5MJ|ATP5PD|ATP5MG|NUDT5|NT5C|NDUFA13|EFL1|ATP5MK	-15.55865462	0	9	0	0	-25.10744098	18.53041958
1	-17.64658006	R-HSA-8852276	M1	1	0	Reactome Gene Sets	6	The role of GTSE1 in G2/M progression after G2 checkpoint		-17.64658006	9.128285508	13.79389961	30284	58	1430	25	1.748251748	0.346580489	3320|5683|5686|5687|5689|5690|5691|5693|5694|5700|5701|5702|5705|5708|5709|5713|5714|5717|5719|7277|7314|7316|7979|9861|11047	HSP90AA1|PSMA2|PSMA5|PSMA6|PSMB1|PSMB2|PSMB3|PSMB5|PSMB6|PSMC1|PSMC2|PSMC3|PSMC5|PSMD2|PSMD3|PSMD7|PSMD8|PSMD11|PSMD13|TUBA4A|UBB|UBC|SEM1|PSMD6|ADRM1	-15.55367026	0	1	0	0	-53.27545138	17.32714558
1	-17.47803971	R-HSA-5688426	M1	1	0	Reactome Gene Sets	6	Deubiquitination		-17.47803971	4.305823637	11.47046453	30284	241	1430	49	3.426573427	0.481050669	60|154|330|387|2625|4792|5683|5686|5687|5689|5690|5691|5693|5694|5700|5701|5702|5705|5708|5709|5713|5714|5717|5719|7128|7187|7314|7316|7353|7415|7416|7979|8334|8341|8724|9146|9577|9817|9861|9868|10318|10474|11047|23172|23770|27430|55593|126119|171023	ACTB|ADRB2|BIRC3|RHOA|GATA3|NFKBIA|PSMA2|PSMA5|PSMA6|PSMB1|PSMB2|PSMB3|PSMB5|PSMB6|PSMC1|PSMC2|PSMC3|PSMC5|PSMD2|PSMD3|PSMD7|PSMD8|PSMD11|PSMD13|TNFAIP3|TRAF3|UBB|UBC|UFD1|VCP|VDAC1|SEM1|H2AC6|H2BC15|SNX3|HGS|BABAM2|KEAP1|PSMD6|TOMM70|TNIP1|TADA3|ADRM1|ABRAXAS2|FKBP8|MAT2B|OTUD5|JOSD2|ASXL1	-15.38756294	0	1	0	0	-53.27545138	17.32714558
1	-17.46476171	hsa05330	M1	1	0	KEGG Pathway	24	Allograft rejection		-17.46476171	11.40333513	14.47246644	30284	39	1430	21	1.468531469	0.318098109	355|356|3002|3105|3106|3107|3108|3109|3113|3115|3117|3118|3119|3122|3123|3127|3133|3134|3458|3586|5551	FAS|FASLG|GZMB|HLA-A|HLA-B|HLA-C|HLA-DMA|HLA-DMB|HLA-DPA1|HLA-DPB1|HLA-DQA1|HLA-DQA2|HLA-DQB1|HLA-DRA|HLA-DRB1|HLA-DRB5|HLA-E|HLA-F|IFNG|IL10|PRF1	-15.37670442	0	6	0	0	-31.42024035	15.88321678
1	-17.21850248	R-HSA-109581	M1	1	0	Reactome Gene Sets	6	Apoptosis		-17.21850248	6.768106121	12.66699459	30284	97	1430	31	2.167832168	0.385110756	1499|3146|5683|5686|5687|5689|5690|5691|5693|5694|5700|5701|5702|5705|5708|5709|5713|5714|5717|5719|6709|7314|7316|7531|7534|7979|8655|9861|10134|10971|11047	CTNNB1|HMGB1|PSMA2|PSMA5|PSMA6|PSMB1|PSMB2|PSMB3|PSMB5|PSMB6|PSMC1|PSMC2|PSMC3|PSMC5|PSMD2|PSMD3|PSMD7|PSMD8|PSMD11|PSMD13|SPTAN1|UBB|UBC|YWHAE|YWHAZ|SEM1|DYNLL1|PSMD6|BCAP31|YWHAQ|ADRM1	-15.13285125	0	1	0	0	-53.27545138	17.32714558
1	-17.20141752	GO:0042176	M1	1	0	GO Biological Processes	19	regulation of protein catabolic process	19_GO:0050789 regulation of biological process	-17.20141752	3.5013669	10.8506696	30284	375	1430	62	4.335664336	0.538560921	302|348|369|868|975|1027|1460|1471|1642|2534|3093|3303|3304|3320|3458|3586|4478|4946|4953|5300|5700|5701|5702|5704|5705|5707|5708|5709|5720|5721|6613|6923|7128|7133|7314|7415|7430|7879|8724|9146|9491|9709|9817|9978|10098|10134|10399|11315|11337|11345|25897|25976|26262|29997|51035|51079|51160|51429|55823|64326|79888|81542	ANXA2|APOE|ARAF|CBLB|CD81|CDKN1B|CSNK2B|CST3|DDB1|FYN|UBE2K|HSPA1A|HSPA1B|HSP90AA1|IFNG|IL10|MSN|OAZ1|ODC1|PIN1|PSMC1|PSMC2|PSMC3|PSMC4|PSMC5|PSMD1|PSMD2|PSMD3|PSME1|PSME2|SUMO2|ELOB|TNFAIP3|TNFRSF1B|UBB|VCP|EZR|RAB7A|SNX3|HGS|PSMF1|HERPUD1|KEAP1|RBX1|TSPAN5|BCAP31|RACK1|PARK7|GABARAP|GABARAPL2|RNF19A|TIPARP|TSPAN17|NOP53|UBXN1|NDUFA13|VPS28|SNX9|VPS11|COP1|LPCAT1|TMX1	-15.1181591	0	21	1	1	-17.20141752	3.836525793
1	-17.19176694	GO:0006754	M1	1	0	GO Biological Processes	19	ATP biosynthetic process	19_GO:0009987 cellular process	-17.19176694	7.311322011	12.89498864	30284	84	1430	29	2.027972028	0.372746874	498|506|509|513|514|515|516|517|518|521|522|527|539|4710|4716|4717|4718|4720|4722|4725|4729|6389|6391|9551|9556|10476|10632|51079|84833	ATP5F1A|ATP5F1B|ATP5F1C|ATP5F1D|ATP5F1E|ATP5PB|ATP5MC1|ATP5MC2|ATP5MC3|ATP5ME|ATP5PF|ATP6V0C|ATP5PO|NDUFB4|NDUFB10|NDUFC1|NDUFC2|NDUFS2|NDUFS3|NDUFS5|NDUFV2|SDHA|SDHC|ATP5MF|ATP5MJ|ATP5PD|ATP5MG|NDUFA13|ATP5MK	-15.11088822	0	9	0	0	-25.10744098	18.53041958
1	-17.122916	hsa05208	M1	1	0	KEGG Pathway	24	Chemical carcinogenesis - reactive oxygen species		-17.122916	4.384794061	11.39559003	30284	227	1430	47	3.286713287	0.471472062	292|369|498|506|509|513|514|515|516|517|518|522|539|847|1329|1337|1340|1351|1535|1537|2944|3162|4257|4710|4716|4717|4718|4720|4722|4725|4729|4792|5781|5879|6389|6391|6647|7385|7388|7416|8644|9377|9446|9817|10476|29796|51079	SLC25A5|ARAF|ATP5F1A|ATP5F1B|ATP5F1C|ATP5F1D|ATP5F1E|ATP5PB|ATP5MC1|ATP5MC2|ATP5MC3|ATP5PF|ATP5PO|CAT|COX5B|COX6A1|COX6B1|COX8A|CYBA|CYC1|GSTM1|HMOX1|MGST1|NDUFB4|NDUFB10|NDUFC1|NDUFC2|NDUFS2|NDUFS3|NDUFS5|NDUFV2|NFKBIA|PTPN11|RAC1|SDHA|SDHC|SOD1|UQCRC2|UQCRH|VDAC1|AKR1C3|COX5A|GSTO1|KEAP1|ATP5PD|UQCR10|NDUFA13	-15.04440402	0	9	0	0	-25.10744098	18.53041958
1	-16.90875424	GO:0070665	M1	1	0	GO Biological Processes	19	positive regulation of leukocyte proliferation	19_GO:0048518 positive regulation of biological process	-16.90875424	5.042291042	11.69628734	30284	168	1430	40	2.797202797	0.436047037	100|598|684|916|952|970|972|975|1435|1437|3071|3105|3109|3113|3115|3133|3146|3965|4615|4828|5788|5880|6352|6375|6504|7293|7412|7535|8744|10148|11151|50943|51293|54440|57162|58515|64926|84868|115352|160365	ADA|BCL2L1|BST2|CD3E|CD38|CD70|CD74|CD81|CSF1|CSF2|NCKAP1L|HLA-A|HLA-DMB|HLA-DPA1|HLA-DPB1|HLA-E|HMGB1|LGALS9|MYD88|NMB|PTPRC|RAC2|CCL5|XCL1|SLAMF1|TNFRSF4|VCAM1|ZAP70|TNFSF9|EBI3|CORO1A|FOXP3|CD320|SASH3|PELI1|SELENOK|RASAL3|HAVCR2|FCRL3|CLECL1P	-14.83259616	0	3	0	0	-38.37169419	5.243982684
1	-16.88789311	GO:0030162	M1	1	0	GO Biological Processes	19	regulation of proteolysis	19_GO:0050789 regulation of biological process	-16.88789311	2.991634388	10.37650072	30284	538	1430	76	5.314685315	0.593214929	302|330|348|355|356|369|834|1075|1460|1471|1992|2023|2185|2597|3093|3146|3303|3304|3428|3458|3586|3932|3965|4627|5272|5684|5696|5698|5700|5701|5702|5704|5705|5720|5721|5978|6613|6923|7133|7187|7314|7415|7805|8530|9447|9491|9709|9806|9817|9978|10010|10018|10098|10134|10399|10542|10550|11315|11337|11345|23204|26262|27113|29997|51035|51429|55011|55851|64115|64215|64326|81542|84231|93974|114769|149628	ANXA2|BIRC3|APOE|FAS|FASLG|ARAF|CASP1|CTSC|CSNK2B|CST3|SERPINB1|ENO1|PTK2B|GAPDH|UBE2K|HMGB1|HSPA1A|HSPA1B|IFI16|IFNG|IL10|LCK|LGALS9|MYH9|SERPINB9|PSMA3|PSMB8|PSMB9|PSMC1|PSMC2|PSMC3|PSMC4|PSMC5|PSME1|PSME2|REST|SUMO2|ELOB|TNFRSF1B|TRAF3|UBB|VCP|LAPTM5|CST7|AIM2|PSMF1|HERPUD1|SPOCK2|KEAP1|RBX1|TANK|BCL2L11|TSPAN5|BCAP31|RACK1|LAMTOR5|ARL6IP5|PARK7|GABARAP|GABARAPL2|ARL6IP1|TSPAN17|BBC3|NOP53|UBX…	-14.81407625	0	21	0	0	-17.20141752	3.836525793
1	-16.83784645	GO:1903706	M1	1	0	GO Biological Processes	19	regulation of hemopoiesis	19_GO:0002376 immune system process	-16.83784645	3.254359402	10.55536449	30284	436	1430	67	4.685314685	0.558832008	60|100|387|567|639|714|864|914|920|939|972|1435|1493|1499|2113|2185|2547|2625|3059|3071|3106|3122|3123|3146|3148|3303|3304|3313|3398|3458|3586|3902|3956|3965|4739|4792|5777|5788|6348|6598|6601|6647|6772|6935|7305|7535|8111|8364|8651|8744|9636|9760|10538|10875|22806|23240|29909|30009|50943|54440|54997|56253|57492|64115|115352|123169|171392	ACTB|ADA|RHOA|B2M|PRDM1|C1QC|RUNX3|CD2|CD4|CD27|CD74|CSF1|CTLA4|CTNNB1|ETS1|PTK2B|XRCC6|GATA3|HCLS1|NCKAP1L|HLA-B|HLA-DRA|HLA-DRB1|HMGB1|HMGB2|HSPA1A|HSPA1B|HSPA9|ID2|IFNG|IL10|LAG3|LGALS1|LGALS9|NEDD9|NFKBIA|PTPN6|PTPRC|CCL3|SMARCB1|SMARCC2|SOD1|STAT1|ZEB1|TYROBP|ZAP70|GPR68|H4C3|SOCS1|TNFSF9|ISG15|TOX|BATF|FGL2|IKZF3|TMEM131L|GPR171|TBX21|FOXP3|SASH3|TESC|CRTAM|ARID1B|VSIR|FCRL3|LEO1|ZNF675	-14.76635826	0	22	1	1	-16.83784645	15.12687313
1	-16.7976479	R-HSA-9012999	M1	1	0	Reactome Gene Sets	6	RHO GTPase cycle		-16.7976479	3.437205726	10.67181299	30284	382	1430	62	4.335664336	0.538560921	60|71|387|389|396|397|537|832|1123|1445|1535|2010|2040|2185|2631|2873|3071|3320|3688|3930|3932|3998|4689|4722|5880|6472|6510|6709|7170|7171|7415|7535|7879|8826|9146|9528|9938|10134|10726|11140|23048|23075|23197|23526|50619|51138|51291|54438|55004|55219|55831|55845|56254|57580|64333|79180|84364|84681|92799|93663|116984|117289	ACTB|ACTG1|RHOA|RHOC|ARHGDIA|ARHGDIB|ATP6AP1|CAPZB|CHN1|CSK|CYBA|EMD|STOM|PTK2B|NIPSNAP2|GPS1|NCKAP1L|HSP90AA1|ITGB1|LBR|LCK|LMAN1|NCF4|NDUFS3|RAC2|SHMT2|SLC1A5|SPTAN1|TPM3|TPM4|VCP|ZAP70|RAB7A|IQGAP1|HGS|TMEM59|ARHGAP25|BCAP31|NUDC|CDC37|FNBP1|SWAP70|FAF2|ARHGAP45|DEF6|COPS4|GMIP|GFOD1|LAMTOR1|MACO1|EMC3|BRK1|RNF20|PREX1|ARHGAP9|EFHD2|ARFGAP2|HINT2|SHKBP1|ARHGAP18|ARAP2|TAGAP	-14.72847594	0	13	0	0	-22.48052504	3.437205726
1	-16.78871299	R-HSA-5621481	M1	1	0	Reactome Gene Sets	6	C-type lectin receptors (CLRs)		-16.78871299	6.565062937	12.40926724	30284	100	1430	31	2.167832168	0.385110756	805|808|3385|3708|4775|4792|5683|5686|5687|5689|5690|5691|5693|5694|5700|5701|5702|5705|5708|5709|5713|5714|5717|5719|7314|7316|7322|7979|9039|9861|11047	CALM2|CALM3|ICAM3|ITPR1|NFATC3|NFKBIA|PSMA2|PSMA5|PSMA6|PSMB1|PSMB2|PSMB3|PSMB5|PSMB6|PSMC1|PSMC2|PSMC3|PSMC5|PSMD2|PSMD3|PSMD7|PSMD8|PSMD11|PSMD13|UBB|UBC|UBE2D2|SEM1|UBA3|PSMD6|ADRM1	-14.721845	0	1	0	0	-53.27545138	17.32714558
1	-16.77750005	hsa05170	M1	1	0	KEGG Pathway	24	Human immunodeficiency virus 1 infection		-16.77750005	4.474145573	11.32735031	30284	213	1430	45	3.146853147	0.461665145	355|356|567|581|598|684|805|808|811|836|915|916|919|920|1072|1174|1234|1642|2185|2787|2923|3105|3106|3107|3133|3134|3708|4615|4775|4792|5879|5880|6890|6891|6921|6923|7133|7186|7852|8907|9978|27350|60489|94235|164668	FAS|FASLG|B2M|BAX|BCL2L1|BST2|CALM2|CALM3|CALR|CASP3|CD3D|CD3E|CD247|CD4|CFL1|AP1S1|CCR5|DDB1|PTK2B|GNG5|PDIA3|HLA-A|HLA-B|HLA-C|HLA-E|HLA-F|ITPR1|MYD88|NFATC3|NFKBIA|RAC1|RAC2|TAP1|TAP2|ELOC|ELOB|TNFRSF1B|TRAF2|CXCR4|AP1M1|RBX1|APOBEC3C|APOBEC3G|GNG8|APOBEC3H	-14.71292385	0	23	1	1	-16.77750005	4.474145573
1	-16.67850359	R-HSA-176408	M1	1	0	Reactome Gene Sets	6	Regulation of APC/C activators between G1/S and early anaphase		-16.67850359	8.916893633	13.31861816	30284	57	1430	24	1.678321678	0.339698966	5683|5686|5687|5689|5690|5691|5693|5694|5700|5701|5702|5705|5708|5709|5713|5714|5717|5719|7314|7316|7979|9184|9861|11047	PSMA2|PSMA5|PSMA6|PSMB1|PSMB2|PSMB3|PSMB5|PSMB6|PSMC1|PSMC2|PSMC3|PSMC5|PSMD2|PSMD3|PSMD7|PSMD8|PSMD11|PSMD13|UBB|UBC|SEM1|BUB3|PSMD6|ADRM1	-14.61620716	0	1	0	0	-53.27545138	17.32714558
1	-16.64066439	hsa04144	M1	1	0	KEGG Pathway	24	Endocytosis		-16.64066439	4.117871018	11.0644732	30284	252	1430	49	3.426573427	0.481050669	156|160|375|387|832|868|1173|1175|1211|1212|1234|2060|3105|3106|3107|3133|3134|3303|3304|3312|3560|6642|7251|7456|7852|7879|8027|8724|9146|9230|9897|10093|10094|10109|23325|27243|30011|51019|51100|51160|51510|79720|81873|84313|84364|116984|253725|387680|100287171	GRK2|AP2A1|ARF1|RHOA|CAPZB|CBLB|AP2M1|AP2S1|CLTA|CLTB|CCR5|EPS15|HLA-A|HLA-B|HLA-C|HLA-E|HLA-F|HSPA1A|HSPA1B|HSPA8|IL2RB|SNX1|TSG101|WIPF1|CXCR4|RAB7A|STAM|SNX3|HGS|RAB11B|WASHC5|ARPC4|ARPC3|ARPC2|WASHC4|CHMP2A|SH3KBP1|WASHC3|SH3GLB1|VPS28|CHMP5|VPS37B|ARPC5L|VPS25|ARFGAP2|ARAP2|WASHC2C|WASHC2A|WASHC1	-14.58063581	0	24	1	1	-16.64066439	4.117871018
1	-16.59938136	R-HSA-174143	M1	1	0	Reactome Gene Sets	6	APC/C-mediated degradation of cell cycle proteins		-16.59938136	8.403818404	13.09592173	30284	63	1430	25	1.748251748	0.346580489	5683|5686|5687|5689|5690|5691|5693|5694|5700|5701|5702|5705|5708|5709|5713|5714|5717|5719|7314|7316|7979|9184|9232|9861|11047	PSMA2|PSMA5|PSMA6|PSMB1|PSMB2|PSMB3|PSMB5|PSMB6|PSMC1|PSMC2|PSMC3|PSMC5|PSMD2|PSMD3|PSMD7|PSMD8|PSMD11|PSMD13|UBB|UBC|SEM1|BUB3|PTTG1|PSMD6|ADRM1	-14.54385329	0	1	0	0	-53.27545138	17.32714558
1	-16.59938136	R-HSA-453276	M1	1	0	Reactome Gene Sets	6	Regulation of mitotic cell cycle		-16.59938136	8.403818404	13.09592173	30284	63	1430	25	1.748251748	0.346580489	5683|5686|5687|5689|5690|5691|5693|5694|5700|5701|5702|5705|5708|5709|5713|5714|5717|5719|7314|7316|7979|9184|9232|9861|11047	PSMA2|PSMA5|PSMA6|PSMB1|PSMB2|PSMB3|PSMB5|PSMB6|PSMC1|PSMC2|PSMC3|PSMC5|PSMD2|PSMD3|PSMD7|PSMD8|PSMD11|PSMD13|UBB|UBC|SEM1|BUB3|PTTG1|PSMD6|ADRM1	-14.54385329	0	1	0	0	-53.27545138	17.32714558
1	-16.59482226	R-HSA-69017	M1	1	0	Reactome Gene Sets	6	CDK-mediated phosphorylation and removal of Cdc6		-16.59482226	9.367025282	13.44323427	30284	52	1430	23	1.608391608	0.332664847	5683|5686|5687|5689|5690|5691|5693|5694|5700|5701|5702|5705|5708|5709|5713|5714|5717|5719|7314|7316|7979|9861|11047	PSMA2|PSMA5|PSMA6|PSMB1|PSMB2|PSMB3|PSMB5|PSMB6|PSMC1|PSMC2|PSMC3|PSMC5|PSMD2|PSMD3|PSMD7|PSMD8|PSMD11|PSMD13|UBB|UBC|SEM1|PSMD6|ADRM1	-14.54374852	0	1	0	0	-53.27545138	17.32714558
1	-16.59482226	R-HSA-9793380	M1	1	0	Reactome Gene Sets	6	Formation of paraxial mesoderm		-16.59482226	9.367025282	13.44323427	30284	52	1430	23	1.608391608	0.332664847	1499|5683|5686|5687|5689|5690|5691|5693|5694|5700|5701|5702|5705|5708|5709|5713|5714|5717|5719|7979|9861|11047|22938	CTNNB1|PSMA2|PSMA5|PSMA6|PSMB1|PSMB2|PSMB3|PSMB5|PSMB6|PSMC1|PSMC2|PSMC3|PSMC5|PSMD2|PSMD3|PSMD7|PSMD8|PSMD11|PSMD13|SEM1|PSMD6|ADRM1|SNW1	-14.54374852	0	1	0	0	-53.27545138	17.32714558
1	-16.54829094	CORUM:563	M1	1	0	CORUM	33	F1F0-ATP synthase, mitochondrial		-16.54829094	18.53041958	15.61438533	30284	16	1430	14	0.979020979	0.260370387	498|506|509|513|514|515|516|521|522|539|9551|10476|10632|93974	ATP5F1A|ATP5F1B|ATP5F1C|ATP5F1D|ATP5F1E|ATP5PB|ATP5MC1|ATP5ME|ATP5PF|ATP5PO|ATP5MF|ATP5PD|ATP5MG|ATP5IF1	-14.49942736	0	9	0	0	-25.10744098	18.53041958
1	-16.48906607	GO:0010498	M1	1	0	GO Biological Processes	19	proteasomal protein catabolic process	19_GO:0009987 cellular process	-16.48906607	3.171978682	10.38057263	30284	454	1430	68	4.755244755	0.562780387	550|811|821|1499|1642|3309|4121|5527|5682|5683|5684|5686|5687|5688|5689|5690|5691|5693|5694|5696|5698|5699|5700|5701|5702|5704|5705|5707|5708|5709|5710|5713|5714|5717|5719|6047|6048|6451|7184|7319|7353|7415|7726|7979|9491|9709|9817|9861|9978|10616|10952|10956|11047|23190|23197|26133|27248|30009|51035|51676|55101|55122|55829|57162|57414|64326|79139|388341	AUP1|CALR|CANX|CTNNB1|DDB1|HSPA5|MAN1A1|PPP2R5C|PSMA1|PSMA2|PSMA3|PSMA5|PSMA6|PSMA7|PSMB1|PSMB2|PSMB3|PSMB5|PSMB6|PSMB8|PSMB9|PSMB10|PSMC1|PSMC2|PSMC3|PSMC4|PSMC5|PSMD1|PSMD2|PSMD3|PSMD4|PSMD7|PSMD8|PSMD11|PSMD13|RNF4|RNF5|SH3BGRL|HSP90B1|UBE2A|UFD1|VCP|TRIM26|SEM1|PSMF1|HERPUD1|KEAP1|PSMD6|RBX1|RBCK1|SEC61B|OS9|ADRM1|UBXN4|FAF2|TRPC4AP|ERLEC1|TBX21|UBXN1|ASB2|DMAC2|AKIRIN2|SELENOS|PELI1|RHBDD2|C…	-14.44240146	0	1	0	0	-53.27545138	17.32714558
1	-16.45993168	GO:1903900	M1	1	0	GO Biological Processes	19	regulation of viral life cycle	19_GO:0016032 viral process	-16.45993168	5.615278661	11.83017815	30284	132	1430	35	2.447552448	0.408617601	103|682|684|920|972|1460|1642|1655|3123|3146|3428|3669|3956|3965|4061|4599|4938|5034|5359|5478|6352|6733|7251|7726|8638|8724|9023|9235|9636|10318|27350|60489|79720|81603|164668	ADAR|BSG|BST2|CD4|CD74|CSNK2B|DDB1|DDX5|HLA-DRB1|HMGB1|IFI16|ISG20|LGALS1|LGALS9|LY6E|MX1|OAS1|P4HB|PLSCR1|PPIA|CCL5|SRPK2|TSG101|TRIM26|OASL|SNX3|CH25H|IL32|ISG15|TNIP1|APOBEC3C|APOBEC3G|VPS37B|TRIM8|APOBEC3H	-14.41545495	0	15	0	0	-21.08079259	5.929734266
1	-16.42798544	R-HSA-1640170	M1	1	0	Reactome Gene Sets	6	Cell Cycle		-16.42798544	2.864781109	10.13025816	30284	584	1430	79	5.524475524	0.604139406	1027|1460|2010|2029|3020|3320|3930|4174|4361|4659|5436|5518|5528|5683|5686|5687|5689|5690|5691|5693|5694|5700|5701|5702|5705|5708|5709|5713|5714|5717|5719|5901|6117|7175|7277|7298|7314|7316|7329|7531|7534|7979|8334|8341|8364|8655|9126|9184|9232|9577|9663|9861|9978|9985|10051|10121|10403|10540|10726|10776|10971|11047|11258|22822|25777|27243|54386|54921|55320|55505|57804|79023|79991|81876|83695|942…	CDKN1B|CSNK2B|EMD|ENSA|H3-3A|HSP90AA1|LBR|MCM5|MRE11|PPP1R12A|POLR2G|PPP2R1A|PPP2R5D|PSMA2|PSMA5|PSMA6|PSMB1|PSMB2|PSMB3|PSMB5|PSMB6|PSMC1|PSMC2|PSMC3|PSMC5|PSMD2|PSMD3|PSMD7|PSMD8|PSMD11|PSMD13|RAN|RPA1|TPR|TUBA4A|TYMS|UBB|UBC|UBE2I|YWHAE|YWHAZ|SEM1|H2AC6|H2BC15|H4C3|DYNLL1|SMC3|BUB3|PTTG1|BABAM2|LPIN2|PSMD6|RBX1|REC8|SMC4|ACTR1A|NDC80|DCTN2|NUDC|ARPP19|YWHAQ|ADRM1|DCTN3|PHLDA1|SUN2|CHMP2A|TERF2…	-14.38568563	0	1	0	0	-53.27545138	17.32714558
1	-16.27691795	R-HSA-5683057	M1	1	0	Reactome Gene Sets	6	MAPK family signaling cascades		-16.27691795	4.037756796	10.88749689	30284	257	1430	49	3.426573427	0.481050669	60|71|369|805|808|1437|1445|1844|1846|1847|3315|3560|3716|5037|5518|5528|5683|5686|5687|5689|5690|5691|5693|5694|5700|5701|5702|5705|5708|5709|5713|5714|5717|5719|5778|5906|5908|6709|7314|7316|7979|8682|8826|9861|9978|11047|54518|64926|80824	ACTB|ACTG1|ARAF|CALM2|CALM3|CSF2|CSK|DUSP2|DUSP4|DUSP5|HSPB1|IL2RB|JAK1|PEBP1|PPP2R1A|PPP2R5D|PSMA2|PSMA5|PSMA6|PSMB1|PSMB2|PSMB3|PSMB5|PSMB6|PSMC1|PSMC2|PSMC3|PSMC5|PSMD2|PSMD3|PSMD7|PSMD8|PSMD11|PSMD13|PTPN7|RAP1A|RAP1B|SPTAN1|UBB|UBC|SEM1|PEA15|IQGAP1|PSMD6|RBX1|ADRM1|APBB1IP|RASAL3|DUSP16	-14.23678421	0	1	0	0	-53.27545138	17.32714558
1	-16.25605199	GO:0032103	M1	1	0	GO Biological Processes	19	positive regulation of response to external stimulus	19_GO:0048518 positive regulation of biological process	-16.25605199	2.845292802	10.0593386	30284	588	1430	79	5.524475524	0.604139406	811|834|836|837|972|975|1075|1435|1520|1535|2113|2185|2534|2547|2634|2833|3071|3093|3133|3134|3146|3148|3303|3304|3315|3320|3428|3430|3458|3824|3902|3916|3956|3965|4363|4615|4739|4792|4818|4938|5359|5781|5879|5880|6348|6351|6352|6375|6504|7128|7187|7305|7520|7531|7852|8638|9261|9447|9750|9868|10133|10318|10563|11315|23075|23180|23325|23705|55122|56253|57162|57590|65125|83666|84868|114836|115362|1…	CALR|CASP1|CASP3|CASP4|CD74|CD81|CTSC|CSF1|CTSS|CYBA|ETS1|PTK2B|FYN|XRCC6|GBP2|CXCR3|NCKAP1L|UBE2K|HLA-E|HLA-F|HMGB1|HMGB2|HSPA1A|HSPA1B|HSPB1|HSP90AA1|IFI16|IFI35|IFNG|KLRD1|LAG3|LAMP1|LGALS1|LGALS9|ABCC1|MYD88|NEDD9|NFKBIA|NKG7|OAS1|PLSCR1|PTPN11|RAC1|RAC2|CCL3|CCL4|CCL5|XCL1|SLAMF1|TNFAIP3|TRAF3|TYROBP|XRCC5|YWHAE|CXCR4|OASL|MAPKAPK2|AIM2|RIPOR2|TOMM70|OPTN|TNIP1|CXCL13|PARK7|SWAP70|RFTN1|WASH…	-14.21807355	0	12	0	0	-23.57285141	3.427084119
1	-16.24040354	GO:0002697	M1	1	0	GO Biological Processes	19	regulation of immune effector process	19_GO:0002376 immune system process	-16.24040354	3.273835343	10.37065114	30284	414	1430	64	4.475524476	0.546778313	54|567|684|972|975|2625|2821|3071|3105|3106|3107|3109|3122|3123|3133|3134|3146|3458|3586|3663|3689|3824|3902|3916|3956|3958|3965|4615|5133|5272|5777|5788|5880|6375|6504|6830|6891|7009|7133|7186|7293|7305|7468|7805|8417|8764|8809|8832|9261|10225|10417|10538|10875|23705|30009|50943|51237|54440|56253|84868|114836|115352|149840|201633	ACP5|B2M|BST2|CD74|CD81|GATA3|GPI|NCKAP1L|HLA-A|HLA-B|HLA-C|HLA-DMB|HLA-DRA|HLA-DRB1|HLA-E|HLA-F|HMGB1|IFNG|IL10|IRF5|ITGB2|KLRD1|LAG3|LAMP1|LGALS1|LGALS3|LGALS9|MYD88|PDCD1|SERPINB9|PTPN6|PTPRC|RAC2|XCL1|SLAMF1|SUPT6H|TAP2|TMBIM6|TNFRSF1B|TRAF2|TNFRSF4|TYROBP|NSD2|LAPTM5|STX7|TNFRSF14|IL18R1|CD84|MAPKAPK2|CD96|SPON2|BATF|FGL2|CADM1|TBX21|FOXP3|MZB1|SASH3|CRTAM|HAVCR2|SLAMF6|FCRL3|SHLD1|TIGIT	-14.20456977	0	25	1	1	-16.24040354	21.17762238
1	-16.15515692	GO:0043254	M1	1	0	GO Biological Processes	19	regulation of protein-containing complex assembly	19_GO:0050789 regulation of biological process	-16.15515692	3.191148577	10.28324702	30284	438	1430	66	4.615384615	0.554849369	348|387|389|581|1027|1437|2185|2314|2634|3020|3059|3071|3146|3303|3304|3309|3312|3320|3428|3458|3920|3936|3958|4478|4615|5216|5341|5781|5879|5908|6047|6249|6709|7186|7415|7453|8543|8631|8775|9636|10018|10094|10109|10399|10563|11151|11315|23116|24139|27113|29103|29997|51100|51429|51676|55823|55845|57580|81873|84250|84885|93663|115362|205251|253725|647087	APOE|RHOA|RHOC|BAX|CDKN1B|CSF2|PTK2B|FLII|GBP2|H3-3A|HCLS1|NCKAP1L|HMGB1|HSPA1A|HSPA1B|HSPA5|HSPA8|HSP90AA1|IFI16|IFNG|LAMP2|LCP1|LGALS3|MSN|MYD88|PFN1|PLEK|PTPN11|RAC1|RAP1B|RNF4|CLIP1|SPTAN1|TRAF2|VCP|WARS1|LMO4|SKAP1|NAPA|ISG15|BCL2L11|ARPC3|ARPC2|RACK1|CXCL13|CORO1A|PARK7|TOGARAM1|EML2|BBC3|DNAJC15|NOP53|SH3GLB1|SNX9|ASB2|VPS11|BRK1|PREX1|ARPC5L|SLF1|ZDHHC12|ARHGAP18|GBP5|MTLN|WASHC2C|STMP1	-14.12145729	0	26	1	1	-16.15515692	4.132219001
1	-16.11512543	GO:0002757	M1	1	0	GO Biological Processes	19	immune response-activating signaling pathway	19_GO:0002376 immune system process	-16.11512543	3.593778343	10.54694959	30284	330	1430	56	3.916083916	0.512959791	100|581|834|868|915|916|919|931|952|973|1445|1493|1520|2533|2534|2625|3071|3105|3115|3119|3123|3458|3507|3514|3539|3824|3932|3937|4615|4792|4938|5142|5777|5788|6967|7128|7187|7305|7531|7535|8631|9261|9447|10318|10384|10616|11118|23180|23325|28755|28834|50943|64005|65125|84174|84868	ADA|BAX|CASP1|CBLB|CD3D|CD3E|CD247|MS4A1|CD38|CD79A|CSK|CTLA4|CTSS|FYB1|FYN|GATA3|NCKAP1L|HLA-A|HLA-DPB1|HLA-DQB1|HLA-DRB1|IFNG|IGHM|IGKC|IGLC3|KLRD1|LCK|LCP2|MYD88|NFKBIA|OAS1|PDE4B|PTPN6|PTPRC|TRGC2|TNFAIP3|TRAF3|TYROBP|YWHAE|ZAP70|SKAP1|MAPKAPK2|AIM2|TNIP1|BTN3A3|RBCK1|BTN3A2|RFTN1|WASHC4|TRAC|IGLC7|FOXP3|MYO1G|WNK1|SLA2|HAVCR2	-14.08354949	0	4	0	0	-34.23137034	5.57305852
1	-16.05727501	WP623	M1	1	0	WikiPathways	27	Oxidative phosphorylation		-16.05727501	8.471048951	12.89572283	30284	60	1430	24	1.678321678	0.339698966	498|506|513|514|515|516|517|518|521|522|537|539|3002|4710|4716|4717|4718|4720|4722|4725|4729|9551|10476|10632	ATP5F1A|ATP5F1B|ATP5F1D|ATP5F1E|ATP5PB|ATP5MC1|ATP5MC2|ATP5MC3|ATP5ME|ATP5PF|ATP6AP1|ATP5PO|GZMB|NDUFB4|NDUFB10|NDUFC1|NDUFC2|NDUFS2|NDUFS3|NDUFS5|NDUFV2|ATP5MF|ATP5PD|ATP5MG	-14.02781242	0	9	0	0	-25.10744098	18.53041958
1	-15.97857787	GO:0015980	M1	1	0	GO Biological Processes	19	energy derivation by oxidation of organic compounds	19_GO:0009987 cellular process	-15.97857787	3.843625414	10.6612385	30284	281	1430	51	3.566433566	0.490414345	50|498|506|509|513|514|515|521|522|539|847|1329|1337|1340|1351|1537|1738|2631|2647|2992|3418|4190|4191|4710|4716|4717|4718|4720|4722|4725|4729|4967|5162|5499|6389|6391|7385|7388|8402|8802|9377|9551|10476|10632|23130|29103|29796|51079|144363|205251|751071	ACO2|ATP5F1A|ATP5F1B|ATP5F1C|ATP5F1D|ATP5F1E|ATP5PB|ATP5ME|ATP5PF|ATP5PO|CAT|COX5B|COX6A1|COX6B1|COX8A|CYC1|DLD|NIPSNAP2|BLOC1S1|GYG1|IDH2|MDH1|MDH2|NDUFB4|NDUFB10|NDUFC1|NDUFC2|NDUFS2|NDUFS3|NDUFS5|NDUFV2|OGDH|PDHB|PPP1CA|SDHA|SDHC|UQCRC2|UQCRH|SLC25A11|SUCLG1|COX5A|ATP5MF|ATP5PD|ATP5MG|ATG2A|DNAJC15|UQCR10|NDUFA13|ETFRF1|MTLN|CSKMT	-13.95121841	0	9	0	0	-25.10744098	18.53041958
1	-15.94108817	hsa05415	M1	1	0	KEGG Pathway	24	Diabetic cardiomyopathy		-15.94108817	4.442135426	11.00874064	30284	205	1430	43	3.006993007	0.451615046	142|292|498|506|509|513|514|515|516|517|518|522|539|1329|1337|1340|1351|1535|1537|2597|4689|4710|4716|4717|4718|4720|4722|4725|4729|5162|5499|5524|5879|5880|6389|6391|7385|7388|7416|9377|10476|29796|51079	PARP1|SLC25A5|ATP5F1A|ATP5F1B|ATP5F1C|ATP5F1D|ATP5F1E|ATP5PB|ATP5MC1|ATP5MC2|ATP5MC3|ATP5PF|ATP5PO|COX5B|COX6A1|COX6B1|COX8A|CYBA|CYC1|GAPDH|NCF4|NDUFB4|NDUFB10|NDUFC1|NDUFC2|NDUFS2|NDUFS3|NDUFS5|NDUFV2|PDHB|PPP1CA|PTPA|RAC1|RAC2|SDHA|SDHC|UQCRC2|UQCRH|VDAC1|COX5A|ATP5PD|UQCR10|NDUFA13	-13.9158217	0	9	0	0	-25.10744098	18.53041958
1	-15.85897191	GO:0051668	M1	1	0	GO Biological Processes	19	localization within membrane	19_GO:0051179 localization	-15.85897191	2.868982711	9.94729155	30284	561	1430	76	5.314685315	0.593214929	348|403|537|581|682|914|963|975|2060|2533|2803|3309|3320|3676|3683|3689|5660|5788|5824|5879|5906|6727|6728|6730|6734|6746|6747|7260|7430|7879|8631|8724|9146|9230|9368|9784|9868|10098|10133|10311|10550|10670|10791|10952|11079|23062|23180|23204|29993|50619|51079|51100|51398|51762|54997|55004|55831|55969|56851|57020|64108|64121|65125|79156|79720|79803|79958|83460|84885|90580|128240|196383|253725|254…	APOE|ARL3|ATP6AP1|BAX|BSG|CD2|CD53|CD81|EPS15|FYB1|GOLGA4|HSPA5|HSP90AA1|ITGA4|ITGAL|ITGB2|PSAP|PTPRC|PEX19|RAC1|RAP1A|SRP14|SRP19|SRP68|SRPRA|SSR2|SSR3|EIPR1|EZR|RAB7A|SKAP1|SNX3|HGS|RAB11B|NHERF1|SNX17|TOMM70|TSPAN5|OPTN|VPS26C|ARL6IP5|RRAGA|VAMP5|SEC61B|RER1|GGA2|RFTN1|ARL6IP1|PACSIN1|DEF6|NDUFA13|SH3GLB1|WDR83OS|RAB8B|TESC|LAMTOR1|EMC3|RAB5IF|EMC7|VPS35L|RTP4|RRAGC|WNK1|PLEKHF1|VPS37B|HPS6|DE…	-13.8357884	0	27	1	1	-15.85897191	3.216854032
1	-15.82564632	GO:0043068	M1	1	0	GO Biological Processes	19	positive regulation of programmed cell death	19_GO:0048518 positive regulation of biological process	-15.82564632	2.818864412	9.898057798	30284	586	1430	78	5.454545455	0.60052569	142|355|356|429|581|598|694|824|836|837|840|1075|1493|1499|2149|2833|2923|3001|3146|3162|3301|3313|3458|3586|3663|3676|3688|3708|3932|3956|3965|4170|4616|4775|5133|5499|5518|5524|5551|5788|5978|6348|6352|6647|6733|7133|7186|7314|7416|7421|7805|8644|8682|8837|8878|9368|10018|10134|10284|10399|10550|10553|10616|10628|10955|11315|22822|27113|29844|51063|51079|51118|51447|79156|81618|84231|84893|94241	PARP1|FAS|FASLG|ASCL1|BAX|BCL2L1|BTG1|CAPN2|CASP3|CASP4|CASP7|CTSC|CTLA4|CTNNB1|F2R|CXCR3|PDIA3|GZMA|HMGB1|HMOX1|DNAJA1|HSPA9|IFNG|IL10|IRF5|ITGA4|ITGB1|ITPR1|LCK|LGALS1|LGALS9|MCL1|GADD45B|NFATC3|PDCD1|PPP1CA|PPP2R1A|PTPA|PRF1|PTPRC|REST|CCL3|CCL5|SOD1|SRPK2|TNFRSF1B|TRAF2|UBB|VDAC1|VDR|LAPTM5|AKR1C3|PEA15|CFLAR|SQSTM1|NHERF1|BCL2L11|BCAP31|SAP18|RACK1|ARL6IP5|HTATIP2|RBCK1|TXNIP|SERINC3|PARK7|P…	-13.80644303	0	28	1	1	-15.82564632	4.561334051
1	-15.82549037	R-HSA-389948	M1	1	0	Reactome Gene Sets	6	Co-inhibition by PD-1		-15.82549037	15.88321678	14.82221452	30284	20	1430	15	1.048951049	0.269413773	915|916|919|920|1445|3113|3115|3117|3118|3119|3122|3123|3127|3932|5133	CD3D|CD3E|CD247|CD4|CSK|HLA-DPA1|HLA-DPB1|HLA-DQA1|HLA-DQA2|HLA-DQB1|HLA-DRA|HLA-DRB1|HLA-DRB5|LCK|PDCD1	-13.80644303	0	6	0	0	-31.42024035	15.88321678
1	-15.80118762	hsa05332	M1	1	0	KEGG Pathway	24	Graft-versus-host disease		-15.80118762	9.882890443	13.27520705	30284	45	1430	21	1.468531469	0.318098109	355|356|3002|3105|3106|3107|3108|3109|3113|3115|3117|3118|3119|3122|3123|3127|3133|3134|3458|3824|5551	FAS|FASLG|GZMB|HLA-A|HLA-B|HLA-C|HLA-DMA|HLA-DMB|HLA-DPA1|HLA-DPB1|HLA-DQA1|HLA-DQA2|HLA-DQB1|HLA-DRA|HLA-DRB1|HLA-DRB5|HLA-E|HLA-F|IFNG|KLRD1|PRF1	-13.78419367	0	6	0	0	-31.42024035	15.88321678
1	-15.66710225	R-HSA-5687128	M1	1	0	Reactome Gene Sets	6	MAPK6/MAPK4 signaling		-15.66710225	8.197789307	12.62983938	30284	62	1430	24	1.678321678	0.339698966	3315|5683|5686|5687|5689|5690|5691|5693|5694|5700|5701|5702|5705|5708|5709|5713|5714|5717|5719|7314|7316|7979|9861|11047	HSPB1|PSMA2|PSMA5|PSMA6|PSMB1|PSMB2|PSMB3|PSMB5|PSMB6|PSMC1|PSMC2|PSMC3|PSMC5|PSMD2|PSMD3|PSMD7|PSMD8|PSMD11|PSMD13|UBB|UBC|SEM1|PSMD6|ADRM1	-13.65215205	0	1	0	0	-53.27545138	17.32714558
1	-15.66379468	R-HSA-69052	M1	1	0	Reactome Gene Sets	6	Switching of origins to a post-replicative state		-15.66379468	7.78589058	12.47117221	30284	68	1430	25	1.748251748	0.346580489	4174|5683|5686|5687|5689|5690|5691|5693|5694|5700|5701|5702|5705|5708|5709|5713|5714|5717|5719|7314|7316|7979|9861|9978|11047	MCM5|PSMA2|PSMA5|PSMA6|PSMB1|PSMB2|PSMB3|PSMB5|PSMB6|PSMC1|PSMC2|PSMC3|PSMC5|PSMD2|PSMD3|PSMD7|PSMD8|PSMD11|PSMD13|UBB|UBC|SEM1|PSMD6|RBX1|ADRM1	-13.65087865	0	1	0	0	-53.27545138	17.32714558
1	-15.60986934	R-HSA-877300	M1	1	0	Reactome Gene Sets	6	Interferon gamma signaling		-15.60986934	7.059207459	12.1561974	30284	81	1430	27	1.888111888	0.359920565	2634|3105|3106|3107|3113|3115|3117|3118|3119|3122|3123|3127|3133|3134|3458|3663|3716|4502|4904|7412|7726|8638|8651|10346|81603|115361|115362	GBP2|HLA-A|HLA-B|HLA-C|HLA-DPA1|HLA-DPB1|HLA-DQA1|HLA-DQA2|HLA-DQB1|HLA-DRA|HLA-DRB1|HLA-DRB5|HLA-E|HLA-F|IFNG|IRF5|JAK1|MT2A|YBX1|VCAM1|TRIM26|OASL|SOCS1|TRIM22|TRIM8|GBP4|GBP5	-13.598978	0	19	0	0	-19.39298124	7.059207459
1	-15.54868363	GO:0009206	M1	1	0	GO Biological Processes	19	purine ribonucleoside triphosphate biosynthetic process	19_GO:0009987 cellular process	-15.54868363	6.464747884	11.87605015	30284	95	1430	29	2.027972028	0.372746874	498|506|509|513|514|515|516|517|518|521|522|527|539|4710|4716|4717|4718|4720|4722|4725|4729|6389|6391|9551|9556|10476|10632|51079|84833	ATP5F1A|ATP5F1B|ATP5F1C|ATP5F1D|ATP5F1E|ATP5PB|ATP5MC1|ATP5MC2|ATP5MC3|ATP5ME|ATP5PF|ATP6V0C|ATP5PO|NDUFB4|NDUFB10|NDUFC1|NDUFC2|NDUFS2|NDUFS3|NDUFS5|NDUFV2|SDHA|SDHC|ATP5MF|ATP5MJ|ATP5PD|ATP5MG|NDUFA13|ATP5MK	-13.54181356	0	9	0	0	-25.10744098	18.53041958
1	-15.54868363	hsa05323	M1	1	0	KEGG Pathway	24	Rheumatoid arthritis		-15.54868363	6.464747884	11.87605015	30284	95	1430	29	2.027972028	0.372746874	54|526|527|529|533|537|1435|1437|1493|3108|3109|3113|3115|3117|3118|3119|3122|3123|3127|3458|3683|3689|6348|6349|6352|8992|9114|9296|10312	ACP5|ATP6V1B2|ATP6V0C|ATP6V1E1|ATP6V0B|ATP6AP1|CSF1|CSF2|CTLA4|HLA-DMA|HLA-DMB|HLA-DPA1|HLA-DPB1|HLA-DQA1|HLA-DQA2|HLA-DQB1|HLA-DRA|HLA-DRB1|HLA-DRB5|IFNG|ITGAL|ITGB2|CCL3|CCL3L1|CCL5|ATP6V0E1|ATP6V0D1|ATP6V1F|TCIRG1	-13.54181356	0	6	0	0	-31.42024035	15.88321678
1	-15.52114289	R-HSA-9679506	M1	1	0	Reactome Gene Sets	6	SARS-CoV Infections		-15.52114289	3.48807898	10.27101035	30284	340	1430	56	3.916083916	0.512959791	160|486|684|973|1603|1650|1655|2280|3105|3106|3107|3133|3134|3320|3676|3688|3716|4245|4792|5133|5479|5589|5978|6184|6185|6385|6634|6733|6772|6773|7175|7187|7284|7314|7316|7329|7415|7531|7534|9632|9636|9817|9868|9978|10284|10362|10971|27243|30011|55823|79023|79668|81631|83666|84875|85437	AP2A1|FXYD2|BST2|CD79A|DAD1|DDOST|DDX5|FKBP1A|HLA-A|HLA-B|HLA-C|HLA-E|HLA-F|HSP90AA1|ITGA4|ITGB1|JAK1|MGAT1|NFKBIA|PDCD1|PPIB|PRKCSH|REST|RPN1|RPN2|SDC4|SNRPD3|SRPK2|STAT1|STAT2|TPR|TRAF3|TUFM|UBB|UBC|UBE2I|VCP|YWHAE|YWHAZ|SEC24C|ISG15|KEAP1|TOMM70|RBX1|SAP18|HMG20B|YWHAQ|CHMP2A|SH3KBP1|VPS11|NUP37|PARP8|MAP1LC3B|PARP9|PARP10|ZCRB1	-13.51626958	0	5	0	0	-33.73394683	3.611213064
1	-15.51149452	R-HSA-8949613	M1	1	0	Reactome Gene Sets	6	Cristae formation		-15.51149452	11.91241259	13.74938188	30284	32	1430	18	1.258741259	0.294814979	498|506|509|513|514|515|516|517|518|521|522|539|3313|9551|10476|10632|10989|84833	ATP5F1A|ATP5F1B|ATP5F1C|ATP5F1D|ATP5F1E|ATP5PB|ATP5MC1|ATP5MC2|ATP5MC3|ATP5ME|ATP5PF|ATP5PO|HSPA9|ATP5MF|ATP5PD|ATP5MG|IMMT|ATP5MK	-13.50860883	0	9	0	0	-25.10744098	18.53041958
1	-15.4786064	R-HSA-69202	M1	1	0	Reactome Gene Sets	6	Cyclin E associated events during G1/S transition		-15.4786064	8.067665668	12.5013326	30284	63	1430	24	1.678321678	0.339698966	1027|5683|5686|5687|5689|5690|5691|5693|5694|5700|5701|5702|5705|5708|5709|5713|5714|5717|5719|7314|7316|7979|9861|11047	CDKN1B|PSMA2|PSMA5|PSMA6|PSMB1|PSMB2|PSMB3|PSMB5|PSMB6|PSMC1|PSMC2|PSMC3|PSMC5|PSMD2|PSMD3|PSMD7|PSMD8|PSMD11|PSMD13|UBB|UBC|SEM1|PSMD6|ADRM1	-13.47769928	0	1	0	0	-53.27545138	17.32714558
1	-15.41234146	GO:0009145	M1	1	0	GO Biological Processes	19	purine nucleoside triphosphate biosynthetic process	19_GO:0009987 cellular process	-15.41234146	6.39740676	11.79147264	30284	96	1430	29	2.027972028	0.372746874	498|506|509|513|514|515|516|517|518|521|522|527|539|4710|4716|4717|4718|4720|4722|4725|4729|6389|6391|9551|9556|10476|10632|51079|84833	ATP5F1A|ATP5F1B|ATP5F1C|ATP5F1D|ATP5F1E|ATP5PB|ATP5MC1|ATP5MC2|ATP5MC3|ATP5ME|ATP5PF|ATP6V0C|ATP5PO|NDUFB4|NDUFB10|NDUFC1|NDUFC2|NDUFS2|NDUFS3|NDUFS5|NDUFV2|SDHA|SDHC|ATP5MF|ATP5MJ|ATP5PD|ATP5MG|NDUFA13|ATP5MK	-13.41340393	0	9	0	0	-25.10744098	18.53041958
1	-15.40514389	GO:0032946	M1	1	0	GO Biological Processes	19	positive regulation of mononuclear cell proliferation	19_GO:0048518 positive regulation of biological process	-15.40514389	5.082629371	11.1589067	30284	150	1430	36	2.517482517	0.414265323	100|598|916|952|970|972|975|1435|3071|3105|3109|3113|3115|3133|3146|3965|4615|5788|6352|6375|6504|7293|7412|7535|8744|10148|11151|50943|51293|54440|57162|58515|64926|84868|115352|160365	ADA|BCL2L1|CD3E|CD38|CD70|CD74|CD81|CSF1|NCKAP1L|HLA-A|HLA-DMB|HLA-DPA1|HLA-DPB1|HLA-E|HMGB1|LGALS9|MYD88|PTPRC|CCL5|XCL1|SLAMF1|TNFRSF4|VCAM1|ZAP70|TNFSF9|EBI3|CORO1A|FOXP3|CD320|SASH3|PELI1|SELENOK|RASAL3|HAVCR2|FCRL3|CLECL1P	-13.40816706	0	3	0	0	-38.37169419	5.243982684
1	-15.32180945	GO:0002429	M1	1	0	GO Biological Processes	19	immune response-activating cell surface receptor signaling pathway	19_GO:0002376 immune system process	-15.32180945	3.965530883	10.50278335	30284	251	1430	47	3.286713287	0.471472062	100|581|868|915|916|919|931|952|973|1445|1493|2533|2534|2625|3071|3105|3115|3119|3123|3458|3507|3514|3539|3824|3932|3937|4615|4792|4938|5142|5777|5788|6967|7187|7305|7535|8631|10384|10616|11118|23180|28755|28834|50943|64005|65125|84174	ADA|BAX|CBLB|CD3D|CD3E|CD247|MS4A1|CD38|CD79A|CSK|CTLA4|FYB1|FYN|GATA3|NCKAP1L|HLA-A|HLA-DPB1|HLA-DQB1|HLA-DRB1|IFNG|IGHM|IGKC|IGLC3|KLRD1|LCK|LCP2|MYD88|NFKBIA|OAS1|PDE4B|PTPN6|PTPRC|TRGC2|TRAF3|TYROBP|ZAP70|SKAP1|BTN3A3|RBCK1|BTN3A2|RFTN1|TRAC|IGLC7|FOXP3|MYO1G|WNK1|SLA2	-13.32678451	0	4	0	0	-34.23137034	5.57305852
1	-15.27599731	GO:2001233	M1	1	0	GO Biological Processes	19	regulation of apoptotic signaling pathway	19_GO:0050896 response to stimulus	-15.27599731	3.237681617	10.01665152	30284	399	1430	61	4.265734266	0.534395245	142|292|355|356|581|598|972|1075|1437|1499|2023|2534|2907|2923|2950|3070|3148|3162|3190|3301|3303|3304|3315|3586|3932|3958|4170|5034|5478|5499|5518|5788|6647|6672|7009|7128|7185|7186|7314|8682|8837|9368|9709|10018|10134|10399|10449|10525|10616|10955|11315|26574|27069|27113|51703|55829|79156|81618|84231|84893|219790	PARP1|SLC25A5|FAS|FASLG|BAX|BCL2L1|CD74|CTSC|CSF2|CTNNB1|ENO1|FYN|GRINA|PDIA3|GSTP1|HELLS|HMGB2|HMOX1|HNRNPK|DNAJA1|HSPA1A|HSPA1B|HSPB1|IL10|LCK|LGALS3|MCL1|P4HB|PPIA|PPP1CA|PPP2R1A|PTPRC|SOD1|SP100|TMBIM6|TNFAIP3|TRAF1|TRAF2|UBB|PEA15|CFLAR|NHERF1|HERPUD1|BCL2L11|BCAP31|RACK1|ACAA2|HYOU1|RBCK1|SERINC3|PARK7|AATF|GHITM|BBC3|ACSL5|SELENOS|PLEKHF1|ITM2C|TRAF7|FBH1|RTKN2	-13.28291552	0	29	1	1	-15.27599731	8.471048951
1	-15.23167494	R-HSA-446652	M1	1	0	Reactome Gene Sets	6	Interleukin-1 family signaling		-15.23167494	5.861663337	11.47509518	30284	112	1430	31	2.167832168	0.385110756	3146|4792|5683|5686|5687|5689|5690|5691|5693|5694|5700|5701|5702|5705|5708|5709|5713|5714|5717|5719|5778|7314|7316|7979|8809|8878|9861|9978|11047|54472|57162	HMGB1|NFKBIA|PSMA2|PSMA5|PSMA6|PSMB1|PSMB2|PSMB3|PSMB5|PSMB6|PSMC1|PSMC2|PSMC3|PSMC5|PSMD2|PSMD3|PSMD7|PSMD8|PSMD11|PSMD13|PTPN7|UBB|UBC|SEM1|IL18R1|SQSTM1|PSMD6|RBX1|ADRM1|TOLLIP|PELI1	-13.24052766	0	1	0	0	-53.27545138	17.32714558
1	-15.21331828	R-HSA-5689603	M1	1	0	Reactome Gene Sets	6	UCH proteinases		-15.21331828	7.150885478	12.03077651	30284	77	1430	26	1.818181818	0.353318332	60|5683|5686|5687|5689|5690|5691|5693|5694|5700|5701|5702|5705|5708|5709|5713|5714|5717|5719|7314|7316|7979|8334|9861|11047|171023	ACTB|PSMA2|PSMA5|PSMA6|PSMB1|PSMB2|PSMB3|PSMB5|PSMB6|PSMC1|PSMC2|PSMC3|PSMC5|PSMD2|PSMD3|PSMD7|PSMD8|PSMD11|PSMD13|UBB|UBC|SEM1|H2AC6|PSMD6|ADRM1|ASXL1	-13.22409692	0	1	0	0	-53.27545138	17.32714558
1	-15.1975447	GO:0002449	M1	1	0	GO Biological Processes	19	lymphocyte mediated immunity	19_GO:0002376 immune system process	-15.1975447	4.008932631	10.4838998	30284	243	1430	46	3.216783217	0.466598034	567|602|712|713|714|914|939|970|972|975|1075|1130|2625|2794|3002|3105|3251|3514|3538|3539|3560|3824|3902|4615|4818|5052|5551|5777|5873|6891|9214|10312|10384|10538|10870|11118|11151|23075|23180|28473|28834|50943|57823|64005|84174|149840	B2M|BCL3|C1QA|C1QB|C1QC|CD2|CD27|CD70|CD74|CD81|CTSC|LYST|GATA3|GNL1|GZMB|HLA-A|HPRT1|IGKC|IGLC2|IGLC3|IL2RB|KLRD1|LAG3|MYD88|NKG7|PRDX1|PRF1|PTPN6|RAB27A|TAP2|FCMR|TCIRG1|BTN3A3|BATF|HCST|BTN3A2|CORO1A|SWAP70|RFTN1|IGHV1-3|IGLC7|FOXP3|SLAMF7|MYO1G|SLA2|SHLD1	-13.21024076	0	17	0	0	-20.72497162	4.008932631
1	-15.17636505	WP5124	M1	1	0	WikiPathways	27	Alzheimer 39 s disease		-15.17636505	3.865117392	10.38896232	30284	263	1430	48	3.356643357	0.476289036	292|348|355|369|805|808|823|824|836|840|1435|1460|1499|2597|3028|3708|5682|5683|5684|5686|5687|5688|5689|5690|5691|5693|5694|5700|5701|5702|5704|5705|5707|5708|5709|5710|5713|5714|5719|7186|7277|7416|7979|9861|11047|23130|55851|80326	SLC25A5|APOE|FAS|ARAF|CALM2|CALM3|CAPN1|CAPN2|CASP3|CASP7|CSF1|CSNK2B|CTNNB1|GAPDH|HSD17B10|ITPR1|PSMA1|PSMA2|PSMA3|PSMA5|PSMA6|PSMA7|PSMB1|PSMB2|PSMB3|PSMB5|PSMB6|PSMC1|PSMC2|PSMC3|PSMC4|PSMC5|PSMD1|PSMD2|PSMD3|PSMD4|PSMD7|PSMD8|PSMD13|TRAF2|TUBA4A|VDAC1|SEM1|PSMD6|ADRM1|ATG2A|PSENEN|WNT10A	-13.19097009	0	1	0	0	-53.27545138	17.32714558
1	-15.14740538	WP2359	M1	1	0	WikiPathways	27	Parkin ubiquitin proteasomal system pathway		-15.14740538	7.456909288	12.12610676	30284	71	1430	25	1.748251748	0.346580489	834|3303|3304|3309|3312|3313|5700|5701|5702|5704|5705|5707|5708|5709|5710|5713|5714|5717|5719|7277|7317|7332|9246|9861|25897	CASP1|HSPA1A|HSPA1B|HSPA5|HSPA8|HSPA9|PSMC1|PSMC2|PSMC3|PSMC4|PSMC5|PSMD1|PSMD2|PSMD3|PSMD4|PSMD7|PSMD8|PSMD11|PSMD13|TUBA4A|UBA1|UBE2L3|UBE2L6|PSMD6|RNF19A	-13.16391106	0	1	0	0	-53.27545138	17.32714558
1	-15.14540823	R-HSA-6807070	M1	1	0	Reactome Gene Sets	6	PTEN Regulation		-15.14540823	6.266847438	11.62586956	30284	98	1430	29	2.027972028	0.372746874	1460|5683|5686|5687|5689|5690|5691|5693|5694|5700|5701|5702|5705|5708|5709|5713|5714|5717|5719|5978|7314|7316|7979|9861|10542|10670|11047|55004|64121	CSNK2B|PSMA2|PSMA5|PSMA6|PSMB1|PSMB2|PSMB3|PSMB5|PSMB6|PSMC1|PSMC2|PSMC3|PSMC5|PSMD2|PSMD3|PSMD7|PSMD8|PSMD11|PSMD13|REST|UBB|UBC|SEM1|PSMD6|LAMTOR5|RRAGA|ADRM1|LAMTOR1|RRAGC	-13.16380626	0	1	0	0	-53.27545138	17.32714558
1	-15.11391383	R-HSA-69656	M1	1	0	Reactome Gene Sets	6	Cyclin A:Cdk2-associated events at S phase entry		-15.11391383	7.819429801	12.25262524	30284	65	1430	24	1.678321678	0.339698966	1027|5683|5686|5687|5689|5690|5691|5693|5694|5700|5701|5702|5705|5708|5709|5713|5714|5717|5719|7314|7316|7979|9861|11047	CDKN1B|PSMA2|PSMA5|PSMA6|PSMB1|PSMB2|PSMB3|PSMB5|PSMB6|PSMC1|PSMC2|PSMC3|PSMC5|PSMD2|PSMD3|PSMD7|PSMD8|PSMD11|PSMD13|UBB|UBC|SEM1|PSMD6|ADRM1	-13.134196	0	1	0	0	-53.27545138	17.32714558
1	-15.05045592	GO:0002521	M1	1	0	GO Biological Processes	19	leukocyte differentiation	19_GO:0032502 developmental process	-15.05045592	3.131901901	9.865204965	30284	426	1430	63	4.405594406	0.542688322	100|142|292|302|387|537|567|581|602|915|916|920|931|944|972|973|975|1316|1435|1437|1499|2185|2625|3123|3146|3428|3458|3507|3586|3676|3688|3716|3930|3932|3956|4615|4627|4775|5026|5788|6504|7305|7351|7412|7535|8111|8320|8651|8809|8837|9452|9760|10312|10538|22806|29851|30009|50943|54440|57580|64218|112616|114836	ADA|PARP1|SLC25A5|ANXA2|RHOA|ATP6AP1|B2M|BAX|BCL3|CD3D|CD3E|CD4|MS4A1|TNFSF8|CD74|CD79A|CD81|KLF6|CSF1|CSF2|CTNNB1|PTK2B|GATA3|HLA-DRB1|HMGB1|IFI16|IFNG|IGHM|IL10|ITGA4|ITGB1|JAK1|LBR|LCK|LGALS1|MYD88|MYH9|NFATC3|P2RX5|PTPRC|SLAMF1|TYROBP|UCP2|VCAM1|ZAP70|GPR68|EOMES|SOCS1|IL18R1|CFLAR|ITM2A|TOX|TCIRG1|BATF|IKZF3|ICOS|TBX21|FOXP3|SASH3|PREX1|SEMA4A|CMTM7|SLAMF6	-13.07261411	0	7	0	0	-30.75095301	4.764965035
1	-15.00446622	GO:0072522	M1	1	0	GO Biological Processes	19	purine-containing compound biosynthetic process	19_GO:0009987 cellular process	-15.00446622	4.038105962	10.4307512	30284	236	1430	45	3.146853147	0.461665145	47|100|498|506|509|513|514|515|516|517|518|521|522|527|539|1738|2987|3251|4522|4710|4716|4717|4718|4720|4722|4725|4729|5162|6389|6391|9200|9551|9556|10476|10632|11001|11332|51079|51703|51816|55739|60481|83666|84833|84875	ACLY|ADA|ATP5F1A|ATP5F1B|ATP5F1C|ATP5F1D|ATP5F1E|ATP5PB|ATP5MC1|ATP5MC2|ATP5MC3|ATP5ME|ATP5PF|ATP6V0C|ATP5PO|DLD|GUK1|HPRT1|MTHFD1|NDUFB4|NDUFB10|NDUFC1|NDUFC2|NDUFS2|NDUFS3|NDUFS5|NDUFV2|PDHB|SDHA|SDHC|HACD1|ATP5MF|ATP5MJ|ATP5PD|ATP5MG|SLC27A2|ACOT7|NDUFA13|ACSL5|ADA2|NAXD|ELOVL5|PARP9|ATP5MK|PARP10	-13.02986787	0	9	0	0	-25.10744098	18.53041958
1	-15.00398181	GO:0009896	M1	1	0	GO Biological Processes	19	positive regulation of catabolic process	19_GO:0048518 positive regulation of biological process	-15.00398181	2.684960048	9.522136918	30284	631	1430	80	5.594405594	0.607726006	154|292|348|581|868|975|1027|1642|2185|2926|3146|3162|3303|3304|3320|3458|4478|4946|5436|5700|5701|5702|5704|5705|6613|6829|6923|7128|7133|7319|7415|7416|7430|7503|7805|7879|8878|9125|9528|9709|9812|9817|9978|10133|10134|10241|10346|10399|11040|11140|11315|11337|23130|23318|25976|27244|28960|29997|51079|51100|51160|51429|55823|57535|64115|64326|79156|79670|79888|79899|81542|81603|84231|93974|9424…	ADRB2|SLC25A5|APOE|BAX|CBLB|CD81|CDKN1B|DDB1|PTK2B|GRSF1|HMGB1|HMOX1|HSPA1A|HSPA1B|HSP90AA1|IFNG|MSN|OAZ1|POLR2G|PSMC1|PSMC2|PSMC3|PSMC4|PSMC5|SUMO2|SUPT5H|ELOB|TNFAIP3|TNFRSF1B|UBE2A|VCP|VDAC1|EZR|XIST|LAPTM5|RAB7A|SQSTM1|CNOT9|TMEM59|HERPUD1|DELE1|KEAP1|RBX1|OPTN|BCAP31|CALCOCO2|TRIM22|RACK1|PIM2|CDC37|PARK7|GABARAP|ATG2A|TUT4|TIPARP|SESN1|DCPS|NOP53|NDUFA13|SH3GLB1|VPS28|SNX9|VPS11|ELAPOR1|VSI…	-13.02986787	0	21	0	0	-17.20141752	3.836525793
1	-15.00077271	GO:1903131	M1	1	0	GO Biological Processes	19	mononuclear cell differentiation	19_GO:0032502 developmental process	-15.00077271	3.353123543	9.998862809	30284	360	1430	57	3.986013986	0.517331163	100|142|292|387|567|581|602|915|916|920|931|944|972|973|1316|1435|1437|1499|2185|2625|3123|3146|3428|3458|3507|3586|3676|3688|3716|3932|3956|4615|4627|4775|5788|6504|7351|7412|7535|8111|8320|8651|8809|8837|9452|9760|10312|10538|22806|29851|30009|50943|54440|57580|64218|112616|114836	ADA|PARP1|SLC25A5|RHOA|B2M|BAX|BCL3|CD3D|CD3E|CD4|MS4A1|TNFSF8|CD74|CD79A|KLF6|CSF1|CSF2|CTNNB1|PTK2B|GATA3|HLA-DRB1|HMGB1|IFI16|IFNG|IGHM|IL10|ITGA4|ITGB1|JAK1|LCK|LGALS1|MYD88|MYH9|NFATC3|PTPRC|SLAMF1|UCP2|VCAM1|ZAP70|GPR68|EOMES|SOCS1|IL18R1|CFLAR|ITM2A|TOX|TCIRG1|BATF|IKZF3|ICOS|TBX21|FOXP3|SASH3|PREX1|SEMA4A|CMTM7|SLAMF6	-13.02851077	0	7	0	0	-30.75095301	4.764965035
1	-14.99401309	GO:0002768	M1	1	0	GO Biological Processes	19	immune response-regulating cell surface receptor signaling pathway	19_GO:0002376 immune system process	-14.99401309	3.702381535	10.22228498	30284	286	1430	50	3.496503497	0.48575859	100|581|868|915|916|919|931|952|973|1445|1493|2533|2534|2625|3071|3105|3115|3119|3123|3458|3507|3514|3539|3824|3932|3937|4615|4792|4938|5142|5777|5788|6967|7187|7305|7535|8631|9214|10384|10616|11118|23180|28755|28834|50943|64005|65125|84174|131450|151888	ADA|BAX|CBLB|CD3D|CD3E|CD247|MS4A1|CD38|CD79A|CSK|CTLA4|FYB1|FYN|GATA3|NCKAP1L|HLA-A|HLA-DPB1|HLA-DQB1|HLA-DRB1|IFNG|IGHM|IGKC|IGLC3|KLRD1|LCK|LCP2|MYD88|NFKBIA|OAS1|PDE4B|PTPN6|PTPRC|TRGC2|TRAF3|TYROBP|ZAP70|SKAP1|FCMR|BTN3A3|RBCK1|BTN3A2|RFTN1|TRAC|IGLC7|FOXP3|MYO1G|WNK1|SLA2|CD200R1|BTLA	-13.02359529	0	4	0	0	-34.23137034	5.57305852
1	-14.97618996	hsa05320	M1	1	0	KEGG Pathway	24	Autoimmune thyroid disease		-14.97618996	8.627920228	12.48959634	30284	54	1430	22	1.538461538	0.325468237	355|356|1493|3002|3105|3106|3107|3108|3109|3113|3115|3117|3118|3119|3122|3123|3127|3133|3134|3586|5551|7253	FAS|FASLG|CTLA4|GZMB|HLA-A|HLA-B|HLA-C|HLA-DMA|HLA-DMB|HLA-DPA1|HLA-DPB1|HLA-DQA1|HLA-DQA2|HLA-DQB1|HLA-DRA|HLA-DRB1|HLA-DRB5|HLA-E|HLA-F|IL10|PRF1|TSHR	-13.0076085	0	6	0	0	-31.42024035	15.88321678
1	-14.94525343	R-HSA-8951664	M1	1	0	Reactome Gene Sets	6	Neddylation		-14.94525343	4.363228731	10.59674267	30284	199	1430	41	2.867132867	0.441305149	1642|2873|5683|5686|5687|5689|5690|5691|5693|5694|5700|5701|5702|5705|5708|5709|5713|5714|5717|5719|7314|7316|7322|7353|7415|7979|8878|9039|9817|9861|9978|10072|10489|10980|11047|23412|51138|54939|54951|114907|140739	DDB1|GPS1|PSMA2|PSMA5|PSMA6|PSMB1|PSMB2|PSMB3|PSMB5|PSMB6|PSMC1|PSMC2|PSMC3|PSMC5|PSMD2|PSMD3|PSMD7|PSMD8|PSMD11|PSMD13|UBB|UBC|UBE2D2|UFD1|VCP|SEM1|SQSTM1|UBA3|KEAP1|PSMD6|RBX1|DPP3|LRRC41|COPS6|ADRM1|COMMD3|COPS4|COMMD4|COMMD8|FBXO32|UBE2F	-12.97850058	0	1	0	0	-53.27545138	17.32714558
1	-14.90404594	GO:0002764	M1	1	0	GO Biological Processes	19	immune response-regulating signaling pathway	19_GO:0002376 immune system process	-14.90404594	3.216854032	9.872892464	30284	395	1430	60	4.195804196	0.530190391	100|581|834|868|915|916|919|931|952|973|1445|1493|1520|2533|2534|2625|3071|3105|3115|3119|3123|3458|3507|3514|3539|3824|3904|3932|3937|4615|4792|4938|5142|5777|5788|6967|7128|7187|7305|7531|7535|8631|9214|9261|9447|10318|10384|10616|11118|23180|23325|28755|28834|50943|64005|65125|84174|84868|131450|151888	ADA|BAX|CASP1|CBLB|CD3D|CD3E|CD247|MS4A1|CD38|CD79A|CSK|CTLA4|CTSS|FYB1|FYN|GATA3|NCKAP1L|HLA-A|HLA-DPB1|HLA-DQB1|HLA-DRB1|IFNG|IGHM|IGKC|IGLC3|KLRD1|LAIR2|LCK|LCP2|MYD88|NFKBIA|OAS1|PDE4B|PTPN6|PTPRC|TRGC2|TNFAIP3|TRAF3|TYROBP|YWHAE|ZAP70|SKAP1|FCMR|MAPKAPK2|AIM2|TNIP1|BTN3A3|RBCK1|BTN3A2|RFTN1|WASHC4|TRAC|IGLC7|FOXP3|MYO1G|WNK1|SLA2|HAVCR2|CD200R1|BTLA	-12.93911404	0	4	0	0	-34.23137034	5.57305852
1	-14.88583337	R-HSA-8939236	M1	1	0	Reactome Gene Sets	6	RUNX1 regulates transcription of genes involved in differentiation of HSCs		-14.88583337	6.14151049	11.46480793	30284	100	1430	29	2.027972028	0.372746874	2625|3020|5683|5686|5687|5689|5690|5691|5693|5694|5700|5701|5702|5705|5708|5709|5713|5714|5717|5719|7314|7316|7979|8334|8341|8364|9861|11047|94239	GATA3|H3-3A|PSMA2|PSMA5|PSMA6|PSMB1|PSMB2|PSMB3|PSMB5|PSMB6|PSMC1|PSMC2|PSMC3|PSMC5|PSMD2|PSMD3|PSMD7|PSMD8|PSMD11|PSMD13|UBB|UBC|SEM1|H2AC6|H2BC15|H4C3|PSMD6|ADRM1|H2AZ2	-12.92271481	0	1	0	0	-53.27545138	17.32714558
1	-14.84386835	WP2059	M1	1	0	WikiPathways	27	Alzheimer 39 s disease and miRNA effects		-14.84386835	3.793006993	10.22415595	30284	268	1430	48	3.356643357	0.476289036	292|348|355|369|805|808|823|824|836|840|1435|1460|1499|2597|3028|3708|5682|5683|5684|5686|5687|5688|5689|5690|5691|5693|5694|5700|5701|5702|5704|5705|5707|5708|5709|5710|5713|5714|5719|7186|7277|7416|7979|9861|11047|23130|55851|80326	SLC25A5|APOE|FAS|ARAF|CALM2|CALM3|CAPN1|CAPN2|CASP3|CASP7|CSF1|CSNK2B|CTNNB1|GAPDH|HSD17B10|ITPR1|PSMA1|PSMA2|PSMA3|PSMA5|PSMA6|PSMA7|PSMB1|PSMB2|PSMB3|PSMB5|PSMB6|PSMC1|PSMC2|PSMC3|PSMC4|PSMC5|PSMD1|PSMD2|PSMD3|PSMD4|PSMD7|PSMD8|PSMD13|TRAF2|TUBA4A|VDAC1|SEM1|PSMD6|ADRM1|ATG2A|PSENEN|WNT10A	-12.88255559	0	1	0	0	-53.27545138	17.32714558
1	-14.82299062	R-HSA-202427	M1	1	0	Reactome Gene Sets	6	Phosphorylation of CD3 and TCR zeta chains		-14.82299062	14.43928798	14.03793543	30284	22	1430	15	1.048951049	0.269413773	915|916|919|920|1445|3113|3115|3117|3118|3119|3122|3123|3127|3932|5788	CD3D|CD3E|CD247|CD4|CSK|HLA-DPA1|HLA-DPB1|HLA-DQA1|HLA-DQA2|HLA-DQB1|HLA-DRA|HLA-DRB1|HLA-DRB5|LCK|PTPRC	-12.86347618	0	6	0	0	-31.42024035	15.88321678
1	-14.79964838	hsa04940	M1	1	0	KEGG Pathway	24	Type I diabetes mellitus		-14.79964838	9.62619199	12.74732381	30284	44	1430	20	1.398601399	0.310542109	355|356|3002|3105|3106|3107|3108|3109|3113|3115|3117|3118|3119|3122|3123|3127|3133|3134|3458|5551	FAS|FASLG|GZMB|HLA-A|HLA-B|HLA-C|HLA-DMA|HLA-DMB|HLA-DPA1|HLA-DPB1|HLA-DQA1|HLA-DQA2|HLA-DQB1|HLA-DRA|HLA-DRB1|HLA-DRB5|HLA-E|HLA-F|IFNG|PRF1	-12.84192485	0	6	0	0	-31.42024035	15.88321678
1	-14.77843725	R-HSA-195721	M1	1	0	Reactome Gene Sets	6	Signaling by WNT		-14.77843725	3.778906595	10.19167037	30284	269	1430	48	3.356643357	0.476289036	160|387|805|808|1212|1460|1499|2787|3020|3708|5216|5518|5528|5683|5686|5687|5689|5690|5691|5693|5694|5700|5701|5702|5705|5708|5709|5713|5714|5717|5719|5880|7314|7316|7534|7979|8334|8341|8364|8724|9861|9978|11047|50999|80326|94235|94239|123169	AP2A1|RHOA|CALM2|CALM3|CLTB|CSNK2B|CTNNB1|GNG5|H3-3A|ITPR1|PFN1|PPP2R1A|PPP2R5D|PSMA2|PSMA5|PSMA6|PSMB1|PSMB2|PSMB3|PSMB5|PSMB6|PSMC1|PSMC2|PSMC3|PSMC5|PSMD2|PSMD3|PSMD7|PSMD8|PSMD11|PSMD13|RAC2|UBB|UBC|YWHAZ|SEM1|H2AC6|H2BC15|H4C3|SNX3|PSMD6|RBX1|ADRM1|TMED5|WNT10A|GNG8|H2AZ2|LEO1	-12.82249727	0	1	0	0	-53.27545138	17.32714558
1	-14.75869546	GO:0009201	M1	1	0	GO Biological Processes	19	ribonucleoside triphosphate biosynthetic process	19_GO:0009987 cellular process	-14.75869546	6.080703455	11.38591102	30284	101	1430	29	2.027972028	0.372746874	498|506|509|513|514|515|516|517|518|521|522|527|539|4710|4716|4717|4718|4720|4722|4725|4729|6389|6391|9551|9556|10476|10632|51079|84833	ATP5F1A|ATP5F1B|ATP5F1C|ATP5F1D|ATP5F1E|ATP5PB|ATP5MC1|ATP5MC2|ATP5MC3|ATP5ME|ATP5PF|ATP6V0C|ATP5PO|NDUFB4|NDUFB10|NDUFC1|NDUFC2|NDUFS2|NDUFS3|NDUFS5|NDUFV2|SDHA|SDHC|ATP5MF|ATP5MJ|ATP5PD|ATP5MG|NDUFA13|ATP5MK	-12.80453174	0	9	0	0	-25.10744098	18.53041958
1	-14.73853645	R-HSA-69481	M1	1	0	Reactome Gene Sets	6	G2/M Checkpoints		-14.73853645	5.294405594	11.00769573	30284	132	1430	33	2.307692308	0.397055409	4174|4361|5683|5686|5687|5689|5690|5691|5693|5694|5700|5701|5702|5705|5708|5709|5713|5714|5717|5719|6117|7314|7316|7531|7534|7979|8341|8364|9577|9861|10971|11047|83695	MCM5|MRE11|PSMA2|PSMA5|PSMA6|PSMB1|PSMB2|PSMB3|PSMB5|PSMB6|PSMC1|PSMC2|PSMC3|PSMC5|PSMD2|PSMD3|PSMD7|PSMD8|PSMD11|PSMD13|RPA1|UBB|UBC|YWHAE|YWHAZ|SEM1|H2BC15|H4C3|BABAM2|PSMD6|YWHAQ|ADRM1|RHNO1	-12.78614176	0	1	0	0	-53.27545138	17.32714558
1	-14.73144374	R-HSA-68886	M1	1	0	Reactome Gene Sets	6	M Phase		-14.73144374	3.350132354	9.90159246	30284	354	1430	56	3.916083916	0.512959791	1460|2010|2029|3020|3320|3930|5518|5528|5683|5686|5687|5689|5690|5691|5693|5694|5700|5701|5702|5705|5708|5709|5713|5714|5717|5719|5901|7175|7277|7314|7316|7329|7531|7979|8334|8341|8364|8655|9126|9184|9232|9663|9861|10051|10121|10403|10540|10726|10776|11047|11258|27243|79023|81876|94239|348235	CSNK2B|EMD|ENSA|H3-3A|HSP90AA1|LBR|PPP2R1A|PPP2R5D|PSMA2|PSMA5|PSMA6|PSMB1|PSMB2|PSMB3|PSMB5|PSMB6|PSMC1|PSMC2|PSMC3|PSMC5|PSMD2|PSMD3|PSMD7|PSMD8|PSMD11|PSMD13|RAN|TPR|TUBA4A|UBB|UBC|UBE2I|YWHAE|SEM1|H2AC6|H2BC15|H4C3|DYNLL1|SMC3|BUB3|PTTG1|LPIN2|PSMD6|SMC4|ACTR1A|NDC80|DCTN2|NUDC|ARPP19|ADRM1|DCTN3|CHMP2A|NUP37|RAB1B|H2AZ2|SKA2	-12.78081089	0	1	0	0	-53.27545138	17.32714558
1	-14.68948076	GO:0009142	M1	1	0	GO Biological Processes	19	nucleoside triphosphate biosynthetic process	19_GO:0009987 cellular process	-14.68948076	5.828703407	11.24306169	30284	109	1430	30	2.097902098	0.37898375	498|506|509|513|514|515|516|517|518|521|522|527|539|4710|4716|4717|4718|4720|4722|4725|4729|6389|6391|7298|9551|9556|10476|10632|51079|84833	ATP5F1A|ATP5F1B|ATP5F1C|ATP5F1D|ATP5F1E|ATP5PB|ATP5MC1|ATP5MC2|ATP5MC3|ATP5ME|ATP5PF|ATP6V0C|ATP5PO|NDUFB4|NDUFB10|NDUFC1|NDUFC2|NDUFS2|NDUFS3|NDUFS5|NDUFV2|SDHA|SDHC|TYMS|ATP5MF|ATP5MJ|ATP5PD|ATP5MG|NDUFA13|ATP5MK	-12.74060264	0	9	0	0	-25.10744098	18.53041958
1	-14.62972456	hsa05130	M1	1	0	KEGG Pathway	24	Pathogenic Escherichia coli infection		-14.62972456	4.277253781	10.42981033	30284	203	1430	41	2.867132867	0.441305149	60|71|355|356|375|387|581|834|836|837|840|2149|2534|2597|3059|3071|3688|4542|4615|4627|4691|4792|5777|5781|5879|7009|7186|7277|7430|7456|9170|9368|9632|10006|10061|10093|10094|10109|55845|64005|81873	ACTB|ACTG1|FAS|FASLG|ARF1|RHOA|BAX|CASP1|CASP3|CASP4|CASP7|F2R|FYN|GAPDH|HCLS1|NCKAP1L|ITGB1|MYO1F|MYD88|MYH9|NCL|NFKBIA|PTPN6|PTPN11|RAC1|TMBIM6|TRAF2|TUBA4A|EZR|WIPF1|LPAR2|NHERF1|SEC24C|ABI1|ABCF2|ARPC4|ARPC3|ARPC2|BRK1|MYO1G|ARPC5L	-12.6825941	0	30	1	1	-14.62972456	4.277253781
1	-14.62009966	R-HSA-202430	M1	1	0	Reactome Gene Sets	6	Translocation of ZAP-70 to Immunological synapse		-14.62009966	15.60456386	14.17618939	30284	19	1430	14	0.979020979	0.260370387	915|916|919|920|3113|3115|3117|3118|3119|3122|3123|3127|3932|7535	CD3D|CD3E|CD247|CD4|HLA-DPA1|HLA-DPB1|HLA-DQA1|HLA-DQA2|HLA-DQB1|HLA-DRA|HLA-DRB1|HLA-DRB5|LCK|ZAP70	-12.67470987	0	6	0	0	-31.42024035	15.88321678
1	-14.56874291	CORUM:192	M1	1	0	CORUM	33	PA28-20S proteasome		-14.56874291	17.20681818	14.4354505	30284	16	1430	13	0.909090909	0.250987761	5682|5683|5684|5686|5687|5688|5689|5690|5691|5693|5694|5720|5721	PSMA1|PSMA2|PSMA3|PSMA5|PSMA6|PSMA7|PSMB1|PSMB2|PSMB3|PSMB5|PSMB6|PSME1|PSME2	-12.62508683	0	1	0	0	-53.27545138	17.32714558
1	-14.56420851	M54	M1	1	0	Canonical Pathways	11	PID IL12 2PATHWAY		-14.56420851	7.856214753	12.03048427	30284	62	1430	23	1.608391608	0.332664847	356|567|915|916|919|920|1234|3001|3002|3105|3122|3458|3560|3932|4616|6348|6351|6772|7879|8320|8651|8809|30009	FASLG|B2M|CD3D|CD3E|CD247|CD4|CCR5|GZMA|GZMB|HLA-A|HLA-DRA|IFNG|IL2RB|LCK|GADD45B|CCL3|CCL4|STAT1|RAB7A|EOMES|SOCS1|IL18R1|TBX21	-12.62227925	0	31	1	1	-14.56420851	7.856214753
1	-14.5522033	GO:0002695	M1	1	0	GO Biological Processes	19	negative regulation of leukocyte activation	19_GO:0002376 immune system process	-14.5522033	4.25628685	10.38874955	30284	204	1430	41	2.867132867	0.441305149	836|864|868|972|1493|3123|3133|3146|3398|3586|3902|3956|3958|3965|4345|5133|5777|5781|5788|6375|6385|7128|7305|7805|8530|8651|8764|8832|9750|10875|23208|23240|30009|50943|56253|57162|64092|64115|84868|201633|374403	CASP3|RUNX3|CBLB|CD74|CTLA4|HLA-DRB1|HLA-E|HMGB1|ID2|IL10|LAG3|LGALS1|LGALS3|LGALS9|CD200|PDCD1|PTPN6|PTPN11|PTPRC|XCL1|SDC4|TNFAIP3|TYROBP|LAPTM5|CST7|SOCS1|TNFRSF14|CD84|RIPOR2|FGL2|SYT11|TMEM131L|TBX21|FOXP3|CRTAM|PELI1|SAMSN1|VSIR|HAVCR2|TIGIT|TBC1D10C	-12.61199402	0	3	0	0	-38.37169419	5.243982684
1	-14.52017689	GO:0000377	M1	1	0	GO Biological Processes	19	RNA splicing, via transesterification reactions with bulged adenosine as nucleophile	19_GO:0009987 cellular process	-14.52017689	3.723538	10.0632667	30284	273	1430	48	3.356643357	0.476289036	988|1207|1655|3181|3183|3185|3189|3190|3192|3312|3550|4236|4670|4809|6429|6629|6634|6733|8220|8233|9343|9939|10078|10236|10262|10291|10421|10492|10713|10992|11066|11193|22827|22889|22913|22938|23451|23517|26121|28960|51503|55702|57819|79005|79171|85437|220988|642659	CDC5L|CLNS1A|DDX5|HNRNPA2B1|HNRNPC|HNRNPF|HNRNPH3|HNRNPK|HNRNPU|HSPA8|IK|MFAP1|HNRNPM|SNU13|SRSF4|SNRPB2|SNRPD3|SRPK2|ESS2|ZRSR2|EFTUD2|RBM8A|TSSC4|HNRNPR|SF3B4|SF3A1|CD2BP2|SYNCRIP|USP39|SF3B2|SNRNP35|WBP4|PUF60|KHDC4|RALY|SNW1|SF3B1|MTREX|PRPF31|DCPS|CWC15|YJU2|LSM2|SCNM1|RBM42|ZCRB1|HNRNPA3|HNRNPA1L3	-12.58338727	0	14	0	0	-21.24544587	6.433708064
1	-14.52017689	GO:0000398	M1	1	0	GO Biological Processes	19	mRNA splicing, via spliceosome	19_GO:0009987 cellular process	-14.52017689	3.723538	10.0632667	30284	273	1430	48	3.356643357	0.476289036	988|1207|1655|3181|3183|3185|3189|3190|3192|3312|3550|4236|4670|4809|6429|6629|6634|6733|8220|8233|9343|9939|10078|10236|10262|10291|10421|10492|10713|10992|11066|11193|22827|22889|22913|22938|23451|23517|26121|28960|51503|55702|57819|79005|79171|85437|220988|642659	CDC5L|CLNS1A|DDX5|HNRNPA2B1|HNRNPC|HNRNPF|HNRNPH3|HNRNPK|HNRNPU|HSPA8|IK|MFAP1|HNRNPM|SNU13|SRSF4|SNRPB2|SNRPD3|SRPK2|ESS2|ZRSR2|EFTUD2|RBM8A|TSSC4|HNRNPR|SF3B4|SF3A1|CD2BP2|SYNCRIP|USP39|SF3B2|SNRNP35|WBP4|PUF60|KHDC4|RALY|SNW1|SF3B1|MTREX|PRPF31|DCPS|CWC15|YJU2|LSM2|SCNM1|RBM42|ZCRB1|HNRNPA3|HNRNPA1L3	-12.58338727	0	14	0	0	-21.24544587	6.433708064
1	-14.51664653	R-HSA-68882	M1	1	0	Reactome Gene Sets	6	Mitotic Anaphase		-14.51664653	4.440469208	10.47779222	30284	186	1430	39	2.727272727	0.430716801	2010|3930|5518|5528|5683|5686|5687|5689|5690|5691|5693|5694|5700|5701|5702|5705|5708|5709|5713|5714|5717|5719|5901|7277|7314|7316|7329|7979|8655|9126|9184|9232|9861|10403|10726|11047|27243|79023|348235	EMD|LBR|PPP2R1A|PPP2R5D|PSMA2|PSMA5|PSMA6|PSMB1|PSMB2|PSMB3|PSMB5|PSMB6|PSMC1|PSMC2|PSMC3|PSMC5|PSMD2|PSMD3|PSMD7|PSMD8|PSMD11|PSMD13|RAN|TUBA4A|UBB|UBC|UBE2I|SEM1|DYNLL1|SMC3|BUB3|PTTG1|PSMD6|NDC80|NUDC|ADRM1|CHMP2A|NUP37|SKA2	-12.58155669	0	1	0	0	-53.27545138	17.32714558
1	-14.50951257	GO:0019882	M1	1	0	GO Biological Processes	19	antigen processing and presentation	19_GO:0002376 immune system process	-14.50951257	5.962631543	11.23125492	30284	103	1430	29	2.027972028	0.372746874	567|811|972|1520|2923|3105|3106|3107|3108|3109|3113|3115|3117|3118|3119|3122|3123|3127|3133|3134|5696|5720|5873|6890|6891|9363|23180|51762|64167	B2M|CALR|CD74|CTSS|PDIA3|HLA-A|HLA-B|HLA-C|HLA-DMA|HLA-DMB|HLA-DPA1|HLA-DPB1|HLA-DQA1|HLA-DQA2|HLA-DQB1|HLA-DRA|HLA-DRB1|HLA-DRB5|HLA-E|HLA-F|PSMB8|PSME1|RAB27A|TAP1|TAP2|RAB33A|RFTN1|RAB8B|ERAP2	-12.57611589	0	6	0	0	-31.42024035	15.88321678
1	-14.50157672	GO:0043065	M1	1	0	GO Biological Processes	19	positive regulation of apoptotic process	19_GO:0048518 positive regulation of biological process	-14.50157672	2.75420748	9.404022892	30284	569	1430	74	5.174825175	0.585789588	355|356|429|581|598|694|824|836|837|840|1075|1493|1499|2149|2833|2923|3001|3146|3162|3301|3313|3458|3586|3663|3676|3688|3708|3932|3956|3965|4170|4616|4775|5133|5499|5518|5524|5788|5978|6348|6352|6647|6733|7133|7186|7314|7416|7421|8644|8682|8837|8878|9368|10018|10134|10284|10399|10550|10616|10628|10955|11315|22822|27113|29844|51063|51079|51118|51447|79156|81618|84231|84893|94241	FAS|FASLG|ASCL1|BAX|BCL2L1|BTG1|CAPN2|CASP3|CASP4|CASP7|CTSC|CTLA4|CTNNB1|F2R|CXCR3|PDIA3|GZMA|HMGB1|HMOX1|DNAJA1|HSPA9|IFNG|IL10|IRF5|ITGA4|ITGB1|ITPR1|LCK|LGALS1|LGALS9|MCL1|GADD45B|NFATC3|PDCD1|PPP1CA|PPP2R1A|PTPA|PTPRC|REST|CCL3|CCL5|SOD1|SRPK2|TNFRSF1B|TRAF2|UBB|VDAC1|VDR|AKR1C3|PEA15|CFLAR|SQSTM1|NHERF1|BCL2L11|BCAP31|SAP18|RACK1|ARL6IP5|RBCK1|TXNIP|SERINC3|PARK7|PHLDA1|BBC3|TFPT|CALHM2|NDU…	-12.56986662	0	28	0	0	-15.82564632	4.561334051
1	-14.43498215	R-HSA-2555396	M1	1	0	Reactome Gene Sets	6	Mitotic Metaphase and Anaphase		-14.43498215	4.416723384	10.43358293	30284	187	1430	39	2.727272727	0.430716801	2010|3930|5518|5528|5683|5686|5687|5689|5690|5691|5693|5694|5700|5701|5702|5705|5708|5709|5713|5714|5717|5719|5901|7277|7314|7316|7329|7979|8655|9126|9184|9232|9861|10403|10726|11047|27243|79023|348235	EMD|LBR|PPP2R1A|PPP2R5D|PSMA2|PSMA5|PSMA6|PSMB1|PSMB2|PSMB3|PSMB5|PSMB6|PSMC1|PSMC2|PSMC3|PSMC5|PSMD2|PSMD3|PSMD7|PSMD8|PSMD11|PSMD13|RAN|TUBA4A|UBB|UBC|UBE2I|SEM1|DYNLL1|SMC3|BUB3|PTTG1|PSMD6|NDC80|NUDC|ADRM1|CHMP2A|NUP37|SKA2	-12.50495211	0	1	0	0	-53.27545138	17.32714558
1	-14.43049957	GO:0016071	M1	1	0	GO Biological Processes	19	mRNA metabolic process	19_GO:0009987 cellular process	-14.43049957	2.622615774	9.28051248	30284	646	1430	80	5.594405594	0.607726006	103|302|988|1207|1655|2926|3181|3183|3185|3189|3190|3192|3303|3304|3312|3550|3958|4236|4670|4809|4904|5393|5436|6429|6629|6634|6733|6830|7421|8220|8233|9125|9343|9939|9967|10078|10236|10262|10284|10291|10421|10492|10713|10992|11051|11066|11193|22827|22889|22913|22938|23091|23318|23451|23517|25962|26121|27044|28960|51503|51593|55702|57819|79005|79042|79171|79670|79828|81608|83640|85437|92906|12316…	ADAR|ANXA2|CDC5L|CLNS1A|DDX5|GRSF1|HNRNPA2B1|HNRNPC|HNRNPF|HNRNPH3|HNRNPK|HNRNPU|HSPA1A|HSPA1B|HSPA8|IK|LGALS3|MFAP1|HNRNPM|SNU13|YBX1|EXOSC9|POLR2G|SRSF4|SNRPB2|SNRPD3|SRPK2|SUPT6H|VDR|ESS2|ZRSR2|CNOT9|EFTUD2|RBM8A|THRAP3|TSSC4|HNRNPR|SF3B4|SAP18|SF3A1|CD2BP2|SYNCRIP|USP39|SF3B2|NUDT21|SNRNP35|WBP4|PUF60|KHDC4|RALY|SNW1|ZC3H13|TUT4|SF3B1|MTREX|VIRMA|PRPF31|SND1|DCPS|CWC15|SRRT|YJU2|LSM2|SCNM1|TS…	-12.50375173	0	14	0	0	-21.24544587	6.433708064
1	-14.43044103	R-HSA-5689880	M1	1	0	Reactome Gene Sets	6	Ub-specific processing proteases		-14.43044103	4.521065451	10.48870869	30284	178	1430	38	2.657342657	0.425311729	154|330|2625|4792|5683|5686|5687|5689|5690|5691|5693|5694|5700|5701|5702|5705|5708|5709|5713|5714|5717|5719|7314|7316|7353|7416|7979|8334|8341|8724|9146|9817|9861|9868|10474|11047|23770|27430	ADRB2|BIRC3|GATA3|NFKBIA|PSMA2|PSMA5|PSMA6|PSMB1|PSMB2|PSMB3|PSMB5|PSMB6|PSMC1|PSMC2|PSMC3|PSMC5|PSMD2|PSMD3|PSMD7|PSMD8|PSMD11|PSMD13|UBB|UBC|UFD1|VDAC1|SEM1|H2AC6|H2BC15|SNX3|HGS|KEAP1|PSMD6|TOMM70|TADA3|ADRM1|FKBP8|MAT2B	-12.50375173	0	1	0	0	-53.27545138	17.32714558
1	-14.39574268	GO:0060627	M1	1	0	GO Biological Processes	19	regulation of vesicle-mediated transport	19_GO:0051179 localization	-14.39574268	2.787548101	9.392198811	30284	547	1430	72	5.034965035	0.578245254	60|71|160|302|348|375|396|567|811|836|868|967|977|1173|1175|1445|1535|3071|3134|3146|3190|3458|3560|3689|3916|3958|3965|4043|4478|5359|5788|5873|5879|5880|5906|5908|5978|6385|6504|6647|7251|7260|7430|7879|8027|8724|8832|9146|9230|9367|9784|10079|10094|10399|10960|11151|11315|23154|23208|27236|27243|29993|51160|51429|54806|55423|55529|55646|55823|64780|90416|326624	ACTB|ACTG1|AP2A1|ANXA2|APOE|ARF1|ARHGDIA|B2M|CALR|CASP3|CBLB|CD63|CD151|AP2M1|AP2S1|CSK|CYBA|NCKAP1L|HLA-F|HMGB1|HNRNPK|IFNG|IL2RB|ITGB2|LAMP1|LGALS3|LGALS9|LRPAP1|MSN|PLSCR1|PTPRC|RAB27A|RAC1|RAC2|RAP1A|RAP1B|REST|SDC4|SLAMF1|SOD1|TSG101|EIPR1|EZR|RAB7A|STAM|SNX3|CD84|HGS|RAB11B|RAB9A|SNX17|ATP9A|ARPC3|RACK1|LMAN2|CORO1A|PARK7|NCDN|SYT11|ARFIP1|CHMP2A|PACSIN1|VPS28|SNX9|AHI1|SIRPG|PIP4P2|LYAR|VP…	-12.47071417	0	32	1	1	-14.39574268	3.737227478
1	-14.38564326	hsa04714	M1	1	0	KEGG Pathway	24	Thermogenesis		-14.38564326	3.965171849	10.15858552	30284	235	1430	44	3.076923077	0.456671488	60|71|498|506|509|513|514|515|516|517|518|521|522|539|1329|1337|1340|1351|1537|4710|4716|4717|4718|4720|4722|4725|4729|6195|6389|6391|6598|6601|7385|7388|9377|9551|10063|10476|10632|29796|51079|51703|57492|284184	ACTB|ACTG1|ATP5F1A|ATP5F1B|ATP5F1C|ATP5F1D|ATP5F1E|ATP5PB|ATP5MC1|ATP5MC2|ATP5MC3|ATP5ME|ATP5PF|ATP5PO|COX5B|COX6A1|COX6B1|COX8A|CYC1|NDUFB4|NDUFB10|NDUFC1|NDUFC2|NDUFS2|NDUFS3|NDUFS5|NDUFV2|RPS6KA1|SDHA|SDHC|SMARCB1|SMARCC2|UQCRC2|UQCRH|COX5A|ATP5MF|COX17|ATP5PD|ATP5MG|UQCR10|NDUFA13|ACSL5|ARID1B|NDUFAF8	-12.4622692	0	9	0	0	-25.10744098	18.53041958
1	-14.33851583	WP5426	M1	1	0	WikiPathways	27	HDAC6 interactions in the central nervous system		-14.33851583	5.672577423	11.02879137	30284	112	1430	30	2.097902098	0.37898375	156|348|581|1460|1499|2185|2547|3301|3312|3315|3320|4190|4615|4627|4739|5052|5499|5879|6647|7277|7415|8878|9636|10121|10133|11315|50943|60672|84557|285025	GRK2|APOE|BAX|CSNK2B|CTNNB1|PTK2B|XRCC6|DNAJA1|HSPA8|HSPB1|HSP90AA1|MDH1|MYD88|MYH9|NEDD9|PRDX1|PPP1CA|RAC1|SOD1|TUBA4A|VCP|SQSTM1|ISG15|ACTR1A|OPTN|PARK7|FOXP3|MIIP|MAP1LC3A|CCDC141	-12.41678995	0	33	1	1	-14.33851583	5.672577423
1	-14.30281781	GO:1902105	M1	1	0	GO Biological Processes	19	regulation of leukocyte differentiation	19_GO:0002376 immune system process	-14.30281781	3.363504731	9.756756819	30284	340	1430	54	3.776223776	0.504082988	60|100|387|639|714|864|914|920|939|972|1435|1493|1499|2547|2625|3059|3071|3106|3122|3123|3146|3398|3458|3586|3902|3956|3965|4739|5777|5788|6348|6598|6601|6647|6935|7305|7535|8111|8651|8744|9760|10538|10875|22806|23240|30009|50943|54440|54997|56253|57492|64115|115352|171392	ACTB|ADA|RHOA|PRDM1|C1QC|RUNX3|CD2|CD4|CD27|CD74|CSF1|CTLA4|CTNNB1|XRCC6|GATA3|HCLS1|NCKAP1L|HLA-B|HLA-DRA|HLA-DRB1|HMGB1|ID2|IFNG|IL10|LAG3|LGALS1|LGALS9|NEDD9|PTPN6|PTPRC|CCL3|SMARCB1|SMARCC2|SOD1|ZEB1|TYROBP|ZAP70|GPR68|SOCS1|TNFSF9|TOX|BATF|FGL2|IKZF3|TMEM131L|TBX21|FOXP3|SASH3|TESC|CRTAM|ARID1B|VSIR|FCRL3|ZNF675	-12.38273388	0	22	0	0	-16.83784645	15.12687313
1	-14.26732565	GO:0000375	M1	1	0	GO Biological Processes	19	RNA splicing, via transesterification reactions	19_GO:0009987 cellular process	-14.26732565	3.669768499	9.937260003	30284	277	1430	48	3.356643357	0.476289036	988|1207|1655|3181|3183|3185|3189|3190|3192|3312|3550|4236|4670|4809|6429|6629|6634|6733|8220|8233|9343|9939|10078|10236|10262|10291|10421|10492|10713|10992|11066|11193|22827|22889|22913|22938|23451|23517|26121|28960|51503|55702|57819|79005|79171|85437|220988|642659	CDC5L|CLNS1A|DDX5|HNRNPA2B1|HNRNPC|HNRNPF|HNRNPH3|HNRNPK|HNRNPU|HSPA8|IK|MFAP1|HNRNPM|SNU13|SRSF4|SNRPB2|SNRPD3|SRPK2|ESS2|ZRSR2|EFTUD2|RBM8A|TSSC4|HNRNPR|SF3B4|SF3A1|CD2BP2|SYNCRIP|USP39|SF3B2|SNRNP35|WBP4|PUF60|KHDC4|RALY|SNW1|SF3B1|MTREX|PRPF31|DCPS|CWC15|YJU2|LSM2|SCNM1|RBM42|ZCRB1|HNRNPA3|HNRNPA1L3	-12.35003409	0	14	0	0	-21.24544587	6.433708064
1	-14.26685263	hsa05416	M1	1	0	KEGG Pathway	24	Viral myocarditis		-14.26685263	7.260899101	11.67470904	30284	70	1430	24	1.678321678	0.339698966	60|71|836|2534|3105|3106|3107|3108|3109|3113|3115|3117|3118|3119|3122|3123|3127|3133|3134|3683|3689|5551|5879|5880	ACTB|ACTG1|CASP3|FYN|HLA-A|HLA-B|HLA-C|HLA-DMA|HLA-DMB|HLA-DPA1|HLA-DPB1|HLA-DQA1|HLA-DQA2|HLA-DQB1|HLA-DRA|HLA-DRB1|HLA-DRB5|HLA-E|HLA-F|ITGAL|ITGB2|PRF1|RAC1|RAC2	-12.35003409	0	6	0	0	-31.42024035	15.88321678
1	-14.26167693	GO:0050866	M1	1	0	GO Biological Processes	19	negative regulation of cell activation	19_GO:0048519 negative regulation of biological process	-14.26167693	4.011620098	10.13922482	30284	227	1430	43	3.006993007	0.451615046	348|836|864|868|972|1493|3123|3133|3146|3398|3586|3902|3956|3958|3965|4345|5133|5777|5781|5788|6375|6385|7128|7305|7805|8530|8651|8764|8832|9750|10875|23208|23240|30009|50943|56253|57162|64092|64115|81542|84868|201633|374403	APOE|CASP3|RUNX3|CBLB|CD74|CTLA4|HLA-DRB1|HLA-E|HMGB1|ID2|IL10|LAG3|LGALS1|LGALS3|LGALS9|CD200|PDCD1|PTPN6|PTPN11|PTPRC|XCL1|SDC4|TNFAIP3|TYROBP|LAPTM5|CST7|SOCS1|TNFRSF14|CD84|RIPOR2|FGL2|SYT11|TMEM131L|TBX21|FOXP3|CRTAM|PELI1|SAMSN1|VSIR|TMX1|HAVCR2|TIGIT|TBC1D10C	-12.34648192	0	3	0	0	-38.37169419	5.243982684
1	-14.21303469	GO:0042776	M1	1	0	GO Biological Processes	19	proton motive force-driven mitochondrial ATP synthesis	19_GO:0009987 cellular process	-14.21303469	7.610708042	11.78569472	30284	64	1430	23	1.608391608	0.332664847	498|506|509|513|514|515|521|522|539|4710|4716|4717|4718|4720|4722|4725|4729|6389|6391|9551|10476|10632|51079	ATP5F1A|ATP5F1B|ATP5F1C|ATP5F1D|ATP5F1E|ATP5PB|ATP5ME|ATP5PF|ATP5PO|NDUFB4|NDUFB10|NDUFC1|NDUFC2|NDUFS2|NDUFS3|NDUFS5|NDUFV2|SDHA|SDHC|ATP5MF|ATP5PD|ATP5MG|NDUFA13	-12.29945717	0	9	0	0	-25.10744098	18.53041958
1	-14.19978153	GO:0006914	M1	1	0	GO Biological Processes	19	autophagy	19_GO:0009987 cellular process	-14.19978153	3.39097881	9.737198288	30284	331	1430	53	3.706293706	0.499575174	310|550|2631|3146|3162|3312|3320|3428|3920|4077|5828|7009|7251|7415|7879|8027|8832|8878|8887|9146|9342|9363|9528|9907|10133|10241|10312|11040|11315|11337|11345|23130|23208|27243|29100|29919|51100|51160|51399|51510|54463|54472|55823|57535|79137|79720|81631|81876|83460|84313|84557|94241|162427	ANXA7|AUP1|NIPSNAP2|HMGB1|HMOX1|HSPA8|HSP90AA1|IFI16|LAMP2|NBR1|PEX2|TMBIM6|TSG101|VCP|RAB7A|STAM|CD84|SQSTM1|TAX1BP1|HGS|SNAP29|RAB33A|TMEM59|AP5Z1|OPTN|CALCOCO2|TCIRG1|PIM2|PARK7|GABARAP|GABARAPL2|ATG2A|SYT11|CHMP2A|TMEM208|RMC1|SH3GLB1|VPS28|TRAPPC4|CHMP5|RETREG1|TOLLIP|VPS11|ELAPOR1|RETREG2|VPS37B|MAP1LC3B|RAB1B|EMC6|VPS25|MAP1LC3A|TP53INP1|RETREG3	-12.28942101	0	34	1	1	-14.19978153	3.441363636
1	-14.19978153	GO:0061919	M1	1	0	GO Biological Processes	19	process utilizing autophagic mechanism	19_GO:0009987 cellular process	-14.19978153	3.39097881	9.737198288	30284	331	1430	53	3.706293706	0.499575174	310|550|2631|3146|3162|3312|3320|3428|3920|4077|5828|7009|7251|7415|7879|8027|8832|8878|8887|9146|9342|9363|9528|9907|10133|10241|10312|11040|11315|11337|11345|23130|23208|27243|29100|29919|51100|51160|51399|51510|54463|54472|55823|57535|79137|79720|81631|81876|83460|84313|84557|94241|162427	ANXA7|AUP1|NIPSNAP2|HMGB1|HMOX1|HSPA8|HSP90AA1|IFI16|LAMP2|NBR1|PEX2|TMBIM6|TSG101|VCP|RAB7A|STAM|CD84|SQSTM1|TAX1BP1|HGS|SNAP29|RAB33A|TMEM59|AP5Z1|OPTN|CALCOCO2|TCIRG1|PIM2|PARK7|GABARAP|GABARAPL2|ATG2A|SYT11|CHMP2A|TMEM208|RMC1|SH3GLB1|VPS28|TRAPPC4|CHMP5|RETREG1|TOLLIP|VPS11|ELAPOR1|RETREG2|VPS37B|MAP1LC3B|RAB1B|EMC6|VPS25|MAP1LC3A|TP53INP1|RETREG3	-12.28942101	0	34	0	0	-14.19978153	3.441363636
1	-14.17359321	GO:0002460	M1	1	0	GO Biological Processes	19	adaptive immune response based on somatic recombination of immune receptors built from immunoglobulin superfamily domains	19_GO:0002376 immune system process	-14.17359321	3.842713738	10.00696485	30284	248	1430	45	3.146853147	0.461665145	100|567|602|712|713|714|939|970|972|975|1075|2625|2794|3105|3123|3146|3251|3514|3538|3539|3560|3716|4615|5551|5873|6891|8809|9214|10148|10312|10384|10538|10563|11118|23075|23180|28473|28834|30009|50943|64005|64218|84174|114836|149840	ADA|B2M|BCL3|C1QA|C1QB|C1QC|CD27|CD70|CD74|CD81|CTSC|GATA3|GNL1|HLA-A|HLA-DRB1|HMGB1|HPRT1|IGKC|IGLC2|IGLC3|IL2RB|JAK1|MYD88|PRF1|RAB27A|TAP2|IL18R1|FCMR|EBI3|TCIRG1|BTN3A3|BATF|CXCL13|BTN3A2|SWAP70|RFTN1|IGHV1-3|IGLC7|TBX21|FOXP3|MYO1G|SEMA4A|SLA2|SLAMF6|SHLD1	-12.26483231	0	17	0	0	-20.72497162	4.008932631
1	-14.13905765	GO:0002706	M1	1	0	GO Biological Processes	19	regulation of lymphocyte mediated immunity	19_GO:0002376 immune system process	-14.13905765	4.235524476	10.22012836	30284	200	1430	40	2.797202797	0.436047037	567|975|2625|3071|3105|3106|3107|3122|3123|3133|3134|3146|3586|3824|3902|3916|3965|5133|5272|5777|5788|6375|6504|6830|6891|7133|7186|7468|8417|8809|10225|23705|30009|50943|54440|56253|84868|114836|149840|201633	B2M|CD81|GATA3|NCKAP1L|HLA-A|HLA-B|HLA-C|HLA-DRA|HLA-DRB1|HLA-E|HLA-F|HMGB1|IL10|KLRD1|LAG3|LAMP1|LGALS9|PDCD1|SERPINB9|PTPN6|PTPRC|XCL1|SLAMF1|SUPT6H|TAP2|TNFRSF1B|TRAF2|NSD2|STX7|IL18R1|CD96|CADM1|TBX21|FOXP3|SASH3|CRTAM|HAVCR2|SLAMF6|SHLD1|TIGIT	-12.2318905	0	25	0	0	-16.24040354	21.17762238
1	-14.11659142	CORUM:32	M1	1	0	CORUM	33	PA700 complex		-14.11659142	14.82433566	13.76767347	30284	20	1430	14	0.979020979	0.260370387	5700|5701|5702|5704|5705|5707|5708|5709|5710|5713|5714|5717|5719|9861	PSMC1|PSMC2|PSMC3|PSMC4|PSMC5|PSMD1|PSMD2|PSMD3|PSMD4|PSMD7|PSMD8|PSMD11|PSMD13|PSMD6	-12.21101218	0	1	0	0	-53.27545138	17.32714558
1	-14.08881632	GO:0034655	M1	1	0	GO Biological Processes	19	nucleobase-containing compound catabolic process	19_GO:0009987 cellular process	-14.08881632	3.370612571	9.683703632	30284	333	1430	53	3.706293706	0.499575174	100|953|1655|1890|2023|2597|2821|2926|3251|3303|3304|3669|3704|4245|4967|5142|5211|5214|5223|5230|5315|5393|5436|6039|6921|6923|7167|7351|7415|8802|9125|9939|9967|10591|11164|11332|23318|23517|27044|27350|28960|30833|51816|57819|60489|79002|79670|84893|131870|167153|196513|197135|550643	ADA|ENTPD1|DDX5|TYMP|ENO1|GAPDH|GPI|GRSF1|HPRT1|HSPA1A|HSPA1B|ISG20|ITPA|MGAT1|OGDH|PDE4B|PFKL|PFKP|PGAM1|PGK1|PKM|EXOSC9|POLR2G|RNASE6|ELOC|ELOB|TPI1|UCP2|VCP|SUCLG1|CNOT9|RBM8A|THRAP3|DNPH1|NUDT5|ACOT7|TUT4|MTREX|SND1|APOBEC3C|DCPS|NT5C|ADA2|LSM2|APOBEC3G|TRIR|TUT7|FBH1|NUDT16|TENT2|DCP1B|PATL2|NBDY	-12.18481921	0	35	1	1	-14.08881632	3.52960373
1	-14.07440854	GO:0050671	M1	1	0	GO Biological Processes	19	positive regulation of lymphocyte proliferation	19_GO:0002376 immune system process	-14.07440854	4.898225584	10.54727037	30284	147	1430	34	2.377622378	0.402882229	100|916|952|970|972|975|3071|3105|3109|3113|3115|3133|3146|3965|4615|5788|6352|6375|6504|7293|7412|7535|8744|10148|11151|50943|51293|54440|57162|58515|64926|84868|115352|160365	ADA|CD3E|CD38|CD70|CD74|CD81|NCKAP1L|HLA-A|HLA-DMB|HLA-DPA1|HLA-DPB1|HLA-E|HMGB1|LGALS9|MYD88|PTPRC|CCL5|XCL1|SLAMF1|TNFRSF4|VCAM1|ZAP70|TNFSF9|EBI3|CORO1A|FOXP3|CD320|SASH3|PELI1|SELENOK|RASAL3|HAVCR2|FCRL3|CLECL1P	-12.17198782	0	3	0	0	-38.37169419	5.243982684
1	-14.00018532	R-HSA-5358351	M1	1	0	Reactome Gene Sets	6	Signaling by Hedgehog		-14.00018532	5.524597142	10.82213215	30284	115	1430	30	2.097902098	0.37898375	156|5034|5683|5686|5687|5689|5690|5691|5693|5694|5700|5701|5702|5705|5708|5709|5713|5714|5717|5719|7277|7314|7316|7415|7979|9861|9978|10956|11047|27248	GRK2|P4HB|PSMA2|PSMA5|PSMA6|PSMB1|PSMB2|PSMB3|PSMB5|PSMB6|PSMC1|PSMC2|PSMC3|PSMC5|PSMD2|PSMD3|PSMD7|PSMD8|PSMD11|PSMD13|TUBA4A|UBB|UBC|VCP|SEM1|PSMD6|RBX1|OS9|ADRM1|ERLEC1	-12.09933529	0	1	0	0	-53.27545138	17.32714558
1	-13.99281018	GO:0046634	M1	1	0	GO Biological Processes	19	regulation of alpha-beta T cell activation	19_GO:0002376 immune system process	-13.99281018	5.337449542	10.73071292	30284	123	1430	31	2.167832168	0.385110756	100|387|639|864|868|916|975|2625|3071|3105|3122|3123|3133|3146|3458|3956|3958|3965|5788|6375|7535|8651|8764|10148|10538|30009|50943|54440|56253|64115|64926	ADA|RHOA|PRDM1|RUNX3|CBLB|CD3E|CD81|GATA3|NCKAP1L|HLA-A|HLA-DRA|HLA-DRB1|HLA-E|HMGB1|IFNG|LGALS1|LGALS3|LGALS9|PTPRC|XCL1|ZAP70|SOCS1|TNFRSF14|EBI3|BATF|TBX21|FOXP3|SASH3|CRTAM|VSIR|RASAL3	-12.09352517	0	22	0	0	-16.83784645	15.12687313
1	-13.93789096	GO:0061024	M1	1	0	GO Biological Processes	19	membrane organization	19_GO:0009987 cellular process	-13.93789096	2.43930729	8.970289946	30284	764	1430	88	6.153846154	0.635497048	292|302|348|356|375|387|581|598|914|1173|1176|2010|3303|3312|3313|3320|3689|3783|4363|4599|4627|5359|5788|6647|7251|7329|7805|7852|7879|7905|8027|8417|8676|8724|8775|8826|9144|9146|9342|9368|9619|9632|9868|9938|10018|10079|10269|10449|10483|10597|10989|11079|11145|11151|23130|23180|23204|23208|27069|27243|28988|29993|51079|51100|51160|51398|51399|51429|51510|54809|55823|55831|55969|56851|58485|64…	SLC25A5|ANXA2|APOE|FASLG|ARF1|RHOA|BAX|BCL2L1|CD2|AP2M1|AP3S1|EMD|HSPA1A|HSPA8|HSPA9|HSP90AA1|ITGB2|KCNN4|ABCC1|MX1|MYH9|PLSCR1|PTPRC|SOD1|TSG101|UBE2I|LAPTM5|CXCR4|RAB7A|REEP5|STAM|STX7|STX11|SNX3|NAPA|IQGAP1|SYNGR2|HGS|SNAP29|NHERF1|ABCG1|SEC24C|TOMM70|ARHGAP25|BCL2L11|ATP9A|ZMPSTE24|ACAA2|SEC23B|TRAPPC2B|IMMT|RER1|PLAAT3|CORO1A|ATG2A|RFTN1|ARL6IP1|SYT11|GHITM|CHMP2A|DBNL|PACSIN1|NDUFA13|SH3GLB…	-12.04016536	0	36	1	1	-13.93789096	4.731170957
1	-13.83604747	R-HSA-388841	M1	1	0	Reactome Gene Sets	6	Regulation of T cell activation by CD28 family		-13.83604747	7.765128205	11.6772382	30284	60	1430	22	1.538461538	0.325468237	915|916|919|920|1445|1493|3113|3115|3117|3118|3119|3122|3123|3127|3932|5133|5518|5528|8764|23533|29851|151888	CD3D|CD3E|CD247|CD4|CSK|CTLA4|HLA-DPA1|HLA-DPB1|HLA-DQA1|HLA-DQA2|HLA-DQB1|HLA-DRA|HLA-DRB1|HLA-DRB5|LCK|PDCD1|PPP2R1A|PPP2R5D|TNFRSF14|PIK3R5|ICOS|BTLA	-11.93987569	0	6	0	0	-31.42024035	15.88321678
1	-13.79659936	R-HSA-2467813	M1	1	0	Reactome Gene Sets	6	Separation of Sister Chromatids		-13.79659936	4.800261072	10.3871194	30284	150	1430	34	2.377622378	0.402882229	5518|5528|5683|5686|5687|5689|5690|5691|5693|5694|5700|5701|5702|5705|5708|5709|5713|5714|5717|5719|7277|7314|7316|7979|8655|9126|9184|9232|9861|10403|10726|11047|79023|348235	PPP2R1A|PPP2R5D|PSMA2|PSMA5|PSMA6|PSMB1|PSMB2|PSMB3|PSMB5|PSMB6|PSMC1|PSMC2|PSMC3|PSMC5|PSMD2|PSMD3|PSMD7|PSMD8|PSMD11|PSMD13|TUBA4A|UBB|UBC|SEM1|DYNLL1|SMC3|BUB3|PTTG1|PSMD6|NDC80|NUDC|ADRM1|NUP37|SKA2	-11.90197587	0	1	0	0	-53.27545138	17.32714558
1	-13.77941958	WP5115	M1	1	0	WikiPathways	27	Network map of SARS CoV 2 signaling		-13.77941958	3.751940972	9.804890769	30284	254	1430	45	3.146853147	0.461665145	60|71|347|537|684|836|914|916|919|920|1234|1508|2534|3043|3122|3123|3127|3312|3458|3586|3716|3932|4599|4615|4775|5777|5879|6348|6351|6352|6388|6728|6772|7186|7187|7535|8631|9868|10563|10956|11345|27248|55823|79934|81631	ACTB|ACTG1|APOD|ATP6AP1|BST2|CASP3|CD2|CD3E|CD247|CD4|CCR5|CTSB|FYN|HBB|HLA-DRA|HLA-DRB1|HLA-DRB5|HSPA8|IFNG|IL10|JAK1|LCK|MX1|MYD88|NFATC3|PTPN6|RAC1|CCL3|CCL4|CCL5|SDF2|SRP19|STAT1|TRAF2|TRAF3|ZAP70|SKAP1|TOMM70|CXCL13|OS9|GABARAPL2|ERLEC1|VPS11|COQ8B|MAP1LC3B	-11.88633889	0	37	1	1	-13.77941958	3.751940972
1	-13.76207296	GO:0031334	M1	1	0	GO Biological Processes	19	positive regulation of protein-containing complex assembly	19_GO:0048518 positive regulation of biological process	-13.76207296	4.132219001	10.01755664	30284	205	1430	40	2.797202797	0.436047037	387|389|581|1027|1437|2185|2634|3071|3303|3304|3320|3458|3936|3958|4478|4615|5216|5341|5879|5908|6249|7415|7453|8631|9636|10018|10109|10399|10563|11315|23116|27113|51100|51429|55845|84250|115362|205251|253725|647087	RHOA|RHOC|BAX|CDKN1B|CSF2|PTK2B|GBP2|NCKAP1L|HSPA1A|HSPA1B|HSP90AA1|IFNG|LCP1|LGALS3|MSN|MYD88|PFN1|PLEK|RAC1|RAP1B|CLIP1|VCP|WARS1|SKAP1|ISG15|BCL2L11|ARPC2|RACK1|CXCL13|PARK7|TOGARAM1|BBC3|SH3GLB1|SNX9|BRK1|SLF1|GBP5|MTLN|WASHC2C|STMP1	-11.87052959	0	26	0	0	-16.15515692	4.132219001
1	-13.74482131	GO:0009152	M1	1	0	GO Biological Processes	19	purine ribonucleotide biosynthetic process	19_GO:0009987 cellular process	-13.74482131	4.92156013	10.42753056	30284	142	1430	33	2.307692308	0.397055409	100|498|506|509|513|514|515|516|517|518|521|522|527|539|2987|3251|4522|4710|4716|4717|4718|4720|4722|4725|4729|6389|6391|9551|9556|10476|10632|51079|84833	ADA|ATP5F1A|ATP5F1B|ATP5F1C|ATP5F1D|ATP5F1E|ATP5PB|ATP5MC1|ATP5MC2|ATP5MC3|ATP5ME|ATP5PF|ATP6V0C|ATP5PO|GUK1|HPRT1|MTHFD1|NDUFB4|NDUFB10|NDUFC1|NDUFC2|NDUFS2|NDUFS3|NDUFS5|NDUFV2|SDHA|SDHC|ATP5MF|ATP5MJ|ATP5PD|ATP5MG|NDUFA13|ATP5MK	-11.85480985	0	9	0	0	-25.10744098	18.53041958
1	-13.71544211	GO:0045619	M1	1	0	GO Biological Processes	19	regulation of lymphocyte differentiation	19_GO:0002376 immune system process	-13.71544211	3.953156177	9.898168969	30284	225	1430	42	2.937062937	0.446493686	60|100|387|639|864|914|939|972|1493|2547|2625|3071|3122|3123|3146|3398|3458|3586|3902|3956|3965|5777|5788|6598|6601|6647|6935|7535|8651|8744|9760|10538|10875|22806|23240|30009|50943|54440|56253|57492|64115|115352	ACTB|ADA|RHOA|PRDM1|RUNX3|CD2|CD27|CD74|CTLA4|XRCC6|GATA3|NCKAP1L|HLA-DRA|HLA-DRB1|HMGB1|ID2|IFNG|IL10|LAG3|LGALS1|LGALS9|PTPN6|PTPRC|SMARCB1|SMARCC2|SOD1|ZEB1|ZAP70|SOCS1|TNFSF9|TOX|BATF|FGL2|IKZF3|TMEM131L|TBX21|FOXP3|SASH3|CRTAM|ARID1B|VSIR|FCRL3	-11.82695716	0	22	0	0	-16.83784645	15.12687313
1	-13.65883714	GO:0002396	M1	1	0	GO Biological Processes	19	MHC protein complex assembly	19_GO:0009987 cellular process	-13.65883714	14.11841492	13.38749972	30284	21	1430	14	0.979020979	0.260370387	567|811|2923|3105|3108|3109|3113|3115|3117|3118|3119|3122|3123|3127	B2M|CALR|PDIA3|HLA-A|HLA-DMA|HLA-DMB|HLA-DPA1|HLA-DPB1|HLA-DQA1|HLA-DQA2|HLA-DQB1|HLA-DRA|HLA-DRB1|HLA-DRB5	-11.77338923	0	6	0	0	-31.42024035	15.88321678
1	-13.65883714	GO:0002501	M1	1	0	GO Biological Processes	19	peptide antigen assembly with MHC protein complex	19_GO:0002376 immune system process	-13.65883714	14.11841492	13.38749972	30284	21	1430	14	0.979020979	0.260370387	567|811|2923|3105|3108|3109|3113|3115|3117|3118|3119|3122|3123|3127	B2M|CALR|PDIA3|HLA-A|HLA-DMA|HLA-DMB|HLA-DPA1|HLA-DPB1|HLA-DQA1|HLA-DQA2|HLA-DQB1|HLA-DRA|HLA-DRB1|HLA-DRB5	-11.77338923	0	6	0	0	-31.42024035	15.88321678
1	-13.63934716	GO:0006397	M1	1	0	GO Biological Processes	19	mRNA processing	19_GO:0009987 cellular process	-13.63934716	2.840900563	9.164895249	30284	492	1430	66	4.615384615	0.554849369	103|988|1207|1655|2926|3181|3183|3185|3189|3190|3192|3312|3550|3958|4236|4670|4809|4904|6429|6629|6634|6733|6830|8220|8233|9343|9939|9967|10078|10236|10262|10284|10291|10421|10492|10713|10992|11051|11066|11193|22827|22889|22913|22938|23091|23451|23517|25962|26121|28960|51503|51593|55702|57819|79005|79042|79171|81608|83640|85437|92906|123169|167153|220988|550643|642659	ADAR|CDC5L|CLNS1A|DDX5|GRSF1|HNRNPA2B1|HNRNPC|HNRNPF|HNRNPH3|HNRNPK|HNRNPU|HSPA8|IK|LGALS3|MFAP1|HNRNPM|SNU13|YBX1|SRSF4|SNRPB2|SNRPD3|SRPK2|SUPT6H|ESS2|ZRSR2|EFTUD2|RBM8A|THRAP3|TSSC4|HNRNPR|SF3B4|SAP18|SF3A1|CD2BP2|SYNCRIP|USP39|SF3B2|NUDT21|SNRNP35|WBP4|PUF60|KHDC4|RALY|SNW1|ZC3H13|SF3B1|MTREX|VIRMA|PRPF31|DCPS|CWC15|SRRT|YJU2|LSM2|SCNM1|TSEN34|RBM42|FIP1L1|RAMAC|ZCRB1|HNRNPLL|LEO1|TENT2|HNRNP…	-11.75540985	0	14	0	0	-21.24544587	6.433708064
1	-13.6049899	GO:0044403	M1	1	0	GO Biological Processes	19	biological process involved in symbiotic interaction	19_GO:0044419 biological process involved in interspecies interaction between organisms	-13.6049899	3.648579136	9.67719283	30284	267	1430	46	3.216783217	0.466598034	156|348|682|920|975|1072|1105|1234|1508|1642|2040|2060|2597|3303|3304|3688|3916|4615|4627|5359|5478|5479|5702|5978|6348|6351|6352|6504|6510|6520|6598|6993|7251|7293|7852|7879|8764|9367|22938|27243|51510|64710|79581|79677|79720|164668	GRK2|APOE|BSG|CD4|CD81|CFL1|CHD1|CCR5|CTSB|DDB1|STOM|EPS15|GAPDH|HSPA1A|HSPA1B|ITGB1|LAMP1|MYD88|MYH9|PLSCR1|PPIA|PPIB|PSMC3|REST|CCL3|CCL4|CCL5|SLAMF1|SLC1A5|SLC3A2|SMARCB1|DYNLT1|TSG101|TNFRSF4|CXCR4|RAB7A|TNFRSF14|RAB9A|SNW1|CHMP2A|CHMP5|NUCKS1|SLC52A2|SMC6|VPS37B|APOBEC3H	-11.72255794	0	38	1	1	-13.6049899	4.212123788
1	-13.57593708	GO:0002443	M1	1	0	GO Biological Processes	19	leukocyte mediated immunity	19_GO:0002376 immune system process	-13.57593708	3.470580256	9.55755899	30284	299	1430	49	3.426573427	0.481050669	567|602|712|713|714|914|939|970|972|975|1075|1130|2625|2794|3002|3105|3251|3514|3538|3539|3560|3824|3902|4615|4818|5052|5272|5551|5777|5873|6348|6891|9214|10312|10384|10417|10538|10870|11118|11151|23075|23180|28473|28834|50943|57823|64005|84174|149840	B2M|BCL3|C1QA|C1QB|C1QC|CD2|CD27|CD70|CD74|CD81|CTSC|LYST|GATA3|GNL1|GZMB|HLA-A|HPRT1|IGKC|IGLC2|IGLC3|IL2RB|KLRD1|LAG3|MYD88|NKG7|PRDX1|SERPINB9|PRF1|PTPN6|RAB27A|CCL3|TAP2|FCMR|TCIRG1|BTN3A3|SPON2|BATF|HCST|BTN3A2|CORO1A|SWAP70|RFTN1|IGHV1-3|IGLC7|FOXP3|SLAMF7|MYO1G|SLA2|SHLD1	-11.69500528	0	17	0	0	-20.72497162	4.008932631
1	-13.55760144	hsa05017	M1	1	0	KEGG Pathway	24	Spinocerebellar ataxia		-13.55760144	4.853205128	10.31801619	30284	144	1430	33	2.307692308	0.397055409	292|3708|5682|5683|5684|5686|5687|5688|5689|5690|5691|5693|5694|5700|5701|5702|5704|5705|5707|5708|5709|5710|5713|5714|5717|5719|6310|7186|7416|7979|9861|11047|23130	SLC25A5|ITPR1|PSMA1|PSMA2|PSMA3|PSMA5|PSMA6|PSMA7|PSMB1|PSMB2|PSMB3|PSMB5|PSMB6|PSMC1|PSMC2|PSMC3|PSMC4|PSMC5|PSMD1|PSMD2|PSMD3|PSMD4|PSMD7|PSMD8|PSMD11|PSMD13|ATXN1|TRAF2|VDAC1|SEM1|PSMD6|ADRM1|ATG2A	-11.67816463	0	1	0	0	-53.27545138	17.32714558
1	-13.55436714	GO:0048002	M1	1	0	GO Biological Processes	19	antigen processing and presentation of peptide antigen	19_GO:0002376 immune system process	-13.55436714	7.163019334	11.3264537	30284	68	1430	23	1.608391608	0.332664847	567|811|972|1520|2923|3105|3106|3107|3108|3109|3113|3115|3117|3118|3119|3122|3123|3127|3133|3134|6890|6891|64167	B2M|CALR|CD74|CTSS|PDIA3|HLA-A|HLA-B|HLA-C|HLA-DMA|HLA-DMB|HLA-DPA1|HLA-DPB1|HLA-DQA1|HLA-DQA2|HLA-DQB1|HLA-DRA|HLA-DRB1|HLA-DRB5|HLA-E|HLA-F|TAP1|TAP2|ERAP2	-11.67642019	0	6	0	0	-31.42024035	15.88321678
1	-13.54406005	R-HSA-69239	M1	1	0	Reactome Gene Sets	6	Synthesis of DNA		-13.54406005	5.956206294	10.82760176	30284	96	1430	27	1.888111888	0.359920565	4174|5683|5686|5687|5689|5690|5691|5693|5694|5700|5701|5702|5705|5708|5709|5713|5714|5717|5719|6117|7314|7316|7979|9861|9978|11047|57804	MCM5|PSMA2|PSMA5|PSMA6|PSMB1|PSMB2|PSMB3|PSMB5|PSMB6|PSMC1|PSMC2|PSMC3|PSMC5|PSMD2|PSMD3|PSMD7|PSMD8|PSMD11|PSMD13|RPA1|UBB|UBC|SEM1|PSMD6|RBX1|ADRM1|POLD4	-11.66759787	0	1	0	0	-53.27545138	17.32714558
1	-13.52194483	R-HSA-8878171	M1	1	0	Reactome Gene Sets	6	Transcriptional regulation by RUNX1		-13.52194483	4.353177933	10.0448904	30284	180	1430	37	2.587412587	0.419828932	1437|1460|1493|2625|3020|3458|3958|5683|5686|5687|5689|5690|5691|5693|5694|5700|5701|5702|5705|5708|5709|5713|5714|5717|5719|7314|7316|7979|8334|8341|8364|8784|9861|11047|50943|57492|94239	CSF2|CSNK2B|CTLA4|GATA3|H3-3A|IFNG|LGALS3|PSMA2|PSMA5|PSMA6|PSMB1|PSMB2|PSMB3|PSMB5|PSMB6|PSMC1|PSMC2|PSMC3|PSMC5|PSMD2|PSMD3|PSMD7|PSMD8|PSMD11|PSMD13|UBB|UBC|SEM1|H2AC6|H2BC15|H4C3|TNFRSF18|PSMD6|ADRM1|FOXP3|ARID1B|H2AZ2	-11.64696235	0	1	0	0	-53.27545138	17.32714558
1	-13.39844384	GO:0002703	M1	1	0	GO Biological Processes	19	regulation of leukocyte mediated immunity	19_GO:0002376 immune system process	-13.39844384	3.665357719	9.60887084	30284	260	1430	45	3.146853147	0.461665145	567|684|975|2625|3071|3105|3106|3107|3122|3123|3133|3134|3146|3586|3689|3824|3902|3916|3965|5133|5272|5777|5788|5880|6375|6504|6830|6891|7133|7186|7305|7468|8417|8809|8832|10225|23705|30009|50943|54440|56253|84868|114836|149840|201633	B2M|BST2|CD81|GATA3|NCKAP1L|HLA-A|HLA-B|HLA-C|HLA-DRA|HLA-DRB1|HLA-E|HLA-F|HMGB1|IL10|ITGB2|KLRD1|LAG3|LAMP1|LGALS9|PDCD1|SERPINB9|PTPN6|PTPRC|RAC2|XCL1|SLAMF1|SUPT6H|TAP2|TNFRSF1B|TRAF2|TYROBP|NSD2|STX7|IL18R1|CD84|CD96|CADM1|TBX21|FOXP3|SASH3|CRTAM|HAVCR2|SLAMF6|SHLD1|TIGIT	-11.52493605	0	25	0	0	-16.24040354	21.17762238
1	-13.36373408	hsa05152	M1	1	0	KEGG Pathway	24	Tuberculosis		-13.36373408	4.305340813	9.956775562	30284	182	1430	37	2.587412587	0.419828932	387|527|533|537|581|805|808|836|972|1520|3108|3109|3113|3115|3117|3118|3119|3122|3123|3127|3313|3458|3586|3587|3689|3716|3916|3920|4046|4615|4802|6772|7421|7879|9114|10312|11151	RHOA|ATP6V0C|ATP6V0B|ATP6AP1|BAX|CALM2|CALM3|CASP3|CD74|CTSS|HLA-DMA|HLA-DMB|HLA-DPA1|HLA-DPB1|HLA-DQA1|HLA-DQA2|HLA-DQB1|HLA-DRA|HLA-DRB1|HLA-DRB5|HSPA9|IFNG|IL10|IL10RA|ITGB2|JAK1|LAMP1|LAMP2|LSP1|MYD88|NFYC|STAT1|VDR|RAB7A|ATP6V0D1|TCIRG1|CORO1A	-11.49169599	0	6	0	0	-31.42024035	15.88321678
1	-13.34904741	R-HSA-5610787	M1	1	0	Reactome Gene Sets	6	Hedgehog 'off' state		-13.34904741	6.378801921	10.92391693	30284	83	1430	25	1.748251748	0.346580489	5683|5686|5687|5689|5690|5691|5693|5694|5700|5701|5702|5705|5708|5709|5713|5714|5717|5719|7277|7314|7316|7979|9861|9978|11047	PSMA2|PSMA5|PSMA6|PSMB1|PSMB2|PSMB3|PSMB5|PSMB6|PSMC1|PSMC2|PSMC3|PSMC5|PSMD2|PSMD3|PSMD7|PSMD8|PSMD11|PSMD13|TUBA4A|UBB|UBC|SEM1|PSMD6|RBX1|ADRM1	-11.47847405	0	1	0	0	-53.27545138	17.32714558
1	-13.33360232	R-HSA-69278	M1	1	0	Reactome Gene Sets	6	Cell Cycle, Mitotic		-13.33360232	2.853405962	9.063754013	30284	475	1430	64	4.475524476	0.546778313	1027|1460|2010|2029|3020|3320|3930|4174|4659|5518|5528|5683|5686|5687|5689|5690|5691|5693|5694|5700|5701|5702|5705|5708|5709|5713|5714|5717|5719|5901|6117|7175|7277|7298|7314|7316|7329|7531|7979|8334|8341|8364|8655|9126|9184|9232|9663|9861|9978|10051|10121|10403|10540|10726|10776|11047|11258|22822|27243|57804|79023|81876|94239|348235	CDKN1B|CSNK2B|EMD|ENSA|H3-3A|HSP90AA1|LBR|MCM5|PPP1R12A|PPP2R1A|PPP2R5D|PSMA2|PSMA5|PSMA6|PSMB1|PSMB2|PSMB3|PSMB5|PSMB6|PSMC1|PSMC2|PSMC3|PSMC5|PSMD2|PSMD3|PSMD7|PSMD8|PSMD11|PSMD13|RAN|RPA1|TPR|TUBA4A|TYMS|UBB|UBC|UBE2I|YWHAE|SEM1|H2AC6|H2BC15|H4C3|DYNLL1|SMC3|BUB3|PTTG1|LPIN2|PSMD6|RBX1|SMC4|ACTR1A|NDC80|DCTN2|NUDC|ARPP19|ADRM1|DCTN3|PHLDA1|CHMP2A|POLD4|NUP37|RAB1B|H2AZ2|SKA2	-11.46448878	0	1	0	0	-53.27545138	17.32714558
1	-13.24838556	GO:0050852	M1	1	0	GO Biological Processes	19	T cell receptor signaling pathway	19_GO:0002376 immune system process	-13.24838556	5.387289903	10.44781699	30284	114	1430	29	2.027972028	0.372746874	100|868|915|916|919|1445|1493|2533|2534|2625|3105|3115|3119|3123|3932|3937|5142|5777|5788|6967|7535|8631|10384|10616|11118|23180|28755|50943|65125	ADA|CBLB|CD3D|CD3E|CD247|CSK|CTLA4|FYB1|FYN|GATA3|HLA-A|HLA-DPB1|HLA-DQB1|HLA-DRB1|LCK|LCP2|PDE4B|PTPN6|PTPRC|TRGC2|ZAP70|SKAP1|BTN3A3|RBCK1|BTN3A2|RFTN1|TRAC|FOXP3|WNK1	-11.38072695	0	4	0	0	-34.23137034	5.57305852
1	-13.19267741	GO:0008380	M1	1	0	GO Biological Processes	19	RNA splicing	19_GO:0009987 cellular process	-13.19267741	3.017941272	9.124344775	30284	407	1430	58	4.055944056	0.52165935	988|1207|1655|3181|3183|3185|3189|3190|3192|3312|3550|3958|4236|4670|4809|4904|6429|6629|6634|6733|6830|8220|8233|9343|9939|9967|10078|10236|10262|10284|10291|10421|10492|10713|10992|11066|11193|22827|22889|22913|22938|23091|23451|23517|25962|26121|28960|51503|51637|55702|57819|64121|79005|79042|79171|85437|220988|642659	CDC5L|CLNS1A|DDX5|HNRNPA2B1|HNRNPC|HNRNPF|HNRNPH3|HNRNPK|HNRNPU|HSPA8|IK|LGALS3|MFAP1|HNRNPM|SNU13|YBX1|SRSF4|SNRPB2|SNRPD3|SRPK2|SUPT6H|ESS2|ZRSR2|EFTUD2|RBM8A|THRAP3|TSSC4|HNRNPR|SF3B4|SAP18|SF3A1|CD2BP2|SYNCRIP|USP39|SF3B2|SNRNP35|WBP4|PUF60|KHDC4|RALY|SNW1|ZC3H13|SF3B1|MTREX|VIRMA|PRPF31|DCPS|CWC15|RTRAF|YJU2|LSM2|RRAGC|SCNM1|TSEN34|RBM42|ZCRB1|HNRNPA3|HNRNPA1L3	-11.32646886	0	14	0	0	-21.24544587	6.433708064
1	-13.17883501	R-HSA-983168	M1	1	0	Reactome Gene Sets	6	Antigen processing: Ubiquitination & Proteasome degradation		-13.17883501	3.747480503	9.572932941	30284	243	1430	43	3.006993007	0.451615046	3093|5683|5686|5687|5689|5690|5691|5693|5694|5700|5701|5702|5705|5708|5709|5713|5714|5717|5719|6047|7314|7316|7317|7319|7322|7332|7979|8651|9039|9246|9817|9861|9978|10489|10616|11047|25897|27246|51191|55905|84231|114907|140739	UBE2K|PSMA2|PSMA5|PSMA6|PSMB1|PSMB2|PSMB3|PSMB5|PSMB6|PSMC1|PSMC2|PSMC3|PSMC5|PSMD2|PSMD3|PSMD7|PSMD8|PSMD11|PSMD13|RNF4|UBB|UBC|UBA1|UBE2A|UBE2D2|UBE2L3|SEM1|SOCS1|UBA3|UBE2L6|KEAP1|PSMD6|RBX1|LRRC41|RBCK1|ADRM1|RNF19A|RNF115|HERC5|RNF114|TRAF7|FBXO32|UBE2F	-11.31544322	0	1	0	0	-53.27545138	17.32714558
1	-13.17876608	GO:0042325	M1	1	0	GO Biological Processes	19	regulation of phosphorylation	19_GO:0050789 regulation of biological process	-13.17876608	2.471739788	8.731779032	30284	694	1430	81	5.664335664	0.61128597	60|103|154|348|355|369|387|805|808|916|920|972|1027|2185|2534|2547|2950|3059|3093|3123|3192|3301|3315|3458|3689|3937|4361|4739|5175|5300|5478|5583|5777|5781|5788|5879|5906|6352|6773|7186|7251|7295|7453|7520|8536|8543|8651|8655|8784|8826|9125|9146|9368|9961|10006|10399|10899|10935|11140|11315|23533|23770|29997|51149|51191|51429|51637|54386|55011|55861|57580|64061|64092|79899|83666|84313|84893|9233…	ACTB|ADAR|ADRB2|APOE|FAS|ARAF|RHOA|CALM2|CALM3|CD3E|CD4|CD74|CDKN1B|PTK2B|FYN|XRCC6|GSTP1|HCLS1|UBE2K|HLA-DRB1|HNRNPU|DNAJA1|HSPB1|IFNG|ITGB2|LCP2|MRE11|NEDD9|PECAM1|PIN1|PPIA|PRKCH|PTPN6|PTPN11|PTPRC|RAC1|RAP1A|CCL5|STAT2|TRAF2|TSG101|TXN|WARS1|XRCC5|CAMK1|LMO4|SOCS1|DYNLL1|TNFRSF18|IQGAP1|CNOT9|HGS|NHERF1|MVP|ABI1|RACK1|JTB|PRDX3|CDC37|PARK7|PIK3R5|FKBP8|NOP53|MRNIP|HERC5|SNX9|RTRAF|TERF2IP|PIH…	-11.31544322	0	39	1	1	-13.17876608	2.887857597
1	-13.17727084	R-HSA-69275	M1	1	0	Reactome Gene Sets	6	G2/M Transition		-13.17727084	4.586236693	10.02940769	30284	157	1430	34	2.377622378	0.402882229	3320|4659|5518|5683|5686|5687|5689|5690|5691|5693|5694|5700|5701|5702|5705|5708|5709|5713|5714|5717|5719|7277|7314|7316|7531|7979|8655|9861|9978|10121|10540|11047|11258|22822	HSP90AA1|PPP1R12A|PPP2R1A|PSMA2|PSMA5|PSMA6|PSMB1|PSMB2|PSMB3|PSMB5|PSMB6|PSMC1|PSMC2|PSMC3|PSMC5|PSMD2|PSMD3|PSMD7|PSMD8|PSMD11|PSMD13|TUBA4A|UBB|UBC|YWHAE|SEM1|DYNLL1|PSMD6|RBX1|ACTR1A|DCTN2|ADRM1|DCTN3|PHLDA1	-11.31538367	0	1	0	0	-53.27545138	17.32714558
1	-13.15038815	R-HSA-69206	M1	1	0	Reactome Gene Sets	6	G1/S Transition		-13.15038815	5.541807725	10.47724393	30284	107	1430	28	1.958041958	0.366394517	1027|4174|5518|5683|5686|5687|5689|5690|5691|5693|5694|5700|5701|5702|5705|5708|5709|5713|5714|5717|5719|6117|7298|7314|7316|7979|9861|11047	CDKN1B|MCM5|PPP2R1A|PSMA2|PSMA5|PSMA6|PSMB1|PSMB2|PSMB3|PSMB5|PSMB6|PSMC1|PSMC2|PSMC3|PSMC5|PSMD2|PSMD3|PSMD7|PSMD8|PSMD11|PSMD13|RPA1|TYMS|UBB|UBC|SEM1|PSMD6|ADRM1	-11.28993193	0	1	0	0	-53.27545138	17.32714558
1	-13.10442418	GO:1902532	M1	1	0	GO Biological Processes	19	negative regulation of intracellular signal transduction	19_GO:0048519 negative regulation of biological process	-13.10442418	2.41701125	8.66388369	30284	736	1430	84	5.874125874	0.621810594	142|348|387|598|811|972|1388|1445|1499|1844|1846|1847|2023|2534|2907|2950|3070|3301|3303|3309|3312|3315|3428|3430|3586|3688|3708|3920|4718|4792|5037|5300|5341|5478|5518|5777|5788|6195|6772|7009|7128|7353|7415|7430|7534|8887|8904|9125|9368|9447|9611|9709|9750|9938|10010|10133|10318|10399|10525|11315|23526|26001|27244|29997|51094|51291|55702|55823|55829|55914|57162|57580|64926|80824|81606|84174|848…	PARP1|APOE|RHOA|BCL2L1|CALR|CD74|ATF6B|CSK|CTNNB1|DUSP2|DUSP4|DUSP5|ENO1|FYN|GRINA|GSTP1|HELLS|DNAJA1|HSPA1A|HSPA5|HSPA8|HSPB1|IFI16|IFI35|IL10|ITGB1|ITPR1|LAMP2|NDUFC2|NFKBIA|PEBP1|PIN1|PLEK|PPIA|PPP2R1A|PTPN6|PTPRC|RPS6KA1|STAT1|TMBIM6|TNFAIP3|UFD1|VCP|EZR|YWHAZ|TAX1BP1|CPNE1|CNOT9|NHERF1|AIM2|NCOR1|HERPUD1|RIPOR2|ARHGAP25|TANK|OPTN|TNIP1|RACK1|HYOU1|PARK7|ARHGAP45|RNF167|SESN1|NOP53|ADIPOR1|GM…	-11.24539421	0	40	1	1	-13.10442418	2.41701125
1	-13.09192138	hsa04514	M1	1	0	KEGG Pathway	24	Cell adhesion molecules		-13.09192138	4.557209879	9.98002779	30284	158	1430	34	2.377622378	0.402882229	914|920|965|1493|3105|3106|3107|3108|3109|3113|3115|3117|3118|3119|3122|3123|3127|3133|3134|3385|3676|3683|3688|3689|4267|5133|5175|5788|6385|7412|23705|29851|64115|201633	CD2|CD4|CD58|CTLA4|HLA-A|HLA-B|HLA-C|HLA-DMA|HLA-DMB|HLA-DPA1|HLA-DPB1|HLA-DQA1|HLA-DQA2|HLA-DQB1|HLA-DRA|HLA-DRB1|HLA-DRB5|HLA-E|HLA-F|ICAM3|ITGA4|ITGAL|ITGB1|ITGB2|CD99|PDCD1|PECAM1|PTPRC|SDC4|VCAM1|CADM1|ICOS|VSIR|TIGIT	-11.234313	0	6	0	0	-31.42024035	15.88321678
1	-13.06362516	R-HSA-202433	M1	1	0	Reactome Gene Sets	6	Generation of second messenger molecules		-13.06362516	10.93038574	12.31479525	30284	31	1430	16	1.118881119	0.278151009	915|916|919|920|2533|3113|3115|3117|3118|3119|3122|3123|3127|3932|3937|7535	CD3D|CD3E|CD247|CD4|FYB1|HLA-DPA1|HLA-DPB1|HLA-DQA1|HLA-DQA2|HLA-DQB1|HLA-DRA|HLA-DRB1|HLA-DRB5|LCK|LCP2|ZAP70	-11.20743373	0	6	0	0	-31.42024035	15.88321678
1	-13.04247468	CORUM:351	M1	1	0	CORUM	33	Spliceosome		-13.04247468	4.806268908	10.08510073	30284	141	1430	32	2.237762238	0.391133054	988|1153|1655|3550|4236|4809|5496|6429|6629|6634|8220|9343|9939|10262|10291|10421|10713|10992|11051|22826|22827|22938|23350|23451|23517|25962|26121|29105|51503|51593|57819|79002	CDC5L|CIRBP|DDX5|IK|MFAP1|SNU13|PPM1G|SRSF4|SNRPB2|SNRPD3|ESS2|EFTUD2|RBM8A|SF3B4|SF3A1|CD2BP2|USP39|SF3B2|NUDT21|DNAJC8|PUF60|SNW1|U2SURP|SF3B1|MTREX|VIRMA|PRPF31|CFAP20|CWC15|SRRT|LSM2|TRIR	-11.18769559	0	14	0	0	-21.24544587	6.433708064
1	-13.00731976	R-HSA-453274	M1	1	0	Reactome Gene Sets	6	Mitotic G2-G2/M phases		-13.00731976	4.528548181	9.931058488	30284	159	1430	34	2.377622378	0.402882229	3320|4659|5518|5683|5686|5687|5689|5690|5691|5693|5694|5700|5701|5702|5705|5708|5709|5713|5714|5717|5719|7277|7314|7316|7531|7979|8655|9861|9978|10121|10540|11047|11258|22822	HSP90AA1|PPP1R12A|PPP2R1A|PSMA2|PSMA5|PSMA6|PSMB1|PSMB2|PSMB3|PSMB5|PSMB6|PSMC1|PSMC2|PSMC3|PSMC5|PSMD2|PSMD3|PSMD7|PSMD8|PSMD11|PSMD13|TUBA4A|UBB|UBC|YWHAE|SEM1|DYNLL1|PSMD6|RBX1|ACTR1A|DCTN2|ADRM1|DCTN3|PHLDA1	-11.15394844	0	1	0	0	-53.27545138	17.32714558
1	-12.99752518	GO:0043161	M1	1	0	GO Biological Processes	19	proteasome-mediated ubiquitin-dependent protein catabolic process	19_GO:0009987 cellular process	-12.99752518	3.133127694	9.127549624	30284	365	1430	54	3.776223776	0.504082988	1499|1642|5527|5682|5683|5684|5686|5687|5688|5689|5690|5691|5693|5694|5696|5698|5699|5700|5701|5702|5704|5705|5707|5708|5709|5710|5713|5714|5717|5719|6047|6451|7319|7353|7415|7726|7979|9491|9817|9861|9978|10616|11047|23197|26133|30009|51035|51676|55101|55122|57162|64326|79139|388341	CTNNB1|DDB1|PPP2R5C|PSMA1|PSMA2|PSMA3|PSMA5|PSMA6|PSMA7|PSMB1|PSMB2|PSMB3|PSMB5|PSMB6|PSMB8|PSMB9|PSMB10|PSMC1|PSMC2|PSMC3|PSMC4|PSMC5|PSMD1|PSMD2|PSMD3|PSMD4|PSMD7|PSMD8|PSMD11|PSMD13|RNF4|SH3BGRL|UBE2A|UFD1|VCP|TRIM26|SEM1|PSMF1|KEAP1|PSMD6|RBX1|RBCK1|ADRM1|FAF2|TRPC4AP|TBX21|UBXN1|ASB2|DMAC2|AKIRIN2|PELI1|COP1|DERL1|LRRC75A	-11.14555707	0	1	0	0	-53.27545138	17.32714558
1	-12.99450477	GO:0044092	M1	1	0	GO Biological Processes	19	negative regulation of molecular function	19_GO:0065007 biological regulation	-12.99450477	2.53864243	8.716345527	30284	634	1430	76	5.314685315	0.593214929	103|348|567|581|602|805|808|1027|1471|1992|2597|2672|2950|3001|3192|3301|3315|3398|3428|3586|3676|4043|4345|4659|4792|5272|5300|5478|5583|5788|5824|6375|6672|6717|7009|7128|7187|7251|7293|7453|7515|8320|8530|8536|8553|8887|8904|9446|9447|9750|9806|9961|10399|10542|10616|10935|23204|26277|29085|50943|51035|51291|51637|55011|55861|55914|57580|64710|65125|83666|84313|84868|84875|93974|114769|171392	ADAR|APOE|B2M|BAX|BCL3|CALM2|CALM3|CDKN1B|CST3|SERPINB1|GAPDH|GFI1|GSTP1|GZMA|HNRNPU|DNAJA1|HSPB1|ID2|IFI16|IL10|ITGA4|LRPAP1|CD200|PPP1R12A|NFKBIA|SERPINB9|PIN1|PPIA|PRKCH|PTPRC|PEX19|XCL1|SP100|SRI|TMBIM6|TNFAIP3|TRAF3|TSG101|TNFRSF4|WARS1|XRCC1|EOMES|CST7|CAMK1|BHLHE40|TAX1BP1|CPNE1|GSTO1|AIM2|RIPOR2|SPOCK2|MVP|RACK1|LAMTOR5|RBCK1|PRDX3|ARL6IP1|TINF2|PHPT1|FOXP3|UBXN1|GMIP|RTRAF|PIH1D1|DBNDD2|…	-11.14393535	0	41	1	1	-12.99450477	2.969555905
1	-12.95453059	R-HSA-8878166	M1	1	0	Reactome Gene Sets	6	Transcriptional regulation by RUNX2		-12.95453059	6.156285575	10.66010668	30284	86	1430	25	1.748251748	0.346580489	3958|5683|5686|5687|5689|5690|5691|5693|5694|5700|5701|5702|5705|5708|5709|5713|5714|5717|5719|7314|7316|7979|9861|9978|11047	LGALS3|PSMA2|PSMA5|PSMA6|PSMB1|PSMB2|PSMB3|PSMB5|PSMB6|PSMC1|PSMC2|PSMC3|PSMC5|PSMD2|PSMD3|PSMD7|PSMD8|PSMD11|PSMD13|UBB|UBC|SEM1|PSMD6|RBX1|ADRM1	-11.10535538	0	1	0	0	-53.27545138	17.32714558
1	-12.94962049	GO:0006164	M1	1	0	GO Biological Processes	19	purine nucleotide biosynthetic process	19_GO:0009987 cellular process	-12.94962049	4.283114638	9.779890072	30284	178	1430	36	2.517482517	0.414265323	100|498|506|509|513|514|515|516|517|518|521|522|527|539|2987|3251|4522|4710|4716|4717|4718|4720|4722|4725|4729|6389|6391|9551|9556|10476|10632|51079|55739|83666|84833|84875	ADA|ATP5F1A|ATP5F1B|ATP5F1C|ATP5F1D|ATP5F1E|ATP5PB|ATP5MC1|ATP5MC2|ATP5MC3|ATP5ME|ATP5PF|ATP6V0C|ATP5PO|GUK1|HPRT1|MTHFD1|NDUFB4|NDUFB10|NDUFC1|NDUFC2|NDUFS2|NDUFS3|NDUFS5|NDUFV2|SDHA|SDHC|ATP5MF|ATP5MJ|ATP5PD|ATP5MG|NDUFA13|NAXD|PARP9|ATP5MK|PARP10	-11.10183503	0	9	0	0	-25.10744098	18.53041958
1	-12.94457888	GO:0043085	M1	1	0	GO Biological Processes	19	positive regulation of catalytic activity	19_GO:0065007 biological regulation	-12.94457888	2.610939745	8.751287442	30284	584	1430	72	5.034965035	0.578245254	154|348|355|356|387|389|805|808|834|920|972|1622|2149|2185|2547|3123|3146|3192|3303|3428|3458|3688|3689|3932|3937|3965|4345|4361|4739|5300|5341|5359|5447|5478|5660|5788|5906|5920|5978|6352|7186|7329|7332|7415|7421|7515|7520|8536|8543|8826|9447|10006|10010|10018|10063|10399|10487|10550|10563|10899|23479|23533|27113|51149|51429|54921|55011|55851|64115|92335|94056|112574	ADRB2|APOE|FAS|FASLG|RHOA|RHOC|CALM2|CALM3|CASP1|CD4|CD74|DBI|F2R|PTK2B|XRCC6|HLA-DRB1|HMGB1|HNRNPU|HSPA1A|IFI16|IFNG|ITGB1|ITGB2|LCK|LCP2|LGALS9|CD200|MRE11|NEDD9|PIN1|PLEK|PLSCR1|POR|PPIA|PSAP|PTPRC|RAP1A|PLAAT4|REST|CCL5|TRAF2|UBE2I|UBE2L3|VCP|VDR|XRCC1|XRCC5|CAMK1|LMO4|IQGAP1|AIM2|ABI1|TANK|BCL2L11|COX17|RACK1|CAP1|ARL6IP5|CXCL13|JTB|ISCU|PIK3R5|BBC3|MRNIP|SNX9|CHTF8|PIH1D1|PSENEN|VSIR|STRADA…	-11.09817872	0	39	0	0	-13.17876608	2.887857597
1	-12.93462982	CORUM:1181	M1	1	0	CORUM	33	C complex spliceosome		-12.93462982	6.433708064	10.76551673	30284	79	1430	24	1.678321678	0.339698966	988|1655|3181|3183|3185|3190|3192|4670|6629|6634|8220|9343|9939|10236|10291|10492|10992|22913|22938|23451|23517|51503|57819|220988	CDC5L|DDX5|HNRNPA2B1|HNRNPC|HNRNPF|HNRNPK|HNRNPU|HNRNPM|SNRPB2|SNRPD3|ESS2|EFTUD2|RBM8A|HNRNPR|SF3A1|SYNCRIP|SF3B2|RALY|SNW1|SF3B1|MTREX|CWC15|LSM2|HNRNPA3	-11.08961057	0	14	0	0	-21.24544587	6.433708064
1	-12.93076832	hsa04659	M1	1	0	KEGG Pathway	24	Th17 cell differentiation		-12.93076832	5.44012318	10.33829883	30284	109	1430	28	1.958041958	0.366394517	915|916|919|920|2625|3108|3109|3113|3115|3117|3118|3119|3122|3123|3127|3320|3458|3560|3716|3932|4775|4792|6772|7535|10148|30009|50615|50943	CD3D|CD3E|CD247|CD4|GATA3|HLA-DMA|HLA-DMB|HLA-DPA1|HLA-DPB1|HLA-DQA1|HLA-DQA2|HLA-DQB1|HLA-DRA|HLA-DRB1|HLA-DRB5|HSP90AA1|IFNG|IL2RB|JAK1|LCK|NFATC3|NFKBIA|STAT1|ZAP70|EBI3|TBX21|IL21R|FOXP3	-11.0871256	0	6	0	0	-31.42024035	15.88321678
1	-12.91090811	R-HSA-69620	M1	1	0	Reactome Gene Sets	6	Cell Cycle Checkpoints		-12.91090811	3.752996371	9.472043997	30284	237	1430	42	2.937062937	0.446493686	1027|4174|4361|5518|5528|5683|5686|5687|5689|5690|5691|5693|5694|5700|5701|5702|5705|5708|5709|5713|5714|5717|5719|6117|7314|7316|7531|7534|7979|8341|8364|8655|9184|9577|9861|10403|10726|10971|11047|79023|83695|348235	CDKN1B|MCM5|MRE11|PPP2R1A|PPP2R5D|PSMA2|PSMA5|PSMA6|PSMB1|PSMB2|PSMB3|PSMB5|PSMB6|PSMC1|PSMC2|PSMC3|PSMC5|PSMD2|PSMD3|PSMD7|PSMD8|PSMD11|PSMD13|RPA1|UBB|UBC|YWHAE|YWHAZ|SEM1|H2BC15|H4C3|DYNLL1|BUB3|BABAM2|PSMD6|NDC80|NUDC|YWHAQ|ADRM1|NUP37|RHNO1|SKA2	-11.06863757	0	1	0	0	-53.27545138	17.32714558
1	-12.89725646	GO:0050864	M1	1	0	GO Biological Processes	19	regulation of B cell activation	19_GO:0002376 immune system process	-12.89725646	4.899300699	10.0707061	30284	134	1430	31	2.167832168	0.385110756	100|836|939|952|972|975|1493|3071|3398|3586|5777|5788|6830|7128|7293|7305|7468|7805|22806|30009|30011|50943|51237|51293|54440|55122|57162|64092|115352|149840|374403	ADA|CASP3|CD27|CD38|CD74|CD81|CTLA4|NCKAP1L|ID2|IL10|PTPN6|PTPRC|SUPT6H|TNFAIP3|TNFRSF4|TYROBP|NSD2|LAPTM5|IKZF3|TBX21|SH3KBP1|FOXP3|MZB1|CD320|SASH3|AKIRIN2|PELI1|SAMSN1|FCRL3|SHLD1|TBC1D10C	-11.05635378	0	42	1	1	-12.89725646	5.294405594
1	-12.88422517	R-HSA-446203	M1	1	0	Reactome Gene Sets	6	Asparagine N-linked glycosylation		-12.88422517	3.491651001	9.308012357	30284	279	1430	46	3.216783217	0.466598034	375|811|832|1075|1315|1603|1650|2153|2923|3998|4121|4245|4253|5589|5700|6048|6184|6185|6709|7277|7314|7316|7415|7903|8655|8703|8775|8818|9276|9632|9761|10121|10540|10956|10960|11258|11316|22818|22820|51399|56052|58485|79139|81876|84364|282969	ARF1|CALR|CAPZB|CTSC|COPB1|DAD1|DDOST|F5|PDIA3|LMAN1|MAN1A1|MGAT1|MIA2|PRKCSH|PSMC1|RNF5|RPN1|RPN2|SPTAN1|TUBA4A|UBB|UBC|VCP|ST8SIA4|DYNLL1|B4GALT3|NAPA|DPM2|COPB2|SEC24C|MLEC|ACTR1A|DCTN2|OS9|LMAN2|DCTN3|COPE|COPZ1|COPG1|TRAPPC4|ALG1|TRAPPC1|DERL1|RAB1B|ARFGAP2|FUOM	-11.04468605	0	43	1	1	-12.88422517	4.840599401
1	-12.82866991	hsa04621	M1	1	0	KEGG Pathway	24	NOD-like receptor signaling pathway		-12.82866991	4.145883746	9.65808117	30284	189	1430	37	2.587412587	0.419828932	330|387|598|834|837|1508|1535|2634|3320|3428|3708|3716|4615|4792|4938|6352|6772|6773|7128|7186|7187|7295|7416|7531|9051|9447|10010|10616|10628|11337|11345|55914|81631|84557|114769|115361|115362	BIRC3|RHOA|BCL2L1|CASP1|CASP4|CTSB|CYBA|GBP2|HSP90AA1|IFI16|ITPR1|JAK1|MYD88|NFKBIA|OAS1|CCL5|STAT1|STAT2|TNFAIP3|TRAF2|TRAF3|TXN|VDAC1|YWHAE|PSTPIP1|AIM2|TANK|RBCK1|TXNIP|GABARAP|GABARAPL2|ERBIN|MAP1LC3B|MAP1LC3A|CARD16|GBP4|GBP5	-10.99049008	0	44	1	1	-12.82866991	4.145883746
1	-12.79103259	GO:0002699	M1	1	0	GO Biological Processes	19	positive regulation of immune effector process	19_GO:0002376 immune system process	-12.79103259	3.52960373	9.294732366	30284	270	1430	45	3.146853147	0.461665145	567|972|975|2625|2821|3105|3106|3107|3109|3122|3123|3133|3134|3458|3586|3663|3689|3824|3902|3916|3965|4615|5777|5788|6375|6504|6891|7186|7293|7305|7468|7805|8417|8764|8809|9261|10417|23705|30009|50943|51237|54440|56253|114836|149840	B2M|CD74|CD81|GATA3|GPI|HLA-A|HLA-B|HLA-C|HLA-DMB|HLA-DRA|HLA-DRB1|HLA-E|HLA-F|IFNG|IL10|IRF5|ITGB2|KLRD1|LAG3|LAMP1|LGALS9|MYD88|PTPN6|PTPRC|XCL1|SLAMF1|TAP2|TRAF2|TNFRSF4|TYROBP|NSD2|LAPTM5|STX7|TNFRSF14|IL18R1|MAPKAPK2|SPON2|CADM1|TBX21|FOXP3|MZB1|SASH3|CRTAM|SLAMF6|SHLD1	-10.95420782	0	25	0	0	-16.24040354	21.17762238
1	-12.77244345	GO:0051338	M1	1	0	GO Biological Processes	19	regulation of transferase activity	19_GO:0065007 biological regulation	-12.77244345	2.829768507	8.842310731	30284	464	1430	62	4.335664336	0.538560921	60|103|154|348|387|805|808|920|972|1027|1622|2185|2547|2950|3123|3192|3301|3315|3458|3937|4345|4361|4739|5478|5583|5788|5906|5920|7186|7251|7329|7332|7453|7515|7520|8536|8543|8826|9146|9368|9961|10006|10899|10935|11140|23533|26277|29085|51149|51191|51429|51637|54921|54969|55011|55861|57580|64061|84313|92335|94056|171392	ACTB|ADAR|ADRB2|APOE|RHOA|CALM2|CALM3|CD4|CD74|CDKN1B|DBI|PTK2B|XRCC6|GSTP1|HLA-DRB1|HNRNPU|DNAJA1|HSPB1|IFNG|LCP2|CD200|MRE11|NEDD9|PPIA|PRKCH|PTPRC|RAP1A|PLAAT4|TRAF2|TSG101|UBE2I|UBE2L3|WARS1|XRCC1|XRCC5|CAMK1|LMO4|IQGAP1|HGS|NHERF1|MVP|ABI1|JTB|PRDX3|CDC37|PIK3R5|TINF2|PHPT1|MRNIP|HERC5|SNX9|RTRAF|CHTF8|HPF1|PIH1D1|DBNDD2|PREX1|TSPYL2|VPS25|STRADA|SYAP1|ZNF675	-10.9382171	0	39	0	0	-13.17876608	2.887857597
1	-12.77234438	GO:0002819	M1	1	0	GO Biological Processes	19	regulation of adaptive immune response	19_GO:0002376 immune system process	-12.77234438	3.868058882	9.482961117	30284	219	1430	40	2.797202797	0.436047037	100|567|920|975|2625|3071|3105|3106|3107|3122|3123|3133|3134|3146|3586|3824|3956|5133|5777|5788|6375|6504|6830|6891|7128|7133|7186|7468|8417|8631|8764|8809|10538|30009|50943|54440|55122|64092|84868|149840	ADA|B2M|CD4|CD81|GATA3|NCKAP1L|HLA-A|HLA-B|HLA-C|HLA-DRA|HLA-DRB1|HLA-E|HLA-F|HMGB1|IL10|KLRD1|LGALS1|PDCD1|PTPN6|PTPRC|XCL1|SLAMF1|SUPT6H|TAP2|TNFAIP3|TNFRSF1B|TRAF2|NSD2|STX7|SKAP1|TNFRSF14|IL18R1|BATF|TBX21|FOXP3|SASH3|AKIRIN2|SAMSN1|HAVCR2|SHLD1	-10.9382171	0	25	0	0	-16.24040354	21.17762238
1	-12.73677887	hsa05131	M1	1	0	KEGG Pathway	24	Shigellosis		-12.73677887	3.642551049	9.340094175	30284	250	1430	43	3.006993007	0.451615046	60|71|81|375|387|581|598|823|824|834|837|1437|3020|3059|3688|3708|4615|4792|5216|5879|6352|7186|7314|7316|7322|7416|8878|9978|10093|10094|10109|10241|10318|10616|10670|11335|23048|55752|64121|81631|81873|84557|103910	ACTB|ACTG1|ACTN4|ARF1|RHOA|BAX|BCL2L1|CAPN1|CAPN2|CASP1|CASP4|CSF2|H3-3A|HCLS1|ITGB1|ITPR1|MYD88|NFKBIA|PFN1|RAC1|CCL5|TRAF2|UBB|UBC|UBE2D2|VDAC1|SQSTM1|RBX1|ARPC4|ARPC3|ARPC2|CALCOCO2|TNIP1|RBCK1|RRAGA|CBX3|FNBP1|SEPTIN11|RRAGC|MAP1LC3B|ARPC5L|MAP1LC3A|MYL12B	-10.90399408	0	30	0	0	-14.62972456	4.277253781
1	-12.73144565	GO:0010506	M1	1	0	GO Biological Processes	19	regulation of autophagy	19_GO:0050789 regulation of biological process	-12.73144565	3.126501354	9.023193308	30284	359	1430	53	3.706293706	0.499575174	154|292|526|527|529|533|598|823|836|2597|3146|3162|3315|3428|3458|3586|3587|3708|4170|5660|5768|6048|6829|7319|7416|8878|8992|9114|9528|9812|9817|10133|10241|10269|10346|10670|11040|11140|11315|23130|23770|27244|29919|51100|57535|64121|65125|79156|81603|93974|94241|112574|100287171	ADRB2|SLC25A5|ATP6V1B2|ATP6V0C|ATP6V1E1|ATP6V0B|BCL2L1|CAPN1|CASP3|GAPDH|HMGB1|HMOX1|HSPB1|IFI16|IFNG|IL10|IL10RA|ITPR1|MCL1|PSAP|QSOX1|RNF5|SUPT5H|UBE2A|VDAC1|SQSTM1|ATP6V0E1|ATP6V0D1|TMEM59|DELE1|KEAP1|OPTN|CALCOCO2|ZMPSTE24|TRIM22|RRAGA|PIM2|CDC37|PARK7|ATG2A|FKBP8|SESN1|RMC1|SH3GLB1|ELAPOR1|RRAGC|WNK1|PLEKHF1|TRIM8|ATP5IF1|TP53INP1|SNX18|WASHC1	-10.89999921	0	45	1	1	-12.73144565	5.294405594
1	-12.71857291	GO:0019058	M1	1	0	GO Biological Processes	19	viral life cycle	19_GO:0016032 viral process	-12.71857291	4.212123788	9.649195931	30284	181	1430	36	2.517482517	0.414265323	156|348|682|920|975|1234|1508|1642|2060|3303|3304|3688|3916|4627|5359|5478|6504|6510|6520|6598|6993|7251|7293|7415|7852|7879|7913|8764|10542|10663|27243|51160|51510|79581|79720|81876	GRK2|APOE|BSG|CD4|CD81|CCR5|CTSB|DDB1|EPS15|HSPA1A|HSPA1B|ITGB1|LAMP1|MYH9|PLSCR1|PPIA|SLAMF1|SLC1A5|SLC3A2|SMARCB1|DYNLT1|TSG101|TNFRSF4|VCP|CXCR4|RAB7A|DEK|TNFRSF14|LAMTOR5|CXCR6|CHMP2A|VPS28|CHMP5|SLC52A2|VPS37B|RAB1B	-10.88846071	0	38	0	0	-13.6049899	4.212123788
1	-12.67509049	hsa05132	M1	1	0	KEGG Pathway	24	Salmonella infection		-12.67509049	3.628038893	9.307514987	30284	251	1430	43	3.006993007	0.451615046	60|71|302|330|375|387|581|834|836|837|840|1499|2597|3071|3320|4615|4792|5216|5788|5879|6993|7184|7186|7277|7295|7879|8655|9367|10006|10093|10094|10109|10120|10121|10540|11258|51429|55823|55845|81873|83658|103910|112574	ACTB|ACTG1|ANXA2|BIRC3|ARF1|RHOA|BAX|CASP1|CASP3|CASP4|CASP7|CTNNB1|GAPDH|NCKAP1L|HSP90AA1|MYD88|NFKBIA|PFN1|PTPRC|RAC1|DYNLT1|HSP90B1|TRAF2|TUBA4A|TXN|RAB7A|DYNLL1|RAB9A|ABI1|ARPC4|ARPC3|ARPC2|ACTR1B|ACTR1A|DCTN2|DCTN3|SNX9|VPS11|BRK1|ARPC5L|DYNLRB1|MYL12B|SNX18	-10.84630844	0	30	0	0	-14.62972456	4.277253781
1	-12.64391634	GO:0001932	M1	1	0	GO Biological Processes	19	regulation of protein phosphorylation	19_GO:0050789 regulation of biological process	-12.64391634	2.499222517	8.561194888	30284	644	1430	76	5.314685315	0.593214929	60|103|154|348|355|369|387|805|808|916|920|972|1027|2185|2534|2547|2950|3059|3093|3123|3301|3315|3458|3689|3937|4361|4739|5175|5300|5478|5583|5777|5781|5788|5879|5906|6773|7186|7251|7295|7453|7520|8536|8651|8784|8826|9125|9146|9368|9961|10006|10399|10899|11140|11315|23533|23770|29997|51149|51191|51429|51637|54386|55011|55861|57580|64061|64092|79899|83666|84313|84893|92335|94056|116496|171392	ACTB|ADAR|ADRB2|APOE|FAS|ARAF|RHOA|CALM2|CALM3|CD3E|CD4|CD74|CDKN1B|PTK2B|FYN|XRCC6|GSTP1|HCLS1|UBE2K|HLA-DRB1|DNAJA1|HSPB1|IFNG|ITGB2|LCP2|MRE11|NEDD9|PECAM1|PIN1|PPIA|PRKCH|PTPN6|PTPN11|PTPRC|RAC1|RAP1A|STAT2|TRAF2|TSG101|TXN|WARS1|XRCC5|CAMK1|SOCS1|TNFRSF18|IQGAP1|CNOT9|HGS|NHERF1|MVP|ABI1|RACK1|JTB|CDC37|PARK7|PIK3R5|FKBP8|NOP53|MRNIP|HERC5|SNX9|RTRAF|TERF2IP|PIH1D1|DBNDD2|PREX1|TSPYL2|SAMSN1…	-10.81646038	0	39	0	0	-13.17876608	2.887857597
1	-12.64150969	GO:0045862	M1	1	0	GO Biological Processes	19	positive regulation of proteolysis	19_GO:0048518 positive regulation of biological process	-12.64150969	3.385538271	9.150319825	30284	294	1430	47	3.286713287	0.471472062	302|348|355|356|834|1075|2023|2185|3146|3303|3304|3428|3458|3932|3965|4627|5700|5701|5702|5704|5705|5978|6613|6923|7133|7415|7805|9447|9709|9817|9978|10010|10018|10134|10399|10550|11337|27113|29997|51429|55851|64115|64326|81542|84231|93974|149628	ANXA2|APOE|FAS|FASLG|CASP1|CTSC|ENO1|PTK2B|HMGB1|HSPA1A|HSPA1B|IFI16|IFNG|LCK|LGALS9|MYH9|PSMC1|PSMC2|PSMC3|PSMC4|PSMC5|REST|SUMO2|ELOB|TNFRSF1B|VCP|LAPTM5|AIM2|HERPUD1|KEAP1|RBX1|TANK|BCL2L11|BCAP31|RACK1|ARL6IP5|GABARAP|BBC3|NOP53|SNX9|PSENEN|VSIR|COP1|TMX1|TRAF7|ATP5IF1|PYHIN1	-10.81537579	0	21	0	0	-17.20141752	3.836525793
1	-12.6137361	GO:0051250	M1	1	0	GO Biological Processes	19	negative regulation of lymphocyte activation	19_GO:0002376 immune system process	-12.6137361	4.284490076	9.644792075	30284	173	1430	35	2.447552448	0.408617601	836|864|868|972|1493|3123|3133|3146|3398|3586|3902|3956|3958|3965|5133|5777|6375|6385|7128|7305|7805|8651|8764|9750|10875|23240|30009|50943|56253|57162|64092|64115|84868|201633|374403	CASP3|RUNX3|CBLB|CD74|CTLA4|HLA-DRB1|HLA-E|HMGB1|ID2|IL10|LAG3|LGALS1|LGALS3|LGALS9|PDCD1|PTPN6|XCL1|SDC4|TNFAIP3|TYROBP|LAPTM5|SOCS1|TNFRSF14|RIPOR2|FGL2|TMEM131L|TBX21|FOXP3|CRTAM|PELI1|SAMSN1|VSIR|HAVCR2|TIGIT|TBC1D10C	-10.78892024	0	3	0	0	-38.37169419	5.243982684
1	-12.56434731	GO:0016050	M1	1	0	GO Biological Processes	19	vesicle organization	19_GO:0009987 cellular process	-12.56434731	3.137425537	8.966725661	30284	351	1430	52	3.636363636	0.495019406	302|348|356|526|527|529|533|537|1130|1173|1174|1176|2060|2149|2647|3268|4599|5552|5873|7251|7879|8027|8417|8676|8724|8878|8907|9114|9146|9296|9342|9632|9897|10483|10597|11151|23208|23325|27243|51160|51399|51510|54809|55004|55823|58485|79156|79720|79803|84313|84364|116841	ANXA2|APOE|FASLG|ATP6V1B2|ATP6V0C|ATP6V1E1|ATP6V0B|ATP6AP1|LYST|AP2M1|AP1S1|AP3S1|EPS15|F2R|BLOC1S1|AGFG2|MX1|SRGN|RAB27A|TSG101|RAB7A|STAM|STX7|STX11|SNX3|SQSTM1|AP1M1|ATP6V0D1|HGS|ATP6V1F|SNAP29|SEC24C|WASHC5|SEC23B|TRAPPC2B|CORO1A|SYT11|WASHC4|CHMP2A|VPS28|TRAPPC4|CHMP5|SAMD9|LAMTOR1|VPS11|TRAPPC1|PLEKHF1|VPS37B|HPS6|VPS25|ARFGAP2|SNAP47	-10.7408455	0	36	0	0	-13.93789096	4.731170957
1	-12.54193017	GO:0051604	M1	1	0	GO Biological Processes	19	protein maturation	19_GO:0009987 cellular process	-12.54193017	2.647202797	8.630590127	30284	544	1430	68	4.755244755	0.562780387	142|567|811|821|824|834|836|837|840|972|1155|1520|2280|2923|2999|3001|3002|3003|3301|3303|3304|3309|3312|3313|3315|3320|3428|3998|4802|5034|5230|5478|5479|5552|5768|5824|6388|7184|7203|7456|8733|8818|8872|9049|9403|9789|9961|10098|10130|10269|10525|10694|10726|11140|23184|23203|23478|23770|27247|29100|51398|54997|55851|60626|64115|64215|84191|90701	PARP1|B2M|CALR|CANX|CAPN2|CASP1|CASP3|CASP4|CASP7|CD74|TBCB|CTSS|FKBP1A|PDIA3|GZMH|GZMA|GZMB|GZMK|DNAJA1|HSPA1A|HSPA1B|HSPA5|HSPA8|HSPA9|HSPB1|HSP90AA1|IFI16|LMAN1|NFYC|P4HB|PGK1|PPIA|PPIB|SRGN|QSOX1|PEX19|SDF2|HSP90B1|CCT3|WIPF1|GPAA1|DPM2|CDC123|AIP|SELENOF|SPCS2|MVP|TSPAN5|PDIA6|ZMPSTE24|HYOU1|CCT8|NUDC|CDC37|MESD|PMPCA|SEC11A|FKBP8|NFU1|TMEM208|WDR83OS|TESC|PSENEN|RIC8A|VSIR|DNAJC1|CIAO2A|SEC…	-10.71973845	0	46	1	1	-12.54193017	3.654545455
1	-12.48733808	GO:0072594	M1	1	0	GO Biological Processes	19	establishment of protein localization to organelle	19_GO:0051179 localization	-12.48733808	3.083554907	8.903059999	30284	364	1430	53	3.706293706	0.499575174	103|581|602|868|3309|3312|3320|3587|3837|3916|3920|4121|4775|4792|5300|5824|5828|5901|6727|6728|6730|6734|6747|7128|7175|7251|7805|7879|8027|8878|9049|9146|9709|9789|9868|10134|10628|10952|23203|23558|26262|29103|51079|51160|51501|51762|55122|79035|79158|79720|84313|90580|100507582	ADAR|BAX|BCL3|CBLB|HSPA5|HSPA8|HSP90AA1|IL10RA|KPNB1|LAMP1|LAMP2|MAN1A1|NFATC3|NFKBIA|PIN1|PEX19|PEX2|RAN|SRP14|SRP19|SRP68|SRPRA|SSR3|TNFAIP3|TPR|TSG101|LAPTM5|RAB7A|STAM|SQSTM1|AIP|HGS|HERPUD1|SPCS2|TOMM70|BCAP31|TXNIP|SEC61B|PMPCA|WBP2|TSPAN17|DNAJC15|NDUFA13|VPS28|HIKESHI|RAB8B|AKIRIN2|NABP2|GNPTAB|VPS37B|VPS25|TIMM29|BHLHE40-AS1	-10.66645252	0	11	0	0	-24.12971412	3.449385463
1	-12.43846226	GO:0050777	M1	1	0	GO Biological Processes	19	negative regulation of immune response	19_GO:0002376 immune system process	-12.43846226	3.859473237	9.345244365	30284	214	1430	39	2.727272727	0.430716801	103|142|2534|3071|3105|3106|3123|3133|3134|3428|3586|3824|3956|3958|3965|4938|5133|5272|5682|5777|5788|6375|6504|6773|7128|7534|8764|9636|10225|10875|10906|30009|50943|55646|55829|64092|84868|201633|401397	ADAR|PARP1|FYN|NCKAP1L|HLA-A|HLA-B|HLA-DRB1|HLA-E|HLA-F|IFI16|IL10|KLRD1|LGALS1|LGALS3|LGALS9|OAS1|PDCD1|SERPINB9|PSMA1|PTPN6|PTPRC|XCL1|SLAMF1|STAT2|TNFAIP3|YWHAZ|TNFRSF14|ISG15|CD96|FGL2|TRAFD1|TBX21|FOXP3|LYAR|SELENOS|SAMSN1|HAVCR2|TIGIT|SMIM30	-10.61887892	0	10	0	0	-24.85881465	4.659076923
1	-12.4314422	R-HSA-68867	M1	1	0	Reactome Gene Sets	6	Assembly of the pre-replicative complex		-12.4314422	5.034024991	9.939233311	30284	122	1430	29	2.027972028	0.372746874	3020|4174|5683|5686|5687|5689|5690|5691|5693|5694|5700|5701|5702|5705|5708|5709|5713|5714|5717|5719|7314|7316|7979|8334|8341|8364|9861|11047|94239	H3-3A|MCM5|PSMA2|PSMA5|PSMA6|PSMB1|PSMB2|PSMB3|PSMB5|PSMB6|PSMC1|PSMC2|PSMC3|PSMC5|PSMD2|PSMD3|PSMD7|PSMD8|PSMD11|PSMD13|UBB|UBC|SEM1|H2AC6|H2BC15|H4C3|PSMD6|ADRM1|H2AZ2	-10.61315721	0	1	0	0	-53.27545138	17.32714558
1	-12.40448316	GO:0016032	M1	1	0	GO Biological Processes	19	viral process	19_GO:0016032 viral process	-12.40448316	3.503065356	9.12823021	30284	266	1430	44	3.076923077	0.456671488	156|348|682|821|920|975|1234|1508|1642|2060|3303|3304|3688|3916|4245|4627|4946|5359|5478|5901|6504|6510|6520|6598|6993|7251|7293|7392|7415|7852|7879|7913|8764|10241|10542|10663|27243|51160|51510|79581|79720|81876|83666|84875	GRK2|APOE|BSG|CANX|CD4|CD81|CCR5|CTSB|DDB1|EPS15|HSPA1A|HSPA1B|ITGB1|LAMP1|MGAT1|MYH9|OAZ1|PLSCR1|PPIA|RAN|SLAMF1|SLC1A5|SLC3A2|SMARCB1|DYNLT1|TSG101|TNFRSF4|USF2|VCP|CXCR4|RAB7A|DEK|TNFRSF14|CALCOCO2|LAMTOR5|CXCR6|CHMP2A|VPS28|CHMP5|SLC52A2|VPS37B|RAB1B|PARP9|PARP10	-10.58749264	0	38	0	0	-13.6049899	4.212123788
1	-12.36747166	R-HSA-447115	M1	1	0	Reactome Gene Sets	6	Interleukin-12 family signaling		-12.36747166	8.047496503	11.10290235	30284	50	1430	19	1.328671329	0.302786321	302|375|1072|3181|3185|3313|3458|3586|3716|3936|4478|5034|5721|5908|6647|6888|9049|9446|10148	ANXA2|ARF1|CFL1|HNRNPA2B1|HNRNPF|HSPA9|IFNG|IL10|JAK1|LCP1|MSN|P4HB|PSME2|RAP1B|SOD1|TALDO1|AIP|GSTO1|EBI3	-10.55177176	0	47	1	1	-12.36747166	9.412276612
1	-12.34079962	GO:0009260	M1	1	0	GO Biological Processes	19	ribonucleotide biosynthetic process	19_GO:0009987 cellular process	-12.34079962	4.423174294	9.603980577	30284	158	1430	33	2.307692308	0.397055409	100|498|506|509|513|514|515|516|517|518|521|522|527|539|2987|3251|4522|4710|4716|4717|4718|4720|4722|4725|4729|6389|6391|9551|9556|10476|10632|51079|84833	ADA|ATP5F1A|ATP5F1B|ATP5F1C|ATP5F1D|ATP5F1E|ATP5PB|ATP5MC1|ATP5MC2|ATP5MC3|ATP5ME|ATP5PF|ATP6V0C|ATP5PO|GUK1|HPRT1|MTHFD1|NDUFB4|NDUFB10|NDUFC1|NDUFC2|NDUFS2|NDUFS3|NDUFS5|NDUFV2|SDHA|SDHC|ATP5MF|ATP5MJ|ATP5PD|ATP5MG|NDUFA13|ATP5MK	-10.52638652	0	9	0	0	-25.10744098	18.53041958
1	-12.25917941	GO:0045089	M1	1	0	GO Biological Processes	19	positive regulation of innate immune response	19_GO:0044419 biological process involved in interspecies interaction between organisms	-12.25917941	3.306804823	8.954080808	30284	301	1430	47	3.286713287	0.471472062	834|1520|1535|2534|2547|2634|3093|3133|3134|3146|3148|3303|3304|3320|3428|3430|3824|3902|3916|4615|4792|4938|5359|6352|7128|7187|7305|7520|7531|8638|9261|9447|9868|10318|23180|23325|23705|55122|56253|57162|57590|83666|84868|114836|115362|149628|647087	CASP1|CTSS|CYBA|FYN|XRCC6|GBP2|UBE2K|HLA-E|HLA-F|HMGB1|HMGB2|HSPA1A|HSPA1B|HSP90AA1|IFI16|IFI35|KLRD1|LAG3|LAMP1|MYD88|NFKBIA|OAS1|PLSCR1|CCL5|TNFAIP3|TRAF3|TYROBP|XRCC5|YWHAE|OASL|MAPKAPK2|AIM2|TOMM70|TNIP1|RFTN1|WASHC4|CADM1|AKIRIN2|CRTAM|PELI1|WDFY1|PARP9|HAVCR2|SLAMF6|GBP5|PYHIN1|STMP1	-10.4460493	0	12	0	0	-23.57285141	3.427084119
1	-12.21567831	GO:0030098	M1	1	0	GO Biological Processes	19	lymphocyte differentiation	19_GO:0002376 immune system process	-12.21567831	3.403546454	8.995108594	30284	280	1430	45	3.146853147	0.461665145	100|292|387|567|581|602|915|916|920|931|944|972|973|1316|1499|2185|2625|3146|3507|3586|3676|3688|3716|3932|3956|4775|5788|6504|7412|7535|8320|8809|9452|9760|10312|10538|22806|29851|30009|50943|54440|57580|64218|112616|114836	ADA|SLC25A5|RHOA|B2M|BAX|BCL3|CD3D|CD3E|CD4|MS4A1|TNFSF8|CD74|CD79A|KLF6|CTNNB1|PTK2B|GATA3|HMGB1|IGHM|IL10|ITGA4|ITGB1|JAK1|LCK|LGALS1|NFATC3|PTPRC|SLAMF1|VCAM1|ZAP70|EOMES|IL18R1|ITM2A|TOX|TCIRG1|BATF|IKZF3|ICOS|TBX21|FOXP3|SASH3|PREX1|SEMA4A|CMTM7|SLAMF6	-10.40382743	0	7	0	0	-30.75095301	4.764965035
1	-12.20510649	R-HSA-9020591	M1	1	0	Reactome Gene Sets	6	Interleukin-12 signaling		-12.20510649	8.471048951	11.16525329	30284	45	1430	18	1.258741259	0.294814979	302|375|1072|3181|3185|3313|3458|3586|3716|3936|4478|5034|5721|5908|6647|6888|9049|9446	ANXA2|ARF1|CFL1|HNRNPA2B1|HNRNPF|HSPA9|IFNG|IL10|JAK1|LCP1|MSN|P4HB|PSME2|RAP1B|SOD1|TALDO1|AIP|GSTO1	-10.39453106	0	47	0	0	-12.36747166	9.412276612
1	-12.18959235	M124	M1	1	0	Canonical Pathways	11	PID CXCR4 PATHWAY		-12.18959235	5.506181818	10.04811896	30284	100	1430	26	1.818181818	0.353318332	156|387|389|915|916|919|920|1072|1445|2185|2534|3122|3676|3688|3932|5777|5781|5788|5879|5908|6772|6773|7852|9146|10399|23533	GRK2|RHOA|RHOC|CD3D|CD3E|CD247|CD4|CFL1|CSK|PTK2B|FYN|HLA-DRA|ITGA4|ITGB1|LCK|PTPN6|PTPN11|PTPRC|RAC1|RAP1B|STAT1|STAT2|CXCR4|HGS|RACK1|PIK3R5	-10.38028865	0	48	1	1	-12.18959235	5.506181818
1	-12.10457881	GO:0046631	M1	1	0	GO Biological Processes	19	alpha-beta T cell activation	19_GO:0002376 immune system process	-12.10457881	5.068148945	9.81495172	30284	117	1430	28	1.958041958	0.366394517	100|387|602|868|915|916|919|944|2625|3105|3133|3146|3716|4818|5788|7535|8320|8809|9760|10312|10538|28755|29851|30009|50943|54440|64218|114836	ADA|RHOA|BCL3|CBLB|CD3D|CD3E|CD247|TNFSF8|GATA3|HLA-A|HLA-E|HMGB1|JAK1|NKG7|PTPRC|ZAP70|EOMES|IL18R1|TOX|TCIRG1|BATF|TRAC|ICOS|TBX21|FOXP3|SASH3|SEMA4A|SLAMF6	-10.29654313	0	49	1	1	-12.10457881	7.412167832
1	-12.10297464	hsa04658	M1	1	0	KEGG Pathway	24	Th1 and Th2 cell differentiation		-12.10297464	5.692909241	10.0904221	30284	93	1430	25	1.748251748	0.346580489	864|915|916|919|920|2625|3108|3109|3113|3115|3117|3118|3119|3122|3123|3127|3458|3560|3716|3932|4775|4792|6772|7535|30009	RUNX3|CD3D|CD3E|CD247|CD4|GATA3|HLA-DMA|HLA-DMB|HLA-DPA1|HLA-DPB1|HLA-DQA1|HLA-DQA2|HLA-DQB1|HLA-DRA|HLA-DRB1|HLA-DRB5|IFNG|IL2RB|JAK1|LCK|NFATC3|NFKBIA|STAT1|ZAP70|TBX21	-10.29620328	0	6	0	0	-31.42024035	15.88321678
1	-12.09670674	CORUM:191	M1	1	0	CORUM	33	20S proteasome		-12.09670674	16.63956044	13.03007164	30284	14	1430	11	0.769230769	0.231038036	5682|5683|5684|5686|5687|5688|5689|5690|5691|5693|5694	PSMA1|PSMA2|PSMA3|PSMA5|PSMA6|PSMA7|PSMB1|PSMB2|PSMB3|PSMB5|PSMB6	-10.29119603	0	1	0	0	-53.27545138	17.32714558
1	-12.01525563	GO:0050900	M1	1	0	GO Biological Processes	19	leukocyte migration	19_GO:0002376 immune system process	-12.01525563	3.602832023	9.031241733	30284	241	1430	41	2.867132867	0.441305149	100|682|1130|1234|1435|2534|2625|3146|3586|3676|3683|3688|3689|3932|3958|4267|4478|4627|4739|5142|5175|5478|5479|6348|6351|6352|6375|6504|7412|7535|7852|9023|10563|11151|30009|51676|56253|57580|58515|64005|65125	ADA|BSG|LYST|CCR5|CSF1|FYN|GATA3|HMGB1|IL10|ITGA4|ITGAL|ITGB1|ITGB2|LCK|LGALS3|CD99|MSN|MYH9|NEDD9|PDE4B|PECAM1|PPIA|PPIB|CCL3|CCL4|CCL5|XCL1|SLAMF1|VCAM1|ZAP70|CXCR4|CH25H|CXCL13|CORO1A|TBX21|ASB2|CRTAM|PREX1|SELENOK|MYO1G|WNK1	-10.21194358	0	50	1	1	-12.01525563	5.647365967
1	-12.01494391	GO:0010256	M1	1	0	GO Biological Processes	19	endomembrane system organization	19_GO:0009987 cellular process	-12.01494391	2.55911724	8.373133773	30284	571	1430	69	4.825174825	0.566695223	356|527|533|537|1130|1174|1176|2010|2149|2647|3268|3998|4627|5359|5552|5788|5873|6647|7251|7329|7534|7852|7905|8027|8676|8724|8826|8878|8907|9144|9146|9296|9321|9342|9368|9897|9907|9950|10133|10269|23204|23208|23325|27243|29993|50999|51160|51398|51429|51501|51510|54463|55004|55823|55831|55969|56851|65125|79137|79156|79720|79803|81876|83460|84313|112574|116841|162427|222068	FASLG|ATP6V0C|ATP6V0B|ATP6AP1|LYST|AP1S1|AP3S1|EMD|F2R|BLOC1S1|AGFG2|LMAN1|MYH9|PLSCR1|SRGN|PTPRC|RAB27A|SOD1|TSG101|UBE2I|YWHAZ|CXCR4|REEP5|STAM|STX11|SNX3|IQGAP1|SQSTM1|AP1M1|SYNGR2|HGS|ATP6V1F|TRIP11|SNAP29|NHERF1|WASHC5|AP5Z1|GOLGA5|OPTN|ZMPSTE24|ARL6IP1|SYT11|WASHC4|CHMP2A|PACSIN1|TMED5|VPS28|WDR83OS|SNX9|HIKESHI|CHMP5|RETREG1|LAMTOR1|VPS11|EMC3|RAB5IF|EMC7|WNK1|RETREG2|PLEKHF1|VPS37B|HPS6|R…	-10.21194358	0	36	0	0	-13.93789096	4.731170957
1	-12.0090818	WP5078	M1	1	0	WikiPathways	27	T cell modulation in pancreatic cancer		-12.0090818	8.286895713	11.0105596	30284	46	1430	18	1.258741259	0.294814979	355|356|567|953|1493|3105|3586|3604|3956|3958|3965|5133|7293|8744|29851|64115|84868|201633	FAS|FASLG|B2M|ENTPD1|CTLA4|HLA-A|IL10|TNFRSF9|LGALS1|LGALS3|LGALS9|PDCD1|TNFRSF4|TNFSF9|ICOS|VSIR|HAVCR2|TIGIT	-10.20733124	0	51	1	1	-12.0090818	8.286895713
1	-11.9911482	GO:1901293	M1	1	0	GO Biological Processes	19	nucleoside phosphate biosynthetic process	19_GO:0009987 cellular process	-11.9911482	3.30227332	8.846089924	30284	295	1430	46	3.216783217	0.466598034	47|100|498|506|509|513|514|515|516|517|518|521|522|527|539|1738|2821|2987|3251|4522|4710|4716|4717|4718|4720|4722|4725|4729|5162|6389|6391|7298|9200|9551|9556|10476|10632|11001|11332|51079|51703|55739|60481|83666|84833|84875	ACLY|ADA|ATP5F1A|ATP5F1B|ATP5F1C|ATP5F1D|ATP5F1E|ATP5PB|ATP5MC1|ATP5MC2|ATP5MC3|ATP5ME|ATP5PF|ATP6V0C|ATP5PO|DLD|GPI|GUK1|HPRT1|MTHFD1|NDUFB4|NDUFB10|NDUFC1|NDUFC2|NDUFS2|NDUFS3|NDUFS5|NDUFV2|PDHB|SDHA|SDHC|TYMS|HACD1|ATP5MF|ATP5MJ|ATP5PD|ATP5MG|SLC27A2|ACOT7|NDUFA13|ACSL5|NAXD|ELOVL5|PARP9|ATP5MK|PARP10	-10.19064383	0	9	0	0	-25.10744098	18.53041958
1	-11.98846818	GO:0048525	M1	1	0	GO Biological Processes	19	negative regulation of viral process	19_GO:0016032 viral process	-11.98846818	5.632346377	10.01377547	30284	94	1430	25	1.748251748	0.346580489	684|972|1460|3428|3669|4061|4599|4938|5359|5478|6352|6672|6733|6772|7726|8638|8724|9023|9235|9636|10318|27350|60489|81603|164668	BST2|CD74|CSNK2B|IFI16|ISG20|LY6E|MX1|OAS1|PLSCR1|PPIA|CCL5|SP100|SRPK2|STAT1|TRIM26|OASL|SNX3|CH25H|IL32|ISG15|TNIP1|APOBEC3C|APOBEC3G|TRIM8|APOBEC3H	-10.18920642	0	15	0	0	-21.08079259	5.929734266
1	-11.97212592	R-HSA-9758941	M1	1	0	Reactome Gene Sets	6	Gastrulation		-11.97212592	5.398217469	9.905290819	30284	102	1430	26	1.818181818	0.353318332	1499|5683|5686|5687|5689|5690|5691|5693|5694|5700|5701|5702|5705|5708|5709|5713|5714|5717|5719|7852|7979|8320|9839|9861|11047|22938	CTNNB1|PSMA2|PSMA5|PSMA6|PSMB1|PSMB2|PSMB3|PSMB5|PSMB6|PSMC1|PSMC2|PSMC3|PSMC5|PSMD2|PSMD3|PSMD7|PSMD8|PSMD11|PSMD13|CXCR4|SEM1|EOMES|ZEB2|PSMD6|ADRM1|SNW1	-10.17410324	0	1	0	0	-53.27545138	17.32714558
1	-11.95731985	WP2003	M1	1	0	WikiPathways	27	miR targeted genes in leukocytes		-11.95731985	4.835835031	9.643444088	30284	127	1430	29	2.027972028	0.372746874	103|302|396|1075|1465|1499|1655|3162|3783|4170|4670|5315|5479|5524|6509|6935|7170|7298|8744|8992|9296|10423|10449|10487|10797|10971|51742|57590|83442	ADAR|ANXA2|ARHGDIA|CTSC|CSRP1|CTNNB1|DDX5|HMOX1|KCNN4|MCL1|HNRNPM|PKM|PPIB|PTPA|SLC1A4|ZEB1|TPM3|TYMS|TNFSF9|ATP6V0E1|ATP6V1F|CDIPT|ACAA2|CAP1|MTHFD2|YWHAQ|ARID4B|WDFY1|SH3BGRL3	-10.16053271	0	52	1	1	-11.95731985	4.835835031
1	-11.93872696	GO:0072657	M1	1	0	GO Biological Processes	19	protein localization to membrane	19_GO:0051179 localization	-11.93872696	2.736938485	8.466898123	30284	472	1430	61	4.265734266	0.534395245	348|403|537|581|682|963|975|2533|2803|3309|3320|3676|3683|3689|5824|5906|6727|6728|6730|6734|6746|6747|7430|7879|8631|9146|9230|9368|9868|10098|10133|10550|10670|10791|10952|11079|23062|23180|23204|29993|51079|51100|51398|51762|54997|55004|55831|55969|56851|64108|64121|65125|79156|79720|79803|83460|84885|90580|196383|254359|100507582	APOE|ARL3|ATP6AP1|BAX|BSG|CD53|CD81|FYB1|GOLGA4|HSPA5|HSP90AA1|ITGA4|ITGAL|ITGB2|PEX19|RAP1A|SRP14|SRP19|SRP68|SRPRA|SSR2|SSR3|EZR|RAB7A|SKAP1|HGS|RAB11B|NHERF1|TOMM70|TSPAN5|OPTN|ARL6IP5|RRAGA|VAMP5|SEC61B|RER1|GGA2|RFTN1|ARL6IP1|PACSIN1|NDUFA13|SH3GLB1|WDR83OS|RAB8B|TESC|LAMTOR1|EMC3|RAB5IF|EMC7|RTP4|RRAGC|WNK1|PLEKHF1|VPS37B|HPS6|EMC6|ZDHHC12|TIMM29|RILPL2|ZDHHC24|BHLHE40-AS1	-10.14317186	0	27	0	0	-15.85897191	3.216854032
1	-11.92930063	GO:0050868	M1	1	0	GO Biological Processes	19	negative regulation of T cell activation	19_GO:0002376 immune system process	-11.92930063	4.671534348	9.553274343	30284	136	1430	30	2.097902098	0.37898375	836|864|868|972|1493|3123|3133|3146|3586|3902|3956|3958|3965|5133|5777|6375|6385|7805|8651|8764|9750|10875|23240|30009|50943|56253|57162|64115|84868|201633	CASP3|RUNX3|CBLB|CD74|CTLA4|HLA-DRB1|HLA-E|HMGB1|IL10|LAG3|LGALS1|LGALS3|LGALS9|PDCD1|PTPN6|XCL1|SDC4|LAPTM5|SOCS1|TNFRSF14|RIPOR2|FGL2|TMEM131L|TBX21|FOXP3|CRTAM|PELI1|VSIR|HAVCR2|TIGIT	-10.13497409	0	3	0	0	-38.37169419	5.243982684
1	-11.91553108	GO:0045580	M1	1	0	GO Biological Processes	19	regulation of T cell differentiation	19_GO:0002376 immune system process	-11.91553108	3.970804196	9.19313356	30284	192	1430	36	2.517482517	0.414265323	60|100|387|639|864|914|939|972|1493|2625|3071|3122|3123|3146|3458|3902|3956|3965|5788|6598|6601|6647|6935|7535|8651|8744|9760|10538|10875|23240|30009|50943|54440|56253|57492|64115	ACTB|ADA|RHOA|PRDM1|RUNX3|CD2|CD27|CD74|CTLA4|GATA3|NCKAP1L|HLA-DRA|HLA-DRB1|HMGB1|IFNG|LAG3|LGALS1|LGALS9|PTPRC|SMARCB1|SMARCC2|SOD1|ZEB1|ZAP70|SOCS1|TNFSF9|TOX|BATF|FGL2|TMEM131L|TBX21|FOXP3|SASH3|CRTAM|ARID1B|VSIR	-10.12242963	0	22	0	0	-16.83784645	15.12687313
1	-11.90444536	GO:0006605	M1	1	0	GO Biological Processes	19	protein targeting	19_GO:0051179 localization	-11.90444536	3.449385463	8.898528767	30284	264	1430	43	3.006993007	0.451615046	3309|3312|3320|3920|4121|5300|5824|6727|6728|6730|6734|6746|6747|7529|7531|7534|7805|7879|8878|9049|9146|9709|9789|9868|10134|10952|10956|10971|11140|11337|23203|23204|29103|51079|55914|64108|79158|79720|84885|90580|115362|254359|100507582	HSPA5|HSPA8|HSP90AA1|LAMP2|MAN1A1|PIN1|PEX19|SRP14|SRP19|SRP68|SRPRA|SSR2|SSR3|YWHAB|YWHAE|YWHAZ|LAPTM5|RAB7A|SQSTM1|AIP|HGS|HERPUD1|SPCS2|TOMM70|BCAP31|SEC61B|OS9|YWHAQ|CDC37|GABARAP|PMPCA|ARL6IP1|DNAJC15|NDUFA13|ERBIN|RTP4|GNPTAB|VPS37B|ZDHHC12|TIMM29|GBP5|ZDHHC24|BHLHE40-AS1	-10.11256556	0	11	0	0	-24.12971412	3.449385463
1	-11.87385595	GO:0031349	M1	1	0	GO Biological Processes	19	positive regulation of defense response	19_GO:0048518 positive regulation of biological process	-11.87385595	2.782805613	8.472832004	30284	449	1430	59	4.125874126	0.525945419	834|836|837|975|1075|1520|1535|2113|2534|2547|2634|3093|3133|3134|3146|3148|3303|3304|3320|3428|3430|3458|3824|3902|3916|3956|4363|4615|4792|4818|4938|5359|6348|6352|7128|7187|7305|7520|7531|8638|9261|9447|9868|10133|10318|11315|23180|23325|23705|55122|56253|57162|57590|83666|84868|114836|115362|149628|647087	CASP1|CASP3|CASP4|CD81|CTSC|CTSS|CYBA|ETS1|FYN|XRCC6|GBP2|UBE2K|HLA-E|HLA-F|HMGB1|HMGB2|HSPA1A|HSPA1B|HSP90AA1|IFI16|IFI35|IFNG|KLRD1|LAG3|LAMP1|LGALS1|ABCC1|MYD88|NFKBIA|NKG7|OAS1|PLSCR1|CCL3|CCL5|TNFAIP3|TRAF3|TYROBP|XRCC5|YWHAE|OASL|MAPKAPK2|AIM2|TOMM70|OPTN|TNIP1|PARK7|RFTN1|WASHC4|CADM1|AKIRIN2|CRTAM|PELI1|WDFY1|PARP9|HAVCR2|SLAMF6|GBP5|PYHIN1|STMP1	-10.08319436	0	12	0	0	-23.57285141	3.427084119
1	-11.86812848	GO:0002478	M1	1	0	GO Biological Processes	19	antigen processing and presentation of exogenous peptide antigen	19_GO:0002376 immune system process	-11.86812848	8.780965376	11.09883589	30284	41	1430	17	1.188811189	0.286610097	567|972|1520|3105|3108|3109|3113|3115|3117|3118|3119|3122|3123|3127|3133|3134|6891	B2M|CD74|CTSS|HLA-A|HLA-DMA|HLA-DMB|HLA-DPA1|HLA-DPB1|HLA-DQA1|HLA-DQA2|HLA-DQB1|HLA-DRA|HLA-DRB1|HLA-DRB5|HLA-E|HLA-F|TAP2	-10.07868171	0	6	0	0	-31.42024035	15.88321678
1	-11.84180647	GO:0070661	M1	1	0	GO Biological Processes	19	leukocyte proliferation	19_GO:0009987 cellular process	-11.84180647	4.637435557	9.499439786	30284	137	1430	30	2.097902098	0.37898375	100|581|598|868|916|931|952|970|973|977|1435|2534|3070|3251|3586|4478|5699|5777|5788|5880|6504|7293|9047|10148|10312|11151|50943|54440|57162|58515	ADA|BAX|BCL2L1|CBLB|CD3E|MS4A1|CD38|CD70|CD79A|CD151|CSF1|FYN|HELLS|HPRT1|IL10|MSN|PSMB10|PTPN6|PTPRC|RAC2|SLAMF1|TNFRSF4|SH2D2A|EBI3|TCIRG1|CORO1A|FOXP3|SASH3|PELI1|SELENOK	-10.05477917	0	53	1	1	-11.84180647	5.082629371
1	-11.84180647	R-HSA-69002	M1	1	0	Reactome Gene Sets	6	DNA Replication Pre-Initiation		-11.84180647	4.637435557	9.499439786	30284	137	1430	30	2.097902098	0.37898375	3020|4174|5683|5686|5687|5689|5690|5691|5693|5694|5700|5701|5702|5705|5708|5709|5713|5714|5717|5719|6117|7314|7316|7979|8334|8341|8364|9861|11047|94239	H3-3A|MCM5|PSMA2|PSMA5|PSMA6|PSMB1|PSMB2|PSMB3|PSMB5|PSMB6|PSMC1|PSMC2|PSMC3|PSMC5|PSMD2|PSMD3|PSMD7|PSMD8|PSMD11|PSMD13|RPA1|UBB|UBC|SEM1|H2AC6|H2BC15|H4C3|PSMD6|ADRM1|H2AZ2	-10.05477917	0	1	0	0	-53.27545138	17.32714558
1	-11.83423036	GO:1903320	M1	1	0	GO Biological Processes	19	regulation of protein modification by small protein conjugation or removal	19_GO:0050789 regulation of biological process	-11.83423036	3.558534908	8.933070243	30284	244	1430	41	2.867132867	0.441305149	330|868|1499|2534|2873|3301|3303|3304|3309|3320|5478|7128|7314|7329|7332|7415|7805|8878|9636|9709|9978|10010|10054|10318|10362|10980|11315|11337|27018|29997|51035|51138|51160|54472|57162|65125|79139|84875|150678|201254|100287171	BIRC3|CBLB|CTNNB1|FYN|GPS1|DNAJA1|HSPA1A|HSPA1B|HSPA5|HSP90AA1|PPIA|TNFAIP3|UBB|UBE2I|UBE2L3|VCP|LAPTM5|SQSTM1|ISG15|HERPUD1|RBX1|TANK|UBA2|TNIP1|HMG20B|COPS6|PARK7|GABARAP|BEX3|NOP53|UBXN1|COPS4|VPS28|TOLLIP|PELI1|WNK1|DERL1|PARP10|COPS9|CENPX|WASHC1	-10.04840776	0	54	1	1	-11.83423036	3.913256309
1	-11.81619588	GO:0002833	M1	1	0	GO Biological Processes	19	positive regulation of response to biotic stimulus	19_GO:0048518 positive regulation of biological process	-11.81619588	3.125612941	8.669713922	30284	332	1430	49	3.426573427	0.481050669	834|1520|1535|2534|2547|2634|3093|3123|3133|3134|3146|3148|3303|3304|3320|3428|3430|3824|3902|3916|4615|4792|4938|5359|5781|6352|7128|7187|7305|7520|7531|8638|9261|9447|9868|10318|23180|23325|23705|55122|56253|57162|57590|83666|84868|114836|115362|149628|647087	CASP1|CTSS|CYBA|FYN|XRCC6|GBP2|UBE2K|HLA-DRB1|HLA-E|HLA-F|HMGB1|HMGB2|HSPA1A|HSPA1B|HSP90AA1|IFI16|IFI35|KLRD1|LAG3|LAMP1|MYD88|NFKBIA|OAS1|PLSCR1|PTPN11|CCL5|TNFAIP3|TRAF3|TYROBP|XRCC5|YWHAE|OASL|MAPKAPK2|AIM2|TOMM70|TNIP1|RFTN1|WASHC4|CADM1|AKIRIN2|CRTAM|PELI1|WDFY1|PARP9|HAVCR2|SLAMF6|GBP5|PYHIN1|STMP1	-10.03157464	0	12	0	0	-23.57285141	3.427084119
1	-11.81449707	R-HSA-453279	M1	1	0	Reactome Gene Sets	6	Mitotic G1 phase and G1/S transition		-11.81449707	4.941445221	9.630882965	30284	120	1430	28	1.958041958	0.366394517	1027|4174|5518|5683|5686|5687|5689|5690|5691|5693|5694|5700|5701|5702|5705|5708|5709|5713|5714|5717|5719|6117|7298|7314|7316|7979|9861|11047	CDKN1B|MCM5|PPP2R1A|PSMA2|PSMA5|PSMA6|PSMB1|PSMB2|PSMB3|PSMB5|PSMB6|PSMC1|PSMC2|PSMC3|PSMC5|PSMD2|PSMD3|PSMD7|PSMD8|PSMD11|PSMD13|RPA1|TYMS|UBB|UBC|SEM1|PSMD6|ADRM1	-10.03107389	0	1	0	0	-53.27545138	17.32714558
1	-11.78778733	hsa05166	M1	1	0	KEGG Pathway	24	Human T-cell leukemia virus 1 infection		-11.78778733	3.687175325	8.986487555	30284	224	1430	39	2.727272727	0.430716801	292|567|581|598|811|821|915|916|920|1388|1437|2113|2224|3105|3106|3107|3108|3109|3113|3115|3117|3118|3119|3122|3123|3127|3133|3134|3560|3683|3689|3716|3932|4775|4792|5901|7416|9184|9232	SLC25A5|B2M|BAX|BCL2L1|CALR|CANX|CD3D|CD3E|CD4|ATF6B|CSF2|ETS1|FDPS|HLA-A|HLA-B|HLA-C|HLA-DMA|HLA-DMB|HLA-DPA1|HLA-DPB1|HLA-DQA1|HLA-DQA2|HLA-DQB1|HLA-DRA|HLA-DRB1|HLA-DRB5|HLA-E|HLA-F|IL2RB|ITGAL|ITGB2|JAK1|LCK|NFATC3|NFKBIA|RAN|VDAC1|BUB3|PTTG1	-10.00625689	0	6	0	0	-31.42024035	15.88321678
1	-11.78729383	GO:0046390	M1	1	0	GO Biological Processes	19	ribose phosphate biosynthetic process	19_GO:0009987 cellular process	-11.78729383	4.235524476	9.277497385	30284	165	1430	33	2.307692308	0.397055409	100|498|506|509|513|514|515|516|517|518|521|522|527|539|2987|3251|4522|4710|4716|4717|4718|4720|4722|4725|4729|6389|6391|9551|9556|10476|10632|51079|84833	ADA|ATP5F1A|ATP5F1B|ATP5F1C|ATP5F1D|ATP5F1E|ATP5PB|ATP5MC1|ATP5MC2|ATP5MC3|ATP5ME|ATP5PF|ATP6V0C|ATP5PO|GUK1|HPRT1|MTHFD1|NDUFB4|NDUFB10|NDUFC1|NDUFC2|NDUFS2|NDUFS3|NDUFS5|NDUFV2|SDHA|SDHC|ATP5MF|ATP5MJ|ATP5PD|ATP5MG|NDUFA13|ATP5MK	-10.00625689	0	9	0	0	-25.10744098	18.53041958
1	-11.77843508	hsa05145	M1	1	0	KEGG Pathway	24	Toxoplasmosis		-11.77843508	5.10531968	9.689879945	30284	112	1430	27	1.888111888	0.359920565	330|598|836|1234|3108|3109|3113|3115|3117|3118|3119|3122|3123|3127|3303|3304|3312|3458|3586|3587|3688|3716|4615|4792|6772|8651|23533	BIRC3|BCL2L1|CASP3|CCR5|HLA-DMA|HLA-DMB|HLA-DPA1|HLA-DPB1|HLA-DQA1|HLA-DQA2|HLA-DQB1|HLA-DRA|HLA-DRB1|HLA-DRB5|HSPA1A|HSPA1B|HSPA8|IFNG|IL10|IL10RA|ITGB1|JAK1|MYD88|NFKBIA|STAT1|SOCS1|PIK3R5	-9.998586363	0	6	0	0	-31.42024035	15.88321678
1	-11.77528881	GO:0045732	M1	1	0	GO Biological Processes	19	positive regulation of protein catabolic process	19_GO:0048518 positive regulation of biological process	-11.77528881	3.760512385	9.021823487	30284	214	1430	38	2.657342657	0.425311729	348|868|975|1027|1642|3303|3304|3320|3458|4478|4946|5700|5701|5702|5704|5705|6613|6923|7128|7133|7415|7430|7879|9709|9817|9978|10134|10399|11337|25976|29997|51079|51160|51429|55823|64326|79888|81542	APOE|CBLB|CD81|CDKN1B|DDB1|HSPA1A|HSPA1B|HSP90AA1|IFNG|MSN|OAZ1|PSMC1|PSMC2|PSMC3|PSMC4|PSMC5|SUMO2|ELOB|TNFAIP3|TNFRSF1B|VCP|EZR|RAB7A|HERPUD1|KEAP1|RBX1|BCAP31|RACK1|GABARAP|TIPARP|NOP53|NDUFA13|VPS28|SNX9|VPS11|COP1|LPCAT1|TMX1	-9.997663808	0	21	0	0	-17.20141752	3.836525793
1	-11.77514579	R-HSA-8950505	M1	1	0	Reactome Gene Sets	6	Gene and protein expression by JAK-STAT signaling after Interleukin-12 stimulation		-11.77514579	9.412276612	11.24296649	30284	36	1430	16	1.118881119	0.278151009	302|375|1072|3181|3185|3313|3458|3586|3936|4478|5721|5908|6647|6888|9049|9446	ANXA2|ARF1|CFL1|HNRNPA2B1|HNRNPF|HSPA9|IFNG|IL10|LCP1|MSN|PSME2|RAP1B|SOD1|TALDO1|AIP|GSTO1	-9.997663808	0	47	0	0	-12.36747166	9.412276612
1	-11.72322915	GO:0048193	M1	1	0	GO Biological Processes	19	Golgi vesicle transport	19_GO:0051179 localization	-11.72322915	3.297553657	8.736844463	30284	289	1430	45	3.146853147	0.461665145	160|403|1176|1315|2060|2803|3916|3998|4253|5034|6642|7415|7805|8724|8775|9276|9321|9632|9907|9950|10066|10079|10133|10134|10483|10525|10597|10791|10960|11079|11316|11345|22818|22820|23062|29097|29886|29959|50999|51399|57020|58485|81876|84364|222068	AP2A1|ARL3|AP3S1|COPB1|EPS15|GOLGA4|LAMP1|LMAN1|MIA2|P4HB|SNX1|VCP|LAPTM5|SNX3|NAPA|COPB2|TRIP11|SEC24C|AP5Z1|GOLGA5|SCAMP2|ATP9A|OPTN|BCAP31|SEC23B|HYOU1|TRAPPC2B|VAMP5|LMAN2|RER1|COPE|GABARAPL2|COPZ1|COPG1|GGA2|CNIH4|SNX8|NRBP1|TMED5|TRAPPC4|VPS35L|TRAPPC1|RAB1B|ARFGAP2|TMED4	-9.946925718	0	43	0	0	-12.88422517	4.840599401
1	-11.68583437	R-HSA-9006925	M1	1	0	Reactome Gene Sets	6	Intracellular signaling by second messengers		-11.68583437	3.589427522	8.89030026	30284	236	1430	40	2.797202797	0.436047037	156|805|808|1027|1460|3708|3932|5518|5528|5683|5686|5687|5689|5690|5691|5693|5694|5700|5701|5702|5705|5708|5709|5713|5714|5717|5719|5880|5978|7314|7316|7979|9861|10542|10670|11047|23533|29851|55004|64121	GRK2|CALM2|CALM3|CDKN1B|CSNK2B|ITPR1|LCK|PPP2R1A|PPP2R5D|PSMA2|PSMA5|PSMA6|PSMB1|PSMB2|PSMB3|PSMB5|PSMB6|PSMC1|PSMC2|PSMC3|PSMC5|PSMD2|PSMD3|PSMD7|PSMD8|PSMD11|PSMD13|RAC2|REST|UBB|UBC|SEM1|PSMD6|LAMTOR5|RRAGA|ADRM1|PIK3R5|ICOS|LAMTOR1|RRAGC	-9.910706296	0	1	0	0	-53.27545138	17.32714558
1	-11.66266273	GO:0006457	M1	1	0	GO Biological Processes	19	protein folding	19_GO:0009987 cellular process	-11.66266273	3.654545455	8.91720599	30284	226	1430	39	2.727272727	0.430716801	567|811|821|972|1155|2280|2923|3301|3303|3304|3309|3312|3313|3315|3320|3998|4802|5034|5478|5479|5768|5824|6388|7184|7203|7456|8872|9049|9403|10130|10525|10694|10726|11140|23184|23770|51398|60626|64215	B2M|CALR|CANX|CD74|TBCB|FKBP1A|PDIA3|DNAJA1|HSPA1A|HSPA1B|HSPA5|HSPA8|HSPA9|HSPB1|HSP90AA1|LMAN1|NFYC|P4HB|PPIA|PPIB|QSOX1|PEX19|SDF2|HSP90B1|CCT3|WIPF1|CDC123|AIP|SELENOF|PDIA6|HYOU1|CCT8|NUDC|CDC37|MESD|FKBP8|WDR83OS|RIC8A|DNAJC1	-9.889558404	0	46	0	0	-12.54193017	3.654545455
1	-11.66234527	WP4290	M1	1	0	WikiPathways	27	Metabolic reprogramming in colon cancer		-11.66234527	8.571894772	10.93171785	30284	42	1430	17	1.188811189	0.286610097	47|50|2023|2597|2821|3418|4191|5162|5211|5223|5230|5315|5723|6472|6510|6888|9123	ACLY|ACO2|ENO1|GAPDH|GPI|IDH2|MDH2|PDHB|PFKL|PGAM1|PGK1|PKM|PSPH|SHMT2|SLC1A5|TALDO1|SLC16A3	-9.889558404	0	55	1	1	-11.66234527	10.58881119
1	-11.65664109	GO:0042102	M1	1	0	GO Biological Processes	19	positive regulation of T cell proliferation	19_GO:0002376 immune system process	-11.65664109	5.243982684	9.697957656	30284	105	1430	26	1.818181818	0.353318332	916|970|975|3071|3105|3109|3113|3115|3133|3146|3965|5788|6352|6375|6504|7412|7535|8744|10148|11151|50943|54440|58515|64926|84868|160365	CD3E|CD70|CD81|NCKAP1L|HLA-A|HLA-DMB|HLA-DPA1|HLA-DPB1|HLA-E|HMGB1|LGALS9|PTPRC|CCL5|XCL1|SLAMF1|VCAM1|ZAP70|TNFSF9|EBI3|CORO1A|FOXP3|SASH3|SELENOK|RASAL3|HAVCR2|CLECL1P	-9.885020117	0	3	0	0	-38.37169419	5.243982684
1	-11.60815531	GO:0019221	M1	1	0	GO Biological Processes	19	cytokine-mediated signaling pathway	19_GO:0050896 response to stimulus	-11.60815531	2.800752843	8.382300136	30284	431	1430	57	3.986013986	0.517331163	81|330|355|920|970|972|1234|1237|1435|1437|1460|2185|2833|3059|3458|3560|3586|3587|3663|3716|4599|4615|4792|4938|5034|5777|5781|6348|6349|6351|6352|6375|6672|6772|6773|6846|7133|7185|7186|7187|7293|7852|8638|8651|8764|8784|8809|9125|9447|10010|10663|10670|50615|51094|54472|65125|84817	ACTN4|BIRC3|FAS|CD4|CD70|CD74|CCR5|CCR8|CSF1|CSF2|CSNK2B|PTK2B|CXCR3|HCLS1|IFNG|IL2RB|IL10|IL10RA|IRF5|JAK1|MX1|MYD88|NFKBIA|OAS1|P4HB|PTPN6|PTPN11|CCL3|CCL3L1|CCL4|CCL5|XCL1|SP100|STAT1|STAT2|XCL2|TNFRSF1B|TRAF1|TRAF2|TRAF3|TNFRSF4|CXCR4|OASL|SOCS1|TNFRSF14|TNFRSF18|IL18R1|CNOT9|AIM2|TANK|CXCR6|RRAGA|IL21R|ADIPOR1|TOLLIP|WNK1|TXNDC17	-9.837697109	0	20	0	0	-18.71999394	6.792822272
1	-11.59618269	R-HSA-69242	M1	1	0	Reactome Gene Sets	6	S Phase		-11.59618269	4.688175946	9.417735053	30284	131	1430	29	2.027972028	0.372746874	1027|4174|5683|5686|5687|5689|5690|5691|5693|5694|5700|5701|5702|5705|5708|5709|5713|5714|5717|5719|6117|7314|7316|7979|9126|9861|9978|11047|57804	CDKN1B|MCM5|PSMA2|PSMA5|PSMA6|PSMB1|PSMB2|PSMB3|PSMB5|PSMB6|PSMC1|PSMC2|PSMC3|PSMC5|PSMD2|PSMD3|PSMD7|PSMD8|PSMD11|PSMD13|RPA1|UBB|UBC|SEM1|SMC3|PSMD6|RBX1|ADRM1|POLD4	-9.826884152	0	1	0	0	-53.27545138	17.32714558
1	-11.54173201	CORUM:194	M1	1	0	CORUM	33	PA28gamma-20S proteasome		-11.54173201	15.53025641	12.53095944	30284	15	1430	11	0.769230769	0.231038036	5682|5683|5684|5686|5687|5688|5689|5690|5691|5693|5694	PSMA1|PSMA2|PSMA3|PSMA5|PSMA6|PSMA7|PSMB1|PSMB2|PSMB3|PSMB5|PSMB6	-9.773590051	0	1	0	0	-53.27545138	17.32714558
1	-11.53963274	GO:1901873	M1	1	0	GO Biological Processes	19	regulation of post-translational protein modification	19_GO:0050789 regulation of biological process	-11.53963274	3.487078383	8.77283137	30284	249	1430	41	2.867132867	0.441305149	330|868|1499|2534|2873|3301|3303|3304|3309|3320|5478|7128|7314|7329|7332|7415|7805|8878|9636|9709|9978|10010|10054|10318|10362|10980|11315|11337|27018|29997|51035|51138|51160|54472|57162|65125|79139|84875|150678|201254|100287171	BIRC3|CBLB|CTNNB1|FYN|GPS1|DNAJA1|HSPA1A|HSPA1B|HSPA5|HSP90AA1|PPIA|TNFAIP3|UBB|UBE2I|UBE2L3|VCP|LAPTM5|SQSTM1|ISG15|HERPUD1|RBX1|TANK|UBA2|TNIP1|HMG20B|COPS6|PARK7|GABARAP|BEX3|NOP53|UBXN1|COPS4|VPS28|TOLLIP|PELI1|WNK1|DERL1|PARP10|COPS9|CENPX|WASHC1	-9.772644287	0	54	0	0	-11.83423036	3.913256309
1	-11.50799179	R-HSA-5619115	M1	1	0	Reactome Gene Sets	6	Disorders of transmembrane transporters		-11.50799179	4.376708625	9.229438451	30284	150	1430	31	2.167832168	0.385110756	682|5683|5686|5687|5689|5690|5691|5693|5694|5700|5701|5702|5705|5708|5709|5713|5714|5717|5719|6048|7175|7314|7316|7415|7979|9861|10956|11047|27248|79023|79139	BSG|PSMA2|PSMA5|PSMA6|PSMB1|PSMB2|PSMB3|PSMB5|PSMB6|PSMC1|PSMC2|PSMC3|PSMC5|PSMD2|PSMD3|PSMD7|PSMD8|PSMD11|PSMD13|RNF5|TPR|UBB|UBC|VCP|SEM1|PSMD6|OS9|ADRM1|ERLEC1|NUP37|DERL1	-9.742153787	0	1	0	0	-53.27545138	17.32714558
1	-11.37143473	R-HSA-1257604	M1	1	0	Reactome Gene Sets	6	PIP3 activates AKT signaling		-11.37143473	3.811972028	8.882243142	30284	200	1430	36	2.517482517	0.414265323	1027|1460|3932|5518|5528|5683|5686|5687|5689|5690|5691|5693|5694|5700|5701|5702|5705|5708|5709|5713|5714|5717|5719|5880|5978|7314|7316|7979|9861|10542|10670|11047|23533|29851|55004|64121	CDKN1B|CSNK2B|LCK|PPP2R1A|PPP2R5D|PSMA2|PSMA5|PSMA6|PSMB1|PSMB2|PSMB3|PSMB5|PSMB6|PSMC1|PSMC2|PSMC3|PSMC5|PSMD2|PSMD3|PSMD7|PSMD8|PSMD11|PSMD13|RAC2|REST|UBB|UBC|SEM1|PSMD6|LAMTOR5|RRAGA|ADRM1|PIK3R5|ICOS|LAMTOR1|RRAGC	-9.606744137	0	1	0	0	-53.27545138	17.32714558
1	-11.36700361	R-HSA-72203	M1	1	0	Reactome Gene Sets	6	Processing of Capped Intron-Containing Pre-mRNA		-11.36700361	3.445565546	8.678644586	30284	252	1430	41	2.867132867	0.441305149	988|1655|2733|3181|3185|3192|3312|3550|4236|4670|4809|4904|5436|6429|6629|6634|7175|8233|9343|10236|10262|10284|10291|10713|10992|11051|11193|22826|22938|23350|23517|26121|51503|55702|57819|79023|79171|81608|84324|85437|220988	CDC5L|DDX5|GLE1|HNRNPA2B1|HNRNPF|HNRNPU|HSPA8|IK|MFAP1|HNRNPM|SNU13|YBX1|POLR2G|SRSF4|SNRPB2|SNRPD3|TPR|ZRSR2|EFTUD2|HNRNPR|SF3B4|SAP18|SF3A1|USP39|SF3B2|NUDT21|WBP4|DNAJC8|SNW1|U2SURP|MTREX|PRPF31|CWC15|YJU2|LSM2|NUP37|RBM42|FIP1L1|SARNP|ZCRB1|HNRNPA3	-9.603457402	0	14	0	0	-21.24544587	6.433708064
1	-11.30552454	R-HSA-72172	M1	1	0	Reactome Gene Sets	6	mRNA Splicing		-11.30552454	3.880716142	8.890964181	30284	191	1430	35	2.447552448	0.408617601	988|1655|3181|3185|3192|3312|3550|4236|4670|4809|4904|5436|6429|6629|6634|8233|9343|10236|10262|10284|10291|10713|10992|11193|22826|22938|23350|23517|26121|51503|55702|57819|79171|85437|220988	CDC5L|DDX5|HNRNPA2B1|HNRNPF|HNRNPU|HSPA8|IK|MFAP1|HNRNPM|SNU13|YBX1|POLR2G|SRSF4|SNRPB2|SNRPD3|ZRSR2|EFTUD2|HNRNPR|SF3B4|SAP18|SF3A1|USP39|SF3B2|WBP4|DNAJC8|SNW1|U2SURP|MTREX|PRPF31|CWC15|YJU2|LSM2|RBM42|ZCRB1|HNRNPA3	-9.543119714	0	14	0	0	-21.24544587	6.433708064
1	-11.28892918	WP5362	M1	1	0	WikiPathways	27	TAR syndrome		-11.28892918	6.723054723	10.12297609	30284	63	1430	20	1.398601399	0.310542109	915|919|3105|3106|3107|3133|3134|3458|3688|3932|5824|6613|7295|7329|7852|8764|9368|10616|55004|84265	CD3D|CD247|HLA-A|HLA-B|HLA-C|HLA-E|HLA-F|IFNG|ITGB1|LCK|PEX19|SUMO2|TXN|UBE2I|CXCR4|TNFRSF14|NHERF1|RBCK1|LAMTOR1|POLR3GL	-9.527662735	0	56	1	1	-11.28892918	6.723054723
1	-11.28088511	GO:0019884	M1	1	0	GO Biological Processes	19	antigen processing and presentation of exogenous antigen	19_GO:0002376 immune system process	-11.28088511	7.623944056	10.43562121	30284	50	1430	18	1.258741259	0.294814979	567|972|1520|3105|3108|3109|3113|3115|3117|3118|3119|3122|3123|3127|3133|3134|5720|6891	B2M|CD74|CTSS|HLA-A|HLA-DMA|HLA-DMB|HLA-DPA1|HLA-DPB1|HLA-DQA1|HLA-DQA2|HLA-DQB1|HLA-DRA|HLA-DRB1|HLA-DRB5|HLA-E|HLA-F|PSME1|TAP2	-9.520754077	0	6	0	0	-31.42024035	15.88321678
1	-11.2032031	GO:0032943	M1	1	0	GO Biological Processes	19	mononuclear cell proliferation	19_GO:0009987 cellular process	-11.2032031	4.845727154	9.318050554	30284	118	1430	27	1.888111888	0.359920565	100|581|598|868|916|931|952|970|973|977|2534|3070|3251|3586|4478|5699|5777|5788|6504|7293|9047|10148|11151|50943|54440|57162|58515	ADA|BAX|BCL2L1|CBLB|CD3E|MS4A1|CD38|CD70|CD79A|CD151|FYN|HELLS|HPRT1|IL10|MSN|PSMB10|PTPN6|PTPRC|SLAMF1|TNFRSF4|SH2D2A|EBI3|CORO1A|FOXP3|SASH3|PELI1|SELENOK	-9.444204519	0	53	0	0	-11.84180647	5.082629371
1	-11.19376943	hsa05164	M1	1	0	KEGG Pathway	24	Influenza A		-11.19376943	4.039662072	8.925863066	30284	173	1430	33	2.307692308	0.397055409	60|71|103|292|355|356|581|834|836|2224|3108|3109|3113|3115|3117|3118|3119|3122|3123|3127|3458|3716|4599|4615|4792|4938|6352|6772|6773|7187|7416|9230|10241	ACTB|ACTG1|ADAR|SLC25A5|FAS|FASLG|BAX|CASP1|CASP3|FDPS|HLA-DMA|HLA-DMB|HLA-DPA1|HLA-DPB1|HLA-DQA1|HLA-DQA2|HLA-DQB1|HLA-DRA|HLA-DRB1|HLA-DRB5|IFNG|JAK1|MX1|MYD88|NFKBIA|OAS1|CCL5|STAT1|STAT2|TRAF3|VDAC1|RAB11B|CALCOCO2	-9.435900358	0	6	0	0	-31.42024035	15.88321678
1	-11.19258514	WP4396	M1	1	0	WikiPathways	27	Nonalcoholic fatty liver disease		-11.19258514	4.263027881	9.037452601	30284	154	1430	31	2.167832168	0.385110756	355|356|581|836|840|1329|1337|1340|1351|1537|4710|4716|4717|4718|4720|4722|4725|4729|5879|6389|6391|7186|7385|7388|7412|9377|10018|27113|29796|51079|51094	FAS|FASLG|BAX|CASP3|CASP7|COX5B|COX6A1|COX6B1|COX8A|CYC1|NDUFB4|NDUFB10|NDUFC1|NDUFC2|NDUFS2|NDUFS3|NDUFS5|NDUFV2|RAC1|SDHA|SDHC|TRAF2|UQCRC2|UQCRH|VCAM1|COX5A|BCL2L11|BBC3|UQCR10|NDUFA13|ADIPOR1	-9.435842641	0	9	0	0	-25.10744098	18.53041958
1	-11.16566147	WP4630	M1	1	0	WikiPathways	27	Measles virus infection		-11.16566147	4.515816536	9.148099059	30284	136	1430	29	2.027972028	0.372746874	103|355|356|581|598|836|868|915|916|1027|1460|3303|3304|3312|3560|3716|4478|4599|4615|4792|4938|6504|6772|6773|7128|7187|9367|10399|27113	ADAR|FAS|FASLG|BAX|BCL2L1|CASP3|CBLB|CD3D|CD3E|CDKN1B|CSNK2B|HSPA1A|HSPA1B|HSPA8|IL2RB|JAK1|MSN|MX1|MYD88|NFKBIA|OAS1|SLAMF1|STAT1|STAT2|TNFAIP3|TRAF3|RAB9A|RACK1|BBC3	-9.410042629	0	57	1	1	-11.16566147	4.515816536
1	-11.15218427	GO:0051052	M1	1	0	GO Biological Processes	19	regulation of DNA metabolic process	19_GO:0050789 regulation of biological process	-11.15218427	2.600024926	8.072012685	30284	505	1430	62	4.335664336	0.538560921	60|142|581|1027|1499|2185|3001|3006|3007|3008|3146|3181|3183|3192|3320|3586|4174|4361|5531|5788|5977|6282|6598|6601|6830|7203|7468|7515|7520|7913|8655|9126|9577|10269|10474|10694|10902|10923|10933|26277|29844|30009|50943|51149|54386|54921|55611|57162|57492|64061|64710|78996|79035|79677|79991|84250|84717|84893|149840|253461|286053|100134934	ACTB|PARP1|BAX|CDKN1B|CTNNB1|PTK2B|GZMA|H1-2|H1-3|H1-4|HMGB1|HNRNPA2B1|HNRNPC|HNRNPU|HSP90AA1|IL10|MCM5|MRE11|PPP4C|PTPRC|DPF2|S100A11|SMARCB1|SMARCC2|SUPT6H|CCT3|NSD2|XRCC1|XRCC5|DEK|DYNLL1|SMC3|BABAM2|ZMPSTE24|TADA3|CCT8|BRD8|SUB1|MORF4L1|TINF2|TFPT|TBX21|FOXP3|MRNIP|TERF2IP|CHTF8|OTUB1|PELI1|ARID1B|TSPYL2|NUCKS1|CYREN|NABP2|SMC6|STN1|SLF1|HDGFL2|FBH1|SHLD1|ZBTB38|NSMCE2|TEN1	-9.398193246	0	58	1	1	-11.15218427	3.154113971
1	-11.15157345	GO:0043122	M1	1	0	GO Biological Processes	19	regulation of canonical NF-kappaB signal transduction	19_GO:0050896 response to stimulus	-11.15157345	3.176643357	8.434659821	30284	300	1430	45	3.146853147	0.461665145	142|330|356|387|389|684|834|920|972|2149|2280|2597|2950|3123|3162|3315|3956|3965|4615|4792|6275|6574|6772|7128|7185|7186|7187|8837|8878|8904|9978|10010|10133|10318|10346|10542|10616|11040|51246|54386|57162|81603|114769|171392|222068	PARP1|BIRC3|FASLG|RHOA|RHOC|BST2|CASP1|CD4|CD74|F2R|FKBP1A|GAPDH|GSTP1|HLA-DRB1|HMOX1|HSPB1|LGALS1|LGALS9|MYD88|NFKBIA|S100A4|SLC20A1|STAT1|TNFAIP3|TRAF1|TRAF2|TRAF3|CFLAR|SQSTM1|CPNE1|RBX1|TANK|OPTN|TNIP1|TRIM22|LAMTOR5|RBCK1|PIM2|SHISA5|TERF2IP|PELI1|TRIM8|CARD16|ZNF675|TMED4	-9.398193246	0	59	1	1	-11.15157345	3.52960373
1	-11.13465982	GO:0007015	M1	1	0	GO Biological Processes	19	actin filament organization	19_GO:0009987 cellular process	-11.13465982	3.275675404	8.485806302	30284	278	1430	43	3.006993007	0.451615046	387|389|832|1072|2185|2314|3059|3936|4542|4739|5879|5880|7170|7171|7184|7273|7430|7456|7798|8407|8826|9124|9645|9839|9897|9938|10006|10093|10094|10109|10487|11151|23075|29993|30011|51019|55845|57580|64005|64780|80774|81873|100287171	RHOA|RHOC|CAPZB|CFL1|PTK2B|FLII|HCLS1|LCP1|MYO1F|NEDD9|RAC1|RAC2|TPM3|TPM4|HSP90B1|TTN|EZR|WIPF1|LUZP1|TAGLN2|IQGAP1|PDLIM1|MICAL2|ZEB2|WASHC5|ARHGAP25|ABI1|ARPC4|ARPC3|ARPC2|CAP1|CORO1A|SWAP70|PACSIN1|SH3KBP1|WASHC3|BRK1|PREX1|MYO1G|MICAL1|LIMD2|ARPC5L|WASHC1	-9.38239462	0	60	1	1	-11.13465982	4.513263785
1	-11.12596014	GO:0009165	M1	1	0	GO Biological Processes	19	nucleotide biosynthetic process	19_GO:0009987 cellular process	-11.12596014	3.661551533	8.698402608	30284	214	1430	37	2.587412587	0.419828932	100|498|506|509|513|514|515|516|517|518|521|522|527|539|2987|3251|4522|4710|4716|4717|4718|4720|4722|4725|4729|6389|6391|7298|9551|9556|10476|10632|51079|55739|83666|84833|84875	ADA|ATP5F1A|ATP5F1B|ATP5F1C|ATP5F1D|ATP5F1E|ATP5PB|ATP5MC1|ATP5MC2|ATP5MC3|ATP5ME|ATP5PF|ATP6V0C|ATP5PO|GUK1|HPRT1|MTHFD1|NDUFB4|NDUFB10|NDUFC1|NDUFC2|NDUFS2|NDUFS3|NDUFS5|NDUFV2|SDHA|SDHC|TYMS|ATP5MF|ATP5MJ|ATP5PD|ATP5MG|NDUFA13|NAXD|PARP9|ATP5MK|PARP10	-9.374807097	0	9	0	0	-25.10744098	18.53041958
1	-11.11552202	GO:1903038	M1	1	0	GO Biological Processes	19	negative regulation of leukocyte cell-cell adhesion	19_GO:0048519 negative regulation of biological process	-11.11552202	4.235524476	8.990474904	30284	155	1430	31	2.167832168	0.385110756	836|864|868|972|1493|3123|3133|3146|3586|3902|3956|3958|3965|5133|5777|6375|6385|7805|8651|8764|9750|10875|23240|30009|50943|56253|57162|64115|65125|84868|201633	CASP3|RUNX3|CBLB|CD74|CTLA4|HLA-DRB1|HLA-E|HMGB1|IL10|LAG3|LGALS1|LGALS3|LGALS9|PDCD1|PTPN6|XCL1|SDC4|LAPTM5|SOCS1|TNFRSF14|RIPOR2|FGL2|TMEM131L|TBX21|FOXP3|CRTAM|PELI1|VSIR|WNK1|HAVCR2|TIGIT	-9.365478282	0	3	0	0	-38.37169419	5.243982684
1	-11.11092953	GO:0002822	M1	1	0	GO Biological Processes	19	regulation of adaptive immune response based on somatic recombination of immune receptors built from immunoglobulin superfamily domains	19_GO:0002376 immune system process	-11.11092953	3.737227478	8.732759747	30284	204	1430	36	2.517482517	0.414265323	100|567|920|975|2625|3071|3105|3106|3107|3122|3123|3133|3134|3146|3586|3824|3956|5133|5777|5788|6375|6504|6830|6891|7128|7133|7186|7468|8417|8809|10538|30009|50943|54440|84868|149840	ADA|B2M|CD4|CD81|GATA3|NCKAP1L|HLA-A|HLA-B|HLA-C|HLA-DRA|HLA-DRB1|HLA-E|HLA-F|HMGB1|IL10|KLRD1|LGALS1|PDCD1|PTPN6|PTPRC|XCL1|SLAMF1|SUPT6H|TAP2|TNFAIP3|TNFRSF1B|TRAF2|NSD2|STX7|IL18R1|BATF|TBX21|FOXP3|SASH3|HAVCR2|SHLD1	-9.361992274	0	25	0	0	-16.24040354	21.17762238
1	-11.10446095	R-HSA-201681	M1	1	0	Reactome Gene Sets	6	TCF dependent signaling in response to WNT		-11.10446095	3.820705068	8.774288364	30284	194	1430	35	2.447552448	0.408617601	1460|1499|3020|5518|5528|5683|5686|5687|5689|5690|5691|5693|5694|5700|5701|5702|5705|5708|5709|5713|5714|5717|5719|7314|7316|7534|7979|8334|8341|8364|9861|9978|11047|94239|123169	CSNK2B|CTNNB1|H3-3A|PPP2R1A|PPP2R5D|PSMA2|PSMA5|PSMA6|PSMB1|PSMB2|PSMB3|PSMB5|PSMB6|PSMC1|PSMC2|PSMC3|PSMC5|PSMD2|PSMD3|PSMD7|PSMD8|PSMD11|PSMD13|UBB|UBC|YWHAZ|SEM1|H2AC6|H2BC15|H4C3|PSMD6|RBX1|ADRM1|H2AZ2|LEO1	-9.35662737	0	1	0	0	-53.27545138	17.32714558
1	-11.06828795	hsa05140	M1	1	0	KEGG Pathway	24	Leishmaniasis		-11.06828795	5.897565725	9.703286439	30284	79	1430	22	1.538461538	0.325468237	1535|3108|3109|3113|3115|3117|3118|3119|3122|3123|3127|3458|3586|3676|3688|3689|3716|4615|4689|4792|5777|6772	CYBA|HLA-DMA|HLA-DMB|HLA-DPA1|HLA-DPB1|HLA-DQA1|HLA-DQA2|HLA-DQB1|HLA-DRA|HLA-DRB1|HLA-DRB5|IFNG|IL10|ITGA4|ITGB1|ITGB2|JAK1|MYD88|NCF4|NFKBIA|PTPN6|STAT1	-9.321555239	0	6	0	0	-31.42024035	15.88321678
1	-11.05563293	GO:0002399	M1	1	0	GO Biological Processes	19	MHC class II protein complex assembly	19_GO:0009987 cellular process	-11.05563293	14.55961538	12.07758084	30284	16	1430	11	0.769230769	0.231038036	567|3108|3109|3113|3115|3117|3118|3119|3122|3123|3127	B2M|HLA-DMA|HLA-DMB|HLA-DPA1|HLA-DPB1|HLA-DQA1|HLA-DQA2|HLA-DQB1|HLA-DRA|HLA-DRB1|HLA-DRB5	-9.311093634	0	6	0	0	-31.42024035	15.88321678
1	-11.05563293	GO:0002503	M1	1	0	GO Biological Processes	19	peptide antigen assembly with MHC class II protein complex	19_GO:0002376 immune system process	-11.05563293	14.55961538	12.07758084	30284	16	1430	11	0.769230769	0.231038036	567|3108|3109|3113|3115|3117|3118|3119|3122|3123|3127	B2M|HLA-DMA|HLA-DMB|HLA-DPA1|HLA-DPB1|HLA-DQA1|HLA-DQA2|HLA-DQB1|HLA-DRA|HLA-DRB1|HLA-DRB5	-9.311093634	0	6	0	0	-31.42024035	15.88321678
1	-11.04202076	GO:0006897	M1	1	0	GO Biological Processes	19	endocytosis	19_GO:0051179 localization	-11.04202076	2.584670448	8.018665375	30284	508	1430	62	4.335664336	0.538560921	154|156|160|348|598|805|808|821|824|975|1130|1173|1174|1175|1176|1211|1212|2060|2534|3146|3385|3458|3587|3676|3683|3688|3689|3783|4542|4599|4615|4627|4689|5175|6504|6642|7305|7430|7879|9051|9146|9214|9261|9784|9910|9938|10079|10487|11151|23048|23184|26020|28988|29993|30011|51429|55707|56882|64005|79958|91937|112574	ADRB2|GRK2|AP2A1|APOE|BCL2L1|CALM2|CALM3|CANX|CAPN2|CD81|LYST|AP2M1|AP1S1|AP2S1|AP3S1|CLTA|CLTB|EPS15|FYN|HMGB1|ICAM3|IFNG|IL10RA|ITGA4|ITGAL|ITGB1|ITGB2|KCNN4|MYO1F|MX1|MYD88|MYH9|NCF4|PECAM1|SLAMF1|SNX1|TYROBP|EZR|RAB7A|PSTPIP1|HGS|FCMR|MAPKAPK2|SNX17|RABGAP1L|ARHGAP25|ATP9A|CAP1|CORO1A|FNBP1|MESD|LRP10|DBNL|PACSIN1|SH3KBP1|SNX9|NECAP2|CDC42SE1|MYO1G|DENND1C|TIMD4|SNX18	-9.298574029	0	61	1	1	-11.04202076	2.797044465
1	-11.03075346	GO:0070201	M1	1	0	GO Biological Processes	19	regulation of establishment of protein localization	19_GO:0051179 localization	-11.03075346	2.51653648	7.968239913	30284	547	1430	65	4.545454545	0.550831728	347|348|682|952|975|1445|2010|2029|2040|2149|2534|3002|3059|3123|3301|3312|3320|3458|3689|3708|3783|3936|3998|4345|4946|5106|5211|5478|5781|5880|5901|5978|6352|6672|6717|7175|7203|7251|7260|7273|7295|7332|7351|7468|7531|8111|8536|8724|9619|9868|10134|10312|10399|10956|11315|27113|27236|27248|51100|51160|55823|58515|64215|79899|93974	APOD|APOE|BSG|CD38|CD81|CSK|EMD|ENSA|STOM|F2R|FYN|GZMB|HCLS1|HLA-DRB1|DNAJA1|HSPA8|HSP90AA1|IFNG|ITGB2|ITPR1|KCNN4|LCP1|LMAN1|CD200|OAZ1|PCK2|PFKL|PPIA|PTPN11|RAC2|RAN|REST|CCL5|SP100|SRI|TPR|CCT3|TSG101|EIPR1|TTN|TXN|UBE2L3|UCP2|NSD2|YWHAE|GPR68|CAMK1|SNX3|ABCG1|TOMM70|BCAP31|TCIRG1|RACK1|OS9|PARK7|BBC3|ARFIP1|ERLEC1|SH3GLB1|VPS28|VPS11|SELENOK|DNAJC1|PRR5L|ATP5IF1	-9.28839655	0	62	1	1	-11.03075346	2.5464075
1	-11.00102374	M186	M1	1	0	Canonical Pathways	11	PID PDGFRB PATHWAY		-11.00102374	4.596693229	9.113454704	30284	129	1430	28	1.958041958	0.366394517	59|81|387|396|1445|2534|3932|5300|5518|5521|5781|5879|5906|5908|6503|6772|7529|7531|7534|8826|9368|10006|10093|10094|10109|10971|23533|55845	ACTA2|ACTN4|RHOA|ARHGDIA|CSK|FYN|LCK|PIN1|PPP2R1A|PPP2R2B|PTPN11|RAC1|RAP1A|RAP1B|SLA|STAT1|YWHAB|YWHAE|YWHAZ|IQGAP1|NHERF1|ABI1|ARPC4|ARPC3|ARPC2|YWHAQ|PIK3R5|BRK1	-9.260805062	0	63	1	1	-11.00102374	4.596693229
1	-11.00099049	R-HSA-422475	M1	1	0	Reactome Gene Sets	6	Axon guidance		-11.00099049	2.70655712	8.082912118	30284	446	1430	57	3.986013986	0.517331163	60|71|160|387|389|1072|1212|1298|1460|3312|3320|3688|4478|4627|5216|5683|5686|5687|5689|5690|5691|5693|5694|5700|5701|5702|5705|5708|5709|5713|5714|5717|5719|5788|6166|6195|6709|7277|7305|7314|7316|7430|7852|7903|7979|9046|9861|9978|10093|10094|10109|10487|11047|30011|55851|64218|103910	ACTB|ACTG1|AP2A1|RHOA|RHOC|CFL1|CLTB|COL9A2|CSNK2B|HSPA8|HSP90AA1|ITGB1|MSN|MYH9|PFN1|PSMA2|PSMA5|PSMA6|PSMB1|PSMB2|PSMB3|PSMB5|PSMB6|PSMC1|PSMC2|PSMC3|PSMC5|PSMD2|PSMD3|PSMD7|PSMD8|PSMD11|PSMD13|PTPRC|RPL36AL|RPS6KA1|SPTAN1|TUBA4A|TYROBP|UBB|UBC|EZR|CXCR4|ST8SIA4|SEM1|DOK2|PSMD6|RBX1|ARPC4|ARPC3|ARPC2|CAP1|ADRM1|SH3KBP1|PSENEN|SEMA4A|MYL12B	-9.260805062	0	1	0	0	-53.27545138	17.32714558
1	-10.9177594	hsa05162	M1	1	0	KEGG Pathway	24	Measles		-10.9177594	4.41835287	8.992513561	30284	139	1430	29	2.027972028	0.372746874	103|355|356|581|598|836|868|915|916|1027|1460|3303|3304|3312|3560|3716|4478|4599|4615|4792|4938|6504|6772|6773|7128|7187|9367|10399|27113	ADAR|FAS|FASLG|BAX|BCL2L1|CASP3|CBLB|CD3D|CD3E|CDKN1B|CSNK2B|HSPA1A|HSPA1B|HSPA8|IL2RB|JAK1|MSN|MX1|MYD88|NFKBIA|OAS1|SLAMF1|STAT1|STAT2|TNFAIP3|TRAF3|RAB9A|RACK1|BBC3	-9.17865565	0	57	0	0	-11.16566147	4.515816536
1	-10.89096774	WP2004	M1	1	0	WikiPathways	27	miR targeted genes in lymphocytes		-10.89096774	2.747097242	8.065282021	30284	424	1430	55	3.846153846	0.508544121	103|160|302|396|1027|1075|1105|1465|1499|1655|3162|3783|4170|4670|4691|4924|5315|5479|5510|5524|5527|6509|6935|7170|7171|7298|7412|7798|8417|8744|8992|9125|9296|9342|9528|10061|10241|10423|10449|10487|10542|10797|10971|11137|23224|23589|25840|27236|27243|51742|57590|60481|83442|84191|94241	ADAR|AP2A1|ANXA2|ARHGDIA|CDKN1B|CTSC|CHD1|CSRP1|CTNNB1|DDX5|HMOX1|KCNN4|MCL1|HNRNPM|NCL|NUCB1|PKM|PPIB|PPP1R7|PTPA|PPP2R5C|SLC1A4|ZEB1|TPM3|TPM4|TYMS|VCAM1|LUZP1|STX7|TNFSF9|ATP6V0E1|CNOT9|ATP6V1F|SNAP29|TMEM59|ABCF2|CALCOCO2|CDIPT|ACAA2|CAP1|LAMTOR5|MTHFD2|YWHAQ|PWP1|SYNE2|CARHSP1|TMT1A|ARFIP1|CHMP2A|ARID4B|WDFY1|ELOVL5|SH3BGRL3|CIAO2A|TP53INP1	-9.152942984	0	52	0	0	-11.95731985	4.835835031
1	-10.82969856	R-HSA-2132295	M1	1	0	Reactome Gene Sets	6	MHC class II antigen presentation		-10.82969856	5.042291042	9.237070526	30284	105	1430	25	1.748251748	0.346580489	160|375|832|1075|1508|1520|3109|3113|3115|3117|3118|3119|3122|3123|3127|3902|7277|7879|8655|8907|9632|10120|10121|10540|11258	AP2A1|ARF1|CAPZB|CTSC|CTSB|CTSS|HLA-DMB|HLA-DPA1|HLA-DPB1|HLA-DQA1|HLA-DQA2|HLA-DQB1|HLA-DRA|HLA-DRB1|HLA-DRB5|LAG3|TUBA4A|RAB7A|DYNLL1|AP1M1|SEC24C|ACTR1B|ACTR1A|DCTN2|DCTN3	-9.092750122	0	6	0	0	-31.42024035	15.88321678
1	-10.78717059	R-HSA-69306	M1	1	0	Reactome Gene Sets	6	DNA Replication		-10.78717059	4.009964	8.735296953	30284	169	1430	32	2.237762238	0.391133054	3020|4174|5683|5686|5687|5689|5690|5691|5693|5694|5700|5701|5702|5705|5708|5709|5713|5714|5717|5719|6117|7314|7316|7979|8334|8341|8364|9861|9978|11047|57804|94239	H3-3A|MCM5|PSMA2|PSMA5|PSMA6|PSMB1|PSMB2|PSMB3|PSMB5|PSMB6|PSMC1|PSMC2|PSMC3|PSMC5|PSMD2|PSMD3|PSMD7|PSMD8|PSMD11|PSMD13|RPA1|UBB|UBC|SEM1|H2AC6|H2BC15|H4C3|PSMD6|RBX1|ADRM1|POLD4|H2AZ2	-9.051295813	0	1	0	0	-53.27545138	17.32714558
1	-10.77987993	GO:0046651	M1	1	0	GO Biological Processes	19	lymphocyte proliferation	19_GO:0002376 immune system process	-10.77987993	4.829984051	9.120658381	30284	114	1430	26	1.818181818	0.353318332	100|581|868|916|931|952|970|973|977|2534|3070|3251|3586|4478|5699|5777|5788|6504|7293|9047|10148|11151|50943|54440|57162|58515	ADA|BAX|CBLB|CD3E|MS4A1|CD38|CD70|CD79A|CD151|FYN|HELLS|HPRT1|IL10|MSN|PSMB10|PTPN6|PTPRC|SLAMF1|TNFRSF4|SH2D2A|EBI3|CORO1A|FOXP3|SASH3|PELI1|SELENOK	-9.045076162	0	53	0	0	-11.84180647	5.082629371
1	-10.77434536	R-HSA-983170	M1	1	0	Reactome Gene Sets	6	Antigen Presentation: Folding, assembly and peptide loading of class I MHC		-10.77434536	11.01236364	11.14920206	30284	25	1430	13	0.909090909	0.250987761	811|2923|3105|3106|3107|3133|3134|3309|6890|6891|9632|10134|64167	CALR|PDIA3|HLA-A|HLA-B|HLA-C|HLA-E|HLA-F|HSPA5|TAP1|TAP2|SEC24C|BCAP31|ERAP2	-9.040609966	0	25	0	0	-16.24040354	21.17762238
1	-10.77134309	GO:2001242	M1	1	0	GO Biological Processes	19	regulation of intrinsic apoptotic signaling pathway	19_GO:0050896 response to stimulus	-10.77134309	3.80973101	8.626068968	30284	189	1430	34	2.377622378	0.402882229	142|581|598|972|1499|2023|2534|2907|3070|3190|3301|3303|3315|3586|3932|4170|5034|5478|6647|7009|7314|9368|9709|10018|10134|10399|10525|10955|11315|27113|55829|79156|84893|219790	PARP1|BAX|BCL2L1|CD74|CTNNB1|ENO1|FYN|GRINA|HELLS|HNRNPK|DNAJA1|HSPA1A|HSPB1|IL10|LCK|MCL1|P4HB|PPIA|SOD1|TMBIM6|UBB|NHERF1|HERPUD1|BCL2L11|BCAP31|RACK1|HYOU1|SERINC3|PARK7|BBC3|SELENOS|PLEKHF1|FBH1|RTKN2	-9.038673445	0	29	0	0	-15.27599731	8.471048951
1	-10.73263594	GO:0002709	M1	1	0	GO Biological Processes	19	regulation of T cell mediated immunity	19_GO:0002376 immune system process	-10.73263594	4.994722259	9.171888116	30284	106	1430	25	1.748251748	0.346580489	567|975|2625|3071|3105|3106|3107|3122|3123|3133|3134|3146|3824|5133|5788|6375|6504|6891|7133|7186|8417|8809|30009|50943|54440	B2M|CD81|GATA3|NCKAP1L|HLA-A|HLA-B|HLA-C|HLA-DRA|HLA-DRB1|HLA-E|HLA-F|HMGB1|KLRD1|PDCD1|PTPRC|XCL1|SLAMF1|TAP2|TNFRSF1B|TRAF2|STX7|IL18R1|TBX21|FOXP3|SASH3	-9.001029448	0	25	0	0	-16.24040354	21.17762238
1	-10.66427438	GO:0002708	M1	1	0	GO Biological Processes	19	positive regulation of lymphocyte mediated immunity	19_GO:0002376 immune system process	-10.66427438	4.458446816	8.89857602	30284	133	1430	28	1.958041958	0.366394517	567|975|2625|3105|3106|3107|3122|3123|3133|3134|3824|3902|3916|5788|6375|6504|6891|7186|7468|8417|8809|23705|30009|50943|54440|56253|114836|149840	B2M|CD81|GATA3|HLA-A|HLA-B|HLA-C|HLA-DRA|HLA-DRB1|HLA-E|HLA-F|KLRD1|LAG3|LAMP1|PTPRC|XCL1|SLAMF1|TAP2|TRAF2|NSD2|STX7|IL18R1|CADM1|TBX21|FOXP3|SASH3|CRTAM|SLAMF6|SHLD1	-8.933728435	0	25	0	0	-16.24040354	21.17762238
1	-10.62759492	R-HSA-611105	M1	1	0	Reactome Gene Sets	6	Respiratory electron transport		-10.62759492	4.17979389	8.749258305	30284	152	1430	30	2.097902098	0.37898375	1329|1337|1340|1351|1537|3313|4190|4191|4710|4717|4718|4720|4722|4725|4729|6389|6391|7385|7388|8402|9377|10063|23479|29796|51079|55101|55969|90871|152100|284184	COX5B|COX6A1|COX6B1|COX8A|CYC1|HSPA9|MDH1|MDH2|NDUFB4|NDUFC1|NDUFC2|NDUFS2|NDUFS3|NDUFS5|NDUFV2|SDHA|SDHC|UQCRC2|UQCRH|SLC25A11|COX5A|COX17|ISCU|UQCR10|NDUFA13|DMAC2|RAB5IF|DMAC1|CMC1|NDUFAF8	-8.898106937	0	9	0	0	-25.10744098	18.53041958
1	-10.59336533	WP5072	M1	1	0	WikiPathways	27	Modulators of TCR signaling and T cell activation		-10.59336533	6.596308609	9.740073652	30284	61	1430	19	1.328671329	0.302786321	868|915|916|919|921|1027|3932|3937|4716|4792|5777|6598|6923|7128|7535|8525|8651|9158|11184	CBLB|CD3D|CD3E|CD247|CD5|CDKN1B|LCK|LCP2|NDUFB10|NFKBIA|PTPN6|SMARCB1|ELOB|TNFAIP3|ZAP70|DGKZ|SOCS1|FIBP|MAP4K1	-8.86493274	0	64	1	1	-10.59336533	10.12842809
1	-10.50271988	GO:0001910	M1	1	0	GO Biological Processes	19	regulation of leukocyte mediated cytotoxicity	19_GO:0002376 immune system process	-10.50271988	5.082629371	9.103659649	30284	100	1430	24	1.678321678	0.339698966	567|3071|3105|3106|3107|3122|3123|3133|3134|3824|3902|3916|3965|5272|5788|6375|6891|7305|8417|23705|56253|84868|114836|201633	B2M|NCKAP1L|HLA-A|HLA-B|HLA-C|HLA-DRA|HLA-DRB1|HLA-E|HLA-F|KLRD1|LAG3|LAMP1|LGALS9|SERPINB9|PTPRC|XCL1|TAP2|TYROBP|STX7|CADM1|CRTAM|HAVCR2|SLAMF6|TIGIT	-8.775340133	0	25	0	0	-16.24040354	21.17762238
1	-10.50113525	hsa04210	M1	1	0	KEGG Pathway	24	Apoptosis		-10.50113525	4.392395752	8.794302344	30284	135	1430	28	1.958041958	0.366394517	60|71|142|330|355|356|581|598|823|824|836|840|1075|1508|1520|3002|3708|4170|4616|4792|5551|6709|7185|7186|7277|8837|10018|27113	ACTB|ACTG1|PARP1|BIRC3|FAS|FASLG|BAX|BCL2L1|CAPN1|CAPN2|CASP3|CASP7|CTSC|CTSB|CTSS|GZMB|ITPR1|MCL1|GADD45B|NFKBIA|PRF1|SPTAN1|TRAF1|TRAF2|TUBA4A|CFLAR|BCL2L11|BBC3	-8.774805788	0	65	1	1	-10.50113525	11.76534577
1	-10.49035113	GO:0043549	M1	1	0	GO Biological Processes	19	regulation of kinase activity	19_GO:0050789 regulation of biological process	-10.49035113	2.773895123	7.920388499	30284	397	1430	52	3.636363636	0.495019406	60|103|154|348|387|805|808|920|972|1027|2185|2547|2950|3123|3192|3301|3315|3458|3937|4361|4739|5478|5583|5788|5906|7186|7251|7453|7520|8536|8543|8826|9146|9368|9961|10006|10899|10935|11140|23533|51149|51191|51429|51637|55011|55861|57580|64061|84313|92335|94056|171392	ACTB|ADAR|ADRB2|APOE|RHOA|CALM2|CALM3|CD4|CD74|CDKN1B|PTK2B|XRCC6|GSTP1|HLA-DRB1|HNRNPU|DNAJA1|HSPB1|IFNG|LCP2|MRE11|NEDD9|PPIA|PRKCH|PTPRC|RAP1A|TRAF2|TSG101|WARS1|XRCC5|CAMK1|LMO4|IQGAP1|HGS|NHERF1|MVP|ABI1|JTB|PRDX3|CDC37|PIK3R5|MRNIP|HERC5|SNX9|RTRAF|PIH1D1|DBNDD2|PREX1|TSPYL2|VPS25|STRADA|SYAP1|ZNF675	-8.765069421	0	39	0	0	-13.17876608	2.887857597
1	-10.48304807	R-HSA-9837999	M1	1	0	Reactome Gene Sets	6	Mitochondrial protein degradation		-10.48304807	5.294405594	9.183653417	30284	92	1430	23	1.608391608	0.332664847	50|498|506|509|522|539|1329|1738|1891|3313|3418|4191|4722|4967|5162|6472|7385|9377|10476|10632|23203|51079|51142	ACO2|ATP5F1A|ATP5F1B|ATP5F1C|ATP5PF|ATP5PO|COX5B|DLD|ECH1|HSPA9|IDH2|MDH2|NDUFS3|OGDH|PDHB|SHMT2|UQCRC2|COX5A|ATP5PD|ATP5MG|PMPCA|NDUFA13|CHCHD2	-8.758811595	0	66	1	1	-10.48304807	5.294405594
1	-10.45403552	WP3945	M1	1	0	WikiPathways	27	TYROBP causal network in microglia		-10.45403552	6.489916535	9.633063857	30284	62	1430	19	1.328671329	0.302786321	714|864|920|951|3059|3071|3587|3689|5341|6039|6195|6510|7133|7305|8832|10312|26157|54518|64092	C1QC|RUNX3|CD4|CD37|HCLS1|NCKAP1L|IL10RA|ITGB2|PLEK|RNASE6|RPS6KA1|SLC1A5|TNFRSF1B|TYROBP|CD84|TCIRG1|GIMAP2|APBB1IP|SAMSN1	-8.730841775	0	67	1	1	-10.45403552	6.489916535
1	-10.4396621	GO:1903829	M1	1	0	GO Biological Processes	19	positive regulation of protein localization	19_GO:0051179 localization	-10.4396621	2.5464075	7.754251296	30284	499	1430	60	4.195804196	0.530190391	142|348|682|919|952|975|2010|2040|2534|3002|3059|3123|3320|3458|3688|3689|3708|3716|3783|3958|4478|4739|4946|5106|5175|5478|5583|5880|5901|6717|7175|7203|7251|7273|7305|7332|7430|7531|8111|8536|8878|9619|9868|10134|10399|10542|10694|11079|11315|23184|23208|27113|51100|51160|55004|55823|79899|81603|83666|149628	PARP1|APOE|BSG|CD247|CD38|CD81|EMD|STOM|FYN|GZMB|HCLS1|HLA-DRB1|HSP90AA1|IFNG|ITGB1|ITGB2|ITPR1|JAK1|KCNN4|LGALS3|MSN|NEDD9|OAZ1|PCK2|PECAM1|PPIA|PRKCH|RAC2|RAN|SRI|TPR|CCT3|TSG101|TTN|TYROBP|UBE2L3|EZR|YWHAE|GPR68|CAMK1|SQSTM1|ABCG1|TOMM70|BCAP31|RACK1|LAMTOR5|CCT8|RER1|PARK7|MESD|SYT11|BBC3|SH3GLB1|VPS28|LAMTOR1|VPS11|PRR5L|TRIM8|PARP9|PYHIN1	-8.718114402	0	62	0	0	-11.03075346	2.5464075
1	-10.43837927	R-HSA-72163	M1	1	0	Reactome Gene Sets	6	mRNA Splicing - Major Pathway		-10.43837927	3.798160535	8.475449569	30284	184	1430	33	2.307692308	0.397055409	988|1655|3181|3185|3192|3312|3550|4236|4670|4809|4904|5436|6429|6629|6634|9343|10236|10262|10284|10291|10713|10992|11193|22826|22938|23350|23517|26121|51503|55702|57819|79171|220988	CDC5L|DDX5|HNRNPA2B1|HNRNPF|HNRNPU|HSPA8|IK|MFAP1|HNRNPM|SNU13|YBX1|POLR2G|SRSF4|SNRPB2|SNRPD3|EFTUD2|HNRNPR|SF3B4|SAP18|SF3A1|USP39|SF3B2|WBP4|DNAJC8|SNW1|U2SURP|MTREX|PRPF31|CWC15|YJU2|LSM2|RBM42|HNRNPA3	-8.718114402	0	14	0	0	-21.24544587	6.433708064
1	-10.43819491	R-HSA-9694516	M1	1	0	Reactome Gene Sets	6	SARS-CoV-2 Infection		-10.43819491	3.283352307	8.199709976	30284	258	1430	40	2.797202797	0.436047037	1603|1650|1655|3105|3106|3107|3133|3134|3320|3716|4245|5589|6184|6185|6385|6634|6733|6772|6773|7175|7187|7284|7314|7316|7329|7415|7531|7534|9632|9636|9868|10971|27243|55823|79023|79668|81631|83666|84875|85437	DAD1|DDOST|DDX5|HLA-A|HLA-B|HLA-C|HLA-E|HLA-F|HSP90AA1|JAK1|MGAT1|PRKCSH|RPN1|RPN2|SDC4|SNRPD3|SRPK2|STAT1|STAT2|TPR|TRAF3|TUFM|UBB|UBC|UBE2I|VCP|YWHAE|YWHAZ|SEC24C|ISG15|TOMM70|YWHAQ|CHMP2A|VPS11|NUP37|PARP8|MAP1LC3B|PARP9|PARP10|ZCRB1	-8.718114402	0	5	0	0	-33.73394683	3.611213064
1	-10.40708978	hsa05163	M1	1	0	KEGG Pathway	24	Human cytomegalovirus infection		-10.40708978	3.467132867	8.287645609	30284	226	1430	37	2.587412587	0.419828932	355|356|387|567|581|805|808|811|836|1234|1388|1499|2185|2787|2923|3105|3106|3107|3133|3134|3587|3708|3716|4775|4792|5879|5880|6348|6349|6351|6352|6890|6891|7186|7852|9560|94235	FAS|FASLG|RHOA|B2M|BAX|CALM2|CALM3|CALR|CASP3|CCR5|ATF6B|CTNNB1|PTK2B|GNG5|PDIA3|HLA-A|HLA-B|HLA-C|HLA-E|HLA-F|IL10RA|ITPR1|JAK1|NFATC3|NFKBIA|RAC1|RAC2|CCL3|CCL3L1|CCL4|CCL5|TAP1|TAP2|TRAF2|CXCR4|CCL4L2|GNG8	-8.688042076	0	23	0	0	-16.77750005	4.474145573
1	-10.40477694	GO:0002705	M1	1	0	GO Biological Processes	19	positive regulation of leukocyte mediated immunity	19_GO:0002376 immune system process	-10.40477694	4.098894654	8.610824868	30284	155	1430	30	2.097902098	0.37898375	567|975|2625|3105|3106|3107|3122|3123|3133|3134|3689|3824|3902|3916|5788|6375|6504|6891|7186|7305|7468|8417|8809|23705|30009|50943|54440|56253|114836|149840	B2M|CD81|GATA3|HLA-A|HLA-B|HLA-C|HLA-DRA|HLA-DRB1|HLA-E|HLA-F|ITGB2|KLRD1|LAG3|LAMP1|PTPRC|XCL1|SLAMF1|TAP2|TRAF2|TYROBP|NSD2|STX7|IL18R1|CADM1|TBX21|FOXP3|SASH3|CRTAM|SLAMF6|SHLD1	-8.686759589	0	25	0	0	-16.24040354	21.17762238
1	-10.38409731	GO:1902107	M1	1	0	GO Biological Processes	19	positive regulation of leukocyte differentiation	19_GO:0002376 immune system process	-10.38409731	3.692508517	8.397209097	30284	195	1430	34	2.377622378	0.402882229	60|100|387|864|920|939|972|1435|2547|2625|3059|3071|3122|3123|3146|3398|3458|3586|3965|4739|5788|6598|6601|7305|7535|8111|8651|8744|9760|50943|54440|54997|57492|64115	ACTB|ADA|RHOA|RUNX3|CD4|CD27|CD74|CSF1|XRCC6|GATA3|HCLS1|NCKAP1L|HLA-DRA|HLA-DRB1|HMGB1|ID2|IFNG|IL10|LGALS9|NEDD9|PTPRC|SMARCB1|SMARCC2|TYROBP|ZAP70|GPR68|SOCS1|TNFSF9|TOX|FOXP3|SASH3|TESC|ARID1B|VSIR	-8.668133359	0	22	0	0	-16.83784645	15.12687313
1	-10.38409731	GO:1903708	M1	1	0	GO Biological Processes	19	positive regulation of hemopoiesis	19_GO:0002376 immune system process	-10.38409731	3.692508517	8.397209097	30284	195	1430	34	2.377622378	0.402882229	60|100|387|864|920|939|972|1435|2547|2625|3059|3071|3122|3123|3146|3398|3458|3586|3965|4739|5788|6598|6601|7305|7535|8111|8651|8744|9760|50943|54440|54997|57492|64115	ACTB|ADA|RHOA|RUNX3|CD4|CD27|CD74|CSF1|XRCC6|GATA3|HCLS1|NCKAP1L|HLA-DRA|HLA-DRB1|HMGB1|ID2|IFNG|IL10|LGALS9|NEDD9|PTPRC|SMARCB1|SMARCC2|TYROBP|ZAP70|GPR68|SOCS1|TNFSF9|TOX|FOXP3|SASH3|TESC|ARID1B|VSIR	-8.668133359	0	22	0	0	-16.83784645	15.12687313
1	-10.35662007	GO:0031341	M1	1	0	GO Biological Processes	19	regulation of cell killing	19_GO:0050789 regulation of biological process	-10.35662007	4.813095995	8.919121737	30284	110	1430	25	1.748251748	0.346580489	567|3071|3105|3106|3107|3122|3123|3133|3134|3824|3902|3916|3965|5272|5551|5788|6375|6891|7305|8417|23705|56253|84868|114836|201633	B2M|NCKAP1L|HLA-A|HLA-B|HLA-C|HLA-DRA|HLA-DRB1|HLA-E|HLA-F|KLRD1|LAG3|LAMP1|LGALS9|SERPINB9|PRF1|PTPRC|XCL1|TAP2|TYROBP|STX7|CADM1|CRTAM|HAVCR2|SLAMF6|TIGIT	-8.641679193	0	25	0	0	-16.24040354	21.17762238
1	-10.25881032	GO:0002700	M1	1	0	GO Biological Processes	19	regulation of production of molecular mediator of immune response	19_GO:0002376 immune system process	-10.25881032	3.655021121	8.322927348	30284	197	1430	34	2.377622378	0.402882229	54|567|684|972|975|2625|2821|3105|3133|3134|3586|3663|4615|5788|6375|6504|6830|7009|7133|7186|7293|7468|7805|8764|8809|9261|10225|10417|30009|50943|51237|54440|115352|149840	ACP5|B2M|BST2|CD74|CD81|GATA3|GPI|HLA-A|HLA-E|HLA-F|IL10|IRF5|MYD88|PTPRC|XCL1|SLAMF1|SUPT6H|TMBIM6|TNFRSF1B|TRAF2|TNFRSF4|NSD2|LAPTM5|TNFRSF14|IL18R1|MAPKAPK2|CD96|SPON2|TBX21|FOXP3|MZB1|SASH3|FCRL3|SHLD1	-8.545908392	0	25	0	0	-16.24040354	21.17762238
1	-10.25881032	R-HSA-157118	M1	1	0	Reactome Gene Sets	6	Signaling by NOTCH		-10.25881032	3.655021121	8.322927348	30284	197	1430	34	2.377622378	0.402882229	59|3020|4904|5683|5686|5687|5689|5690|5691|5693|5694|5700|5701|5702|5705|5708|5709|5713|5714|5717|5719|7314|7316|7534|7979|8334|8341|8364|9861|9978|11047|22938|55851|94239	ACTA2|H3-3A|YBX1|PSMA2|PSMA5|PSMA6|PSMB1|PSMB2|PSMB3|PSMB5|PSMB6|PSMC1|PSMC2|PSMC3|PSMC5|PSMD2|PSMD3|PSMD7|PSMD8|PSMD11|PSMD13|UBB|UBC|YWHAZ|SEM1|H2AC6|H2BC15|H4C3|PSMD6|RBX1|ADRM1|SNW1|PSENEN|H2AZ2	-8.545908392	0	1	0	0	-53.27545138	17.32714558
1	-10.22305443	GO:0031343	M1	1	0	GO Biological Processes	19	positive regulation of cell killing	19_GO:0048518 positive regulation of biological process	-10.22305443	5.96552743	9.325284442	30284	71	1430	20	1.398601399	0.310542109	567|3105|3106|3107|3122|3123|3133|3134|3824|3902|3916|5551|5788|6375|6891|7305|8417|23705|56253|114836	B2M|HLA-A|HLA-B|HLA-C|HLA-DRA|HLA-DRB1|HLA-E|HLA-F|KLRD1|LAG3|LAMP1|PRF1|PTPRC|XCL1|TAP2|TYROBP|STX7|CADM1|CRTAM|SLAMF6	-8.511168395	0	25	0	0	-16.24040354	21.17762238
1	-10.20432688	GO:0051051	M1	1	0	GO Biological Processes	19	negative regulation of transport	19_GO:0051179 localization	-10.20432688	2.584848984	7.683848734	30284	467	1430	57	3.986013986	0.517331163	100|302|347|348|805|808|972|1445|2149|2171|2185|3071|3134|3146|3958|3965|4043|4345|4828|5211|5359|5781|5879|5906|5908|5978|6672|6717|7009|7133|7175|7295|7351|7416|7531|7879|8682|8724|8832|9368|9446|10079|10399|10550|10956|10971|11151|11315|23208|23479|27236|27248|29993|55013|55529|55829|65125	ADA|ANXA2|APOD|APOE|CALM2|CALM3|CD74|CSK|F2R|FABP5|PTK2B|NCKAP1L|HLA-F|HMGB1|LGALS3|LGALS9|LRPAP1|CD200|NMB|PFKL|PLSCR1|PTPN11|RAC1|RAP1A|RAP1B|REST|SP100|SRI|TMBIM6|TNFRSF1B|TPR|TXN|UCP2|VDAC1|YWHAE|RAB7A|PEA15|SNX3|CD84|NHERF1|GSTO1|ATP9A|RACK1|ARL6IP5|OS9|YWHAQ|CORO1A|PARK7|SYT11|ISCU|ARFIP1|ERLEC1|PACSIN1|MCUB|PIP4P2|SELENOS|WNK1	-8.494465529	0	68	1	1	-10.20432688	5.929734266
1	-10.20432688	R-HSA-9675108	M1	1	0	Reactome Gene Sets	6	Nervous system development		-10.20432688	2.584848984	7.683848734	30284	467	1430	57	3.986013986	0.517331163	60|71|160|387|389|1072|1212|1298|1460|3312|3320|3688|4478|4627|5216|5683|5686|5687|5689|5690|5691|5693|5694|5700|5701|5702|5705|5708|5709|5713|5714|5717|5719|5788|6166|6195|6709|7277|7305|7314|7316|7430|7852|7903|7979|9046|9861|9978|10093|10094|10109|10487|11047|30011|55851|64218|103910	ACTB|ACTG1|AP2A1|RHOA|RHOC|CFL1|CLTB|COL9A2|CSNK2B|HSPA8|HSP90AA1|ITGB1|MSN|MYH9|PFN1|PSMA2|PSMA5|PSMA6|PSMB1|PSMB2|PSMB3|PSMB5|PSMB6|PSMC1|PSMC2|PSMC3|PSMC5|PSMD2|PSMD3|PSMD7|PSMD8|PSMD11|PSMD13|PTPRC|RPL36AL|RPS6KA1|SPTAN1|TUBA4A|TYROBP|UBB|UBC|EZR|CXCR4|ST8SIA4|SEM1|DOK2|PSMD6|RBX1|ARPC4|ARPC3|ARPC2|CAP1|ADRM1|SH3KBP1|PSENEN|SEMA4A|MYL12B	-8.494465529	0	1	0	0	-53.27545138	17.32714558
1	-10.17060873	GO:0030036	M1	1	0	GO Biological Processes	19	actin cytoskeleton organization	19_GO:0009987 cellular process	-10.17060873	2.443571813	7.577802629	30284	546	1430	63	4.405594406	0.542688322	60|71|81|387|389|811|832|1072|1465|2185|2275|2314|3059|3071|3688|3936|4542|4627|4739|5216|5341|5879|5880|6709|7170|7171|7184|7273|7305|7430|7456|7798|8407|8826|8837|9124|9368|9645|9839|9897|9938|10006|10093|10094|10109|10487|11151|23075|28988|29085|29993|30011|51019|51225|51676|55845|57580|64005|64780|80774|81873|112464|100287171	ACTB|ACTG1|ACTN4|RHOA|RHOC|CALR|CAPZB|CFL1|CSRP1|PTK2B|FHL3|FLII|HCLS1|NCKAP1L|ITGB1|LCP1|MYO1F|MYH9|NEDD9|PFN1|PLEK|RAC1|RAC2|SPTAN1|TPM3|TPM4|HSP90B1|TTN|TYROBP|EZR|WIPF1|LUZP1|TAGLN2|IQGAP1|CFLAR|PDLIM1|NHERF1|MICAL2|ZEB2|WASHC5|ARHGAP25|ABI1|ARPC4|ARPC3|ARPC2|CAP1|CORO1A|SWAP70|DBNL|PHPT1|PACSIN1|SH3KBP1|WASHC3|ABI3|ASB2|BRK1|PREX1|MYO1G|MICAL1|LIMD2|ARPC5L|CAVIN3|WASHC1	-8.461756199	0	60	0	0	-11.13465982	4.513263785
1	-10.15808917	GO:0030100	M1	1	0	GO Biological Processes	19	regulation of endocytosis	19_GO:0051179 localization	-10.15808917	3.015583769	7.928023878	30284	309	1430	44	3.076923077	0.456671488	60|71|160|302|348|375|567|811|868|967|977|1173|1175|1445|1535|3071|3146|3190|3458|3560|3958|4043|5359|5788|5873|5879|6647|7251|8724|9784|10094|10399|10960|11315|23154|23208|29993|51160|51429|54806|55423|55529|55646|90416	ACTB|ACTG1|AP2A1|ANXA2|APOE|ARF1|B2M|CALR|CBLB|CD63|CD151|AP2M1|AP2S1|CSK|CYBA|NCKAP1L|HMGB1|HNRNPK|IFNG|IL2RB|LGALS3|LRPAP1|PLSCR1|PTPRC|RAB27A|RAC1|SOD1|TSG101|SNX3|SNX17|ARPC3|RACK1|LMAN2|PARK7|NCDN|SYT11|PACSIN1|VPS28|SNX9|AHI1|SIRPG|PIP4P2|LYAR|CCDC32	-8.450243118	0	32	0	0	-14.39574268	3.737227478
1	-10.12499895	GO:0016197	M1	1	0	GO Biological Processes	19	endosomal transport	19_GO:0051179 localization	-10.12499895	3.208730663	8.024238587	30284	264	1430	40	2.797202797	0.436047037	537|1130|2060|2647|6642|7251|7260|7415|7879|8027|8724|8878|9146|9230|9367|9784|9897|9907|10311|11151|23325|23585|27243|29886|51019|51160|51429|51510|51762|55004|57020|79720|79958|84313|92241|112574|253725|374403|387680|100287171	ATP6AP1|LYST|EPS15|BLOC1S1|SNX1|TSG101|EIPR1|VCP|RAB7A|STAM|SNX3|SQSTM1|HGS|RAB11B|RAB9A|SNX17|WASHC5|AP5Z1|VPS26C|CORO1A|WASHC4|TMEM50A|CHMP2A|SNX8|WASHC3|VPS28|SNX9|CHMP5|RAB8B|LAMTOR1|VPS35L|VPS37B|DENND1C|VPS25|RCSD1|SNX18|WASHC2C|TBC1D10C|WASHC2A|WASHC1	-8.418157045	0	69	1	1	-10.12499895	3.801111709
1	-10.10134815	GO:0002711	M1	1	0	GO Biological Processes	19	positive regulation of T cell mediated immunity	19_GO:0002376 immune system process	-10.10134815	5.882672883	9.234185465	30284	72	1430	20	1.398601399	0.310542109	567|975|2625|3105|3106|3107|3122|3123|3133|3134|5788|6375|6504|6891|7186|8417|8809|30009|50943|54440	B2M|CD81|GATA3|HLA-A|HLA-B|HLA-C|HLA-DRA|HLA-DRB1|HLA-E|HLA-F|PTPRC|XCL1|SLAMF1|TAP2|TRAF2|STX7|IL18R1|TBX21|FOXP3|SASH3	-8.39550808	0	25	0	0	-16.24040354	21.17762238
1	-10.09717997	GO:0051248	M1	1	0	GO Biological Processes	19	negative regulation of protein metabolic process	19_GO:0048519 negative regulation of biological process	-10.09717997	2.166508683	7.357496707	30284	782	1430	80	5.594405594	0.607726006	103|302|347|348|805|808|811|1027|1153|1460|1471|1499|1622|1992|2058|2534|2597|2950|3002|3301|3303|3304|3315|3428|3586|4691|4904|5272|5300|5478|5583|5777|5788|7128|7175|7251|7298|7453|8530|8651|8724|8832|8878|9125|9452|9491|9636|9806|9961|10362|10399|10492|10542|11315|11345|23204|23770|26574|27018|29997|51035|51160|51637|54386|55011|55861|57580|64092|64215|65125|79899|81618|84313|84681|84875|11476…	ADAR|ANXA2|APOD|APOE|CALM2|CALM3|CALR|CDKN1B|CIRBP|CSNK2B|CST3|CTNNB1|DBI|SERPINB1|EPRS1|FYN|GAPDH|GSTP1|GZMB|DNAJA1|HSPA1A|HSPA1B|HSPB1|IFI16|IL10|NCL|YBX1|SERPINB9|PIN1|PPIA|PRKCH|PTPN6|PTPRC|TNFAIP3|TPR|TSG101|TYMS|WARS1|CST7|SOCS1|SNX3|CD84|SQSTM1|CNOT9|ITM2A|PSMF1|ISG15|SPOCK2|MVP|HMG20B|RACK1|SYNCRIP|LAMTOR5|PARK7|GABARAPL2|ARL6IP1|FKBP8|AATF|BEX3|NOP53|UBXN1|VPS28|RTRAF|TERF2IP|PIH1D1|DBND…	-8.392339426	0	41	0	0	-12.99450477	2.969555905
1	-10.07453022	GO:0030029	M1	1	0	GO Biological Processes	19	actin filament-based process	19_GO:0009987 cellular process	-10.07453022	2.337789483	7.467899276	30284	616	1430	68	4.755244755	0.562780387	60|71|81|387|389|811|832|1072|1465|2185|2275|2314|3059|3071|3688|3936|4542|4627|4637|4739|5216|5341|5879|5880|6709|7170|7171|7184|7273|7305|7430|7456|7798|8407|8826|8837|9124|9368|9535|9645|9839|9897|9938|10006|10093|10094|10109|10487|11151|23075|23224|25777|28988|29085|29993|30011|51019|51225|51676|55845|57580|64005|64780|80774|81873|112464|140465|100287171	ACTB|ACTG1|ACTN4|RHOA|RHOC|CALR|CAPZB|CFL1|CSRP1|PTK2B|FHL3|FLII|HCLS1|NCKAP1L|ITGB1|LCP1|MYO1F|MYH9|MYL6|NEDD9|PFN1|PLEK|RAC1|RAC2|SPTAN1|TPM3|TPM4|HSP90B1|TTN|TYROBP|EZR|WIPF1|LUZP1|TAGLN2|IQGAP1|CFLAR|PDLIM1|NHERF1|GMFG|MICAL2|ZEB2|WASHC5|ARHGAP25|ABI1|ARPC4|ARPC3|ARPC2|CAP1|CORO1A|SWAP70|SYNE2|SUN2|DBNL|PHPT1|PACSIN1|SH3KBP1|WASHC3|ABI3|ASB2|BRK1|PREX1|MYO1G|MICAL1|LIMD2|ARPC5L|CAVIN3|MYL6B|W…	-8.370686909	0	60	0	0	-11.13465982	4.513263785
1	-10.05694378	WP254	M1	1	0	WikiPathways	27	Apoptosis		-10.05694378	5.294405594	8.98119531	30284	88	1430	22	1.538461538	0.325468237	330|355|356|581|598|834|836|837|840|3002|3070|3663|4170|4792|5551|7133|7185|7186|7187|8837|10018|27113	BIRC3|FAS|FASLG|BAX|BCL2L1|CASP1|CASP3|CASP4|CASP7|GZMB|HELLS|IRF5|MCL1|NFKBIA|PRF1|TNFRSF1B|TRAF1|TRAF2|TRAF3|CFLAR|BCL2L11|BBC3	-8.354095418	0	65	0	0	-10.50113525	11.76534577
1	-10.02419305	GO:0016236	M1	1	0	GO Biological Processes	19	macroautophagy	19_GO:0009987 cellular process	-10.02419305	3.434209034	8.103821664	30284	222	1430	36	2.517482517	0.414265323	550|2631|3162|3920|4077|5828|7251|7415|7879|8027|8878|9146|9342|9363|9907|10133|10241|10312|11040|11337|11345|23130|27243|51160|51510|54463|57535|79137|79720|81631|81876|83460|84313|84557|94241|162427	AUP1|NIPSNAP2|HMOX1|LAMP2|NBR1|PEX2|TSG101|VCP|RAB7A|STAM|SQSTM1|HGS|SNAP29|RAB33A|AP5Z1|OPTN|CALCOCO2|TCIRG1|PIM2|GABARAP|GABARAPL2|ATG2A|CHMP2A|VPS28|CHMP5|RETREG1|ELAPOR1|RETREG2|VPS37B|MAP1LC3B|RAB1B|EMC6|VPS25|MAP1LC3A|TP53INP1|RETREG3	-8.322337355	0	34	0	0	-14.19978153	3.441363636
1	-9.988772864	R-HSA-195258	M1	1	0	Reactome Gene Sets	6	RHO GTPase Effectors		-9.988772864	3.123318408	7.917679604	30284	278	1430	41	2.867132867	0.441305149	60|71|387|389|805|808|1027|1072|1499|1535|3020|3071|3688|4627|4659|4689|5216|5300|5518|5528|5880|7277|7531|7534|8334|8341|8364|8655|8826|9184|10093|10094|10109|10403|10726|10971|55845|79023|94239|103910|348235	ACTB|ACTG1|RHOA|RHOC|CALM2|CALM3|CDKN1B|CFL1|CTNNB1|CYBA|H3-3A|NCKAP1L|ITGB1|MYH9|PPP1R12A|NCF4|PFN1|PIN1|PPP2R1A|PPP2R5D|RAC2|TUBA4A|YWHAE|YWHAZ|H2AC6|H2BC15|H4C3|DYNLL1|IQGAP1|BUB3|ARPC4|ARPC3|ARPC2|NDC80|NUDC|YWHAQ|BRK1|NUP37|H2AZ2|MYL12B|SKA2	-8.287907581	0	13	0	0	-22.48052504	3.437205726
1	-9.927605841	R-HSA-76002	M1	1	0	Reactome Gene Sets	6	Platelet activation, signaling and aggregation		-9.927605841	3.479891001	8.085612281	30284	213	1430	35	2.447552448	0.408617601	14|308|387|805|808|967|1072|1445|2149|2153|2787|3309|3708|3932|3937|5175|5216|5341|5552|5583|5660|5768|5880|5906|5908|6647|7273|7277|7534|8407|10447|10487|23533|54518|94235	AAMP|ANXA5|RHOA|CALM2|CALM3|CD63|CFL1|CSK|F2R|F5|GNG5|HSPA5|ITPR1|LCK|LCP2|PECAM1|PFN1|PLEK|SRGN|PRKCH|PSAP|QSOX1|RAC2|RAP1A|RAP1B|SOD1|TTN|TUBA4A|YWHAZ|TAGLN2|FAM3C|CAP1|PIK3R5|APBB1IP|GNG8	-8.227728714	0	70	1	1	-9.927605841	3.832141192
1	-9.911226774	GO:0032649	M1	1	0	GO Biological Processes	19	regulation of type II interferon production	19_GO:0032501 multicellular organismal process	-9.911226774	4.440469208	8.546283644	30284	124	1430	26	1.818181818	0.353318332	602|914|916|2625|3105|3113|3115|3123|3146|3586|3965|5142|6375|6504|7805|8809|9636|10148|10225|11118|50943|54440|56253|64115|84868|114836	BCL3|CD2|CD3E|GATA3|HLA-A|HLA-DPA1|HLA-DPB1|HLA-DRB1|HMGB1|IL10|LGALS9|PDE4B|XCL1|SLAMF1|LAPTM5|IL18R1|ISG15|EBI3|CD96|BTN3A2|FOXP3|SASH3|CRTAM|VSIR|HAVCR2|SLAMF6	-8.21233556	0	71	1	1	-9.911226774	5.647365967
1	-9.874615664	GO:0030970	M1	1	0	GO Biological Processes	19	retrograde protein transport, ER to cytosol	19_GO:0051179 localization	-9.874615664	12.26072874	10.93043414	30284	19	1430	11	0.769230769	0.231038036	550|7184|7353|7415|9709|10952|10956|23197|27248|55829|79139	AUP1|HSP90B1|UFD1|VCP|HERPUD1|SEC61B|OS9|FAF2|ERLEC1|SELENOS|DERL1	-8.177689587	0	16	0	0	-20.93575179	12.26072874
1	-9.874615664	GO:1903513	M1	1	0	GO Biological Processes	19	endoplasmic reticulum to cytosol transport	19_GO:0051179 localization	-9.874615664	12.26072874	10.93043414	30284	19	1430	11	0.769230769	0.231038036	550|7184|7353|7415|9709|10952|10956|23197|27248|55829|79139	AUP1|HSP90B1|UFD1|VCP|HERPUD1|SEC61B|OS9|FAF2|ERLEC1|SELENOS|DERL1	-8.177689587	0	16	0	0	-20.93575179	12.26072874
1	-9.864702975	GO:0046635	M1	1	0	GO Biological Processes	19	positive regulation of alpha-beta T cell activation	19_GO:0002376 immune system process	-9.864702975	5.723681724	9.057025243	30284	74	1430	20	1.398601399	0.310542109	100|387|864|916|975|3071|3105|3122|3123|3133|3458|3965|5788|6375|7535|8651|10148|50943|54440|64926	ADA|RHOA|RUNX3|CD3E|CD81|NCKAP1L|HLA-A|HLA-DRA|HLA-DRB1|HLA-E|IFNG|LGALS9|PTPRC|XCL1|ZAP70|SOCS1|EBI3|FOXP3|SASH3|RASAL3	-8.168756142	0	22	0	0	-16.83784645	15.12687313
1	-9.848695595	GO:0002698	M1	1	0	GO Biological Processes	19	negative regulation of immune effector process	19_GO:0002376 immune system process	-9.848695595	4.267132867	8.438009128	30284	134	1430	27	1.888111888	0.359920565	54|684|3071|3105|3106|3133|3134|3586|3824|3956|3958|3965|5133|5272|5777|5788|6375|6504|7009|8832|10225|10875|30009|50943|84868|115352|201633	ACP5|BST2|NCKAP1L|HLA-A|HLA-B|HLA-E|HLA-F|IL10|KLRD1|LGALS1|LGALS3|LGALS9|PDCD1|SERPINB9|PTPN6|PTPRC|XCL1|SLAMF1|TMBIM6|CD84|CD96|FGL2|TBX21|FOXP3|HAVCR2|FCRL3|TIGIT	-8.154700651	0	72	1	1	-9.848695595	10.58881119
1	-9.848695595	hsa04650	M1	1	0	KEGG Pathway	24	Natural killer cell mediated cytotoxicity		-9.848695595	4.267132867	8.438009128	30284	134	1430	27	1.888111888	0.359920565	355|356|369|836|919|1437|2185|2534|3002|3105|3106|3107|3133|3458|3683|3689|3824|3932|3937|5551|5777|5781|5879|5880|7305|7535|10870	FAS|FASLG|ARAF|CASP3|CD247|CSF2|PTK2B|FYN|GZMB|HLA-A|HLA-B|HLA-C|HLA-E|IFNG|ITGAL|ITGB2|KLRD1|LCK|LCP2|PRF1|PTPN6|PTPN11|RAC1|RAC2|TYROBP|ZAP70|HCST	-8.154700651	0	56	0	0	-11.28892918	6.723054723
1	-9.842836611	WP4932	M1	1	0	WikiPathways	27	7q11 23 copy number variation syndrome		-9.842836611	4.750120907	8.650945593	30284	107	1430	24	1.678321678	0.339698966	355|498|506|513|514|515|516|517|518|539|1072|1499|1738|2597|4967|7251|7458|7913|8878|9246|23451|51160|79720|114049	FAS|ATP5F1A|ATP5F1B|ATP5F1D|ATP5F1E|ATP5PB|ATP5MC1|ATP5MC2|ATP5MC3|ATP5PO|CFL1|CTNNB1|DLD|GAPDH|OGDH|TSG101|EIF4H|DEK|SQSTM1|UBE2L6|SF3B1|VPS28|VPS37B|BUD23	-8.149814331	0	73	1	1	-9.842836611	4.750120907
1	-9.82660777	hsa01200	M1	1	0	KEGG Pathway	24	Carbon metabolism		-9.82660777	4.564142754	8.562001086	30284	116	1430	25	1.748251748	0.346580489	50|128|847|1738|2023|2597|2821|3418|4190|4191|4967|5162|5211|5214|5223|5230|5315|5723|6389|6391|6472|6888|7167|8802|25796	ACO2|ADH5|CAT|DLD|ENO1|GAPDH|GPI|IDH2|MDH1|MDH2|OGDH|PDHB|PFKL|PFKP|PGAM1|PGK1|PKM|PSPH|SDHA|SDHC|SHMT2|TALDO1|TPI1|SUCLG1|PGLS	-8.134555981	0	55	0	0	-11.66234527	10.58881119
1	-9.800679484	R-HSA-909733	M1	1	0	Reactome Gene Sets	6	Interferon alpha/beta signaling		-9.800679484	6.005594406	9.13128376	30284	67	1430	19	1.328671329	0.302786321	684|2634|3105|3106|3107|3133|3134|3663|3669|3716|4599|6772|6773|7314|7316|8638|8651|9636|54739	BST2|GBP2|HLA-A|HLA-B|HLA-C|HLA-E|HLA-F|IRF5|ISG20|JAK1|MX1|STAT1|STAT2|UBB|UBC|OASL|SOCS1|ISG15|XAF1	-8.109676219	0	19	0	0	-19.39298124	7.059207459
1	-9.799793508	GO:0002456	M1	1	0	GO Biological Processes	19	T cell mediated immunity	19_GO:0002376 immune system process	-9.799793508	7.941608392	9.779911926	30284	40	1430	15	1.048951049	0.269413773	567|970|1075|2625|2794|3105|3251|5551|5873|6891|10384|11118|23180|50943|64005	B2M|CD70|CTSC|GATA3|GNL1|HLA-A|HPRT1|PRF1|RAB27A|TAP2|BTN3A3|BTN3A2|RFTN1|FOXP3|MYO1G	-8.109676219	0	74	1	1	-9.799793508	8.72019745
1	-9.775535126	hsa05203	M1	1	0	KEGG Pathway	24	Viral carcinogenesis		-9.775535126	3.51238615	8.035188651	30284	205	1430	34	2.377622378	0.402882229	81|387|581|836|1027|1234|1237|1388|1642|3105|3106|3107|3133|3134|3190|3716|4792|5315|5700|5879|6672|7185|7186|7187|7529|7531|7534|8341|8364|9114|9261|10971|22938|27044	ACTN4|RHOA|BAX|CASP3|CDKN1B|CCR5|CCR8|ATF6B|DDB1|HLA-A|HLA-B|HLA-C|HLA-E|HLA-F|HNRNPK|JAK1|NFKBIA|PKM|PSMC1|RAC1|SP100|TRAF1|TRAF2|TRAF3|YWHAB|YWHAE|YWHAZ|H2BC15|H4C3|ATP6V0D1|MAPKAPK2|YWHAQ|SNW1|SND1	-8.086381865	0	23	0	0	-16.77750005	4.474145573
1	-9.773602775	GO:0033209	M1	1	0	GO Biological Processes	19	tumor necrosis factor-mediated signaling pathway	19_GO:0050896 response to stimulus	-9.773602775	6.792822272	9.396504708	30284	53	1430	17	1.188811189	0.286610097	81|330|355|970|2185|4792|6772|7133|7185|7186|7187|7293|8764|8784|9447|10670|84817	ACTN4|BIRC3|FAS|CD70|PTK2B|NFKBIA|STAT1|TNFRSF1B|TRAF1|TRAF2|TRAF3|TNFRSF4|TNFRSF14|TNFRSF18|AIM2|RRAGA|TXNDC17	-8.085411407	0	20	0	0	-18.71999394	6.792822272
1	-9.755712491	WP4352	M1	1	0	WikiPathways	27	Ciliary landscape		-9.755712491	3.431559182	7.984062029	30284	216	1430	35	2.447552448	0.408617601	396|1499|1655|2040|3020|4174|4236|4637|5393|5704|5713|5714|5719|5879|6629|6993|7260|7322|8655|8826|9125|9342|9343|10051|10421|10726|10980|25861|51138|51668|57136|57414|65125|83658|140465	ARHGDIA|CTNNB1|DDX5|STOM|H3-3A|MCM5|MFAP1|MYL6|EXOSC9|PSMC4|PSMD7|PSMD8|PSMD13|RAC1|SNRPB2|DYNLT1|EIPR1|UBE2D2|DYNLL1|IQGAP1|CNOT9|SNAP29|EFTUD2|SMC4|CD2BP2|NUDC|COPS6|WHRN|COPS4|IFT25|APMAP|RHBDD2|WNK1|DYNLRB1|MYL6B	-8.06848089	0	75	1	1	-9.755712491	3.431559182
1	-9.741954197	R-HSA-198933	M1	1	0	Reactome Gene Sets	6	Immunoregulatory interactions between a Lymphoid and a non-Lymphoid cell		-9.741954197	4.525132987	8.504853323	30284	117	1430	25	1.748251748	0.346580489	915|916|919|975|3105|3106|3107|3133|3134|3385|3676|3683|3688|3689|3824|3904|4267|4345|7305|7412|10219|10225|10870|57823|114836	CD3D|CD3E|CD247|CD81|HLA-A|HLA-B|HLA-C|HLA-E|HLA-F|ICAM3|ITGA4|ITGAL|ITGB1|ITGB2|KLRD1|LAIR2|CD99|CD200|TYROBP|VCAM1|KLRG1|CD96|HCST|SLAMF7|SLAMF6	-8.055680246	0	56	0	0	-11.28892918	6.723054723
1	-9.684873156	hsa05167	M1	1	0	KEGG Pathway	24	Kaposi sarcoma-associated herpesvirus infection		-9.684873156	3.565620094	8.022101953	30284	196	1430	33	2.307692308	0.397055409	355|581|805|808|836|1234|1237|1437|1499|2787|3105|3106|3107|3133|3134|3708|3716|4775|4792|5879|6772|6773|7186|7187|7314|7316|9261|23533|57580|81631|84557|94235|131450	FAS|BAX|CALM2|CALM3|CASP3|CCR5|CCR8|CSF2|CTNNB1|GNG5|HLA-A|HLA-B|HLA-C|HLA-E|HLA-F|ITPR1|JAK1|NFATC3|NFKBIA|RAC1|STAT1|STAT2|TRAF2|TRAF3|UBB|UBC|MAPKAPK2|PIK3R5|PREX1|MAP1LC3B|MAP1LC3A|GNG8|CD200R1	-7.999554749	0	23	0	0	-16.77750005	4.474145573
1	-9.67794692	GO:0001912	M1	1	0	GO Biological Processes	19	positive regulation of leukocyte mediated cytotoxicity	19_GO:0002376 immune system process	-9.67794692	5.917276841	9.037016668	30284	68	1430	19	1.328671329	0.302786321	567|3105|3106|3107|3122|3123|3133|3134|3824|3902|3916|5788|6375|6891|7305|8417|23705|56253|114836	B2M|HLA-A|HLA-B|HLA-C|HLA-DRA|HLA-DRB1|HLA-E|HLA-F|KLRD1|LAG3|LAMP1|PTPRC|XCL1|TAP2|TYROBP|STX7|CADM1|CRTAM|SLAMF6	-7.99358196	0	25	0	0	-16.24040354	21.17762238
1	-9.659303228	GO:0080135	M1	1	0	GO Biological Processes	19	regulation of cellular response to stress	19_GO:0050896 response to stimulus	-9.659303228	2.414644794	7.349411494	30284	535	1430	61	4.265734266	0.534395245	60|142|355|581|598|972|1388|1655|2023|2907|2950|3146|3190|3301|3303|3309|4077|4361|5052|5478|5531|5977|6598|6601|7009|7468|7515|7913|9261|9577|9709|10018|10134|10269|10399|10467|10474|10525|10550|10902|10933|10955|11315|27113|29844|51035|51142|51149|54386|55611|55702|55829|57162|57492|78996|81542|84250|84717|84893|149628|149840	ACTB|PARP1|FAS|BAX|BCL2L1|CD74|ATF6B|DDX5|ENO1|GRINA|GSTP1|HMGB1|HNRNPK|DNAJA1|HSPA1A|HSPA5|NBR1|MRE11|PRDX1|PPIA|PPP4C|DPF2|SMARCB1|SMARCC2|TMBIM6|NSD2|XRCC1|DEK|MAPKAPK2|BABAM2|HERPUD1|BCL2L11|BCAP31|ZMPSTE24|RACK1|ZNHIT1|TADA3|HYOU1|ARL6IP5|BRD8|MORF4L1|SERINC3|PARK7|BBC3|TFPT|UBXN1|CHCHD2|MRNIP|TERF2IP|OTUB1|YJU2|SELENOS|PELI1|ARID1B|CYREN|TMX1|SLF1|HDGFL2|FBH1|PYHIN1|SHLD1	-7.975889625	0	58	0	0	-11.15218427	3.154113971
1	-9.638602937	GO:0051336	M1	1	0	GO Biological Processes	19	regulation of hydrolase activity	19_GO:0065007 biological regulation	-9.638602937	2.54872917	7.426654914	30284	457	1430	55	3.846153846	0.508544121	330|355|356|387|389|834|1471|1992|2149|2597|3001|3146|3303|3428|3458|3688|3932|3965|4345|4938|5272|5300|5341|5660|5684|5696|5698|5906|5978|6352|6647|7009|7415|8530|9447|9750|9806|10010|10018|10399|10542|10550|10563|23204|27113|51035|51291|51429|55011|55851|64115|65125|93974|112574|114769	BIRC3|FAS|FASLG|RHOA|RHOC|CASP1|CST3|SERPINB1|F2R|GAPDH|GZMA|HMGB1|HSPA1A|IFI16|IFNG|ITGB1|LCK|LGALS9|CD200|OAS1|SERPINB9|PIN1|PLEK|PSAP|PSMA3|PSMB8|PSMB9|RAP1A|REST|CCL5|SOD1|TMBIM6|VCP|CST7|AIM2|RIPOR2|SPOCK2|TANK|BCL2L11|RACK1|LAMTOR5|ARL6IP5|CXCL13|ARL6IP1|BBC3|UBXN1|GMIP|SNX9|PIH1D1|PSENEN|VSIR|WNK1|ATP5IF1|SNX18|CARD16	-7.956138612	0	76	1	1	-9.638602937	3.447519922
1	-9.636610558	GO:0002704	M1	1	0	GO Biological Processes	19	negative regulation of leukocyte mediated immunity	19_GO:0002376 immune system process	-9.636610558	5.57305852	8.886219203	30284	76	1430	20	1.398601399	0.310542109	684|3071|3105|3106|3133|3134|3824|3965|5133|5272|5777|5788|6375|6504|8832|10225|30009|50943|84868|201633	BST2|NCKAP1L|HLA-A|HLA-B|HLA-E|HLA-F|KLRD1|LGALS9|PDCD1|SERPINB9|PTPN6|PTPRC|XCL1|SLAMF1|CD84|CD96|TBX21|FOXP3|HAVCR2|TIGIT	-7.956038587	0	72	0	0	-9.848695595	10.58881119
1	-9.636610558	WP5218	M1	1	0	WikiPathways	27	Extrafollicular and follicular B cell activation by SARS CoV 2		-9.636610558	5.57305852	8.886219203	30284	76	1430	20	1.398601399	0.310542109	639|931|973|2113|3312|3458|3586|3689|3732|5133|5788|7852|9636|9839|10148|10563|29851|30009|57823|151888	PRDM1|MS4A1|CD79A|ETS1|HSPA8|IFNG|IL10|ITGB2|CD82|PDCD1|PTPRC|CXCR4|ISG15|ZEB2|EBI3|CXCL13|ICOS|TBX21|SLAMF7|BTLA	-7.956038587	0	77	1	1	-9.636610558	5.57305852
1	-9.614202532	GO:0031400	M1	1	0	GO Biological Processes	19	negative regulation of protein modification process	19_GO:0048519 negative regulation of biological process	-9.614202532	2.902851665	7.630082909	30284	321	1430	44	3.076923077	0.456671488	103|348|805|808|1027|1499|1622|2534|2950|3301|3303|3304|3315|5478|5583|5777|5788|7128|7251|7453|8651|8878|9636|9961|10362|10399|11315|23770|27018|51035|51160|51637|54386|55861|57580|64092|65125|79899|84313|84681|84875|116496|150678|171392	ADAR|APOE|CALM2|CALM3|CDKN1B|CTNNB1|DBI|FYN|GSTP1|DNAJA1|HSPA1A|HSPA1B|HSPB1|PPIA|PRKCH|PTPN6|PTPRC|TNFAIP3|TSG101|WARS1|SOCS1|SQSTM1|ISG15|MVP|HMG20B|RACK1|PARK7|FKBP8|BEX3|UBXN1|VPS28|RTRAF|TERF2IP|DBNDD2|PREX1|SAMSN1|WNK1|PRR5L|VPS25|HINT2|PARP10|NIBAN1|COPS9|ZNF675	-7.934573654	0	41	0	0	-12.99450477	2.969555905
1	-9.573353518	hsa04932	M1	1	0	KEGG Pathway	24	Non-alcoholic fatty liver disease		-9.573353518	3.911790121	8.143224424	30284	157	1430	29	2.027972028	0.372746874	355|356|581|836|840|1329|1337|1340|1351|1537|4710|4716|4717|4718|4720|4722|4725|4729|5879|6389|6391|7186|7385|7388|9377|10018|29796|51079|51094	FAS|FASLG|BAX|CASP3|CASP7|COX5B|COX6A1|COX6B1|COX8A|CYC1|NDUFB4|NDUFB10|NDUFC1|NDUFC2|NDUFS2|NDUFS3|NDUFS5|NDUFV2|RAC1|SDHA|SDHC|TRAF2|UQCRC2|UQCRH|COX5A|BCL2L11|UQCR10|NDUFA13|ADIPOR1	-7.894665691	0	9	0	0	-25.10744098	18.53041958
1	-9.41312908	GO:0022904	M1	1	0	GO Biological Processes	19	respiratory electron transport chain	19_GO:0009987 cellular process	-9.41312908	4.375541814	8.282536596	30284	121	1430	25	1.748251748	0.346580489	1329|1337|1340|1351|1537|1738|4190|4191|4710|4716|4717|4718|4720|4722|4725|4729|6389|6391|7385|7388|8402|9377|29103|29796|144363	COX5B|COX6A1|COX6B1|COX8A|CYC1|DLD|MDH1|MDH2|NDUFB4|NDUFB10|NDUFC1|NDUFC2|NDUFS2|NDUFS3|NDUFS5|NDUFV2|SDHA|SDHC|UQCRC2|UQCRH|SLC25A11|COX5A|DNAJC15|UQCR10|ETFRF1	-7.735380268	0	9	0	0	-25.10744098	18.53041958
1	-9.359069096	GO:0022900	M1	1	0	GO Biological Processes	19	electron transport chain	19_GO:0009987 cellular process	-9.359069096	4.203192228	8.17933205	30284	131	1430	26	1.818181818	0.353318332	1329|1337|1340|1351|1537|1738|4190|4191|4710|4716|4717|4718|4720|4722|4725|4729|5447|6389|6391|7385|7388|8402|9377|29103|29796|144363	COX5B|COX6A1|COX6B1|COX8A|CYC1|DLD|MDH1|MDH2|NDUFB4|NDUFB10|NDUFC1|NDUFC2|NDUFS2|NDUFS3|NDUFS5|NDUFV2|POR|SDHA|SDHC|UQCRC2|UQCRH|SLC25A11|COX5A|DNAJC15|UQCR10|ETFRF1	-7.682257274	0	9	0	0	-25.10744098	18.53041958
1	-9.3332789	hsa04660	M1	1	0	KEGG Pathway	24	T cell receptor signaling pathway		-9.3332789	4.339676717	8.22846317	30284	122	1430	25	1.748251748	0.346580489	387|868|915|916|919|920|1437|1493|2534|3458|3586|3932|3937|4775|4792|5133|5518|5521|5527|5528|5777|5781|5788|7535|29851	RHOA|CBLB|CD3D|CD3E|CD247|CD4|CSF2|CTLA4|FYN|IFNG|IL10|LCK|LCP2|NFATC3|NFKBIA|PDCD1|PPP2R1A|PPP2R2B|PPP2R5C|PPP2R5D|PTPN6|PTPN11|PTPRC|ZAP70|ICOS	-7.65740205	0	64	0	0	-10.59336533	10.12842809
1	-9.324753923	R-HSA-1592230	M1	1	0	Reactome Gene Sets	6	Mitochondrial biogenesis		-9.324753923	5.111839884	8.550241371	30284	87	1430	21	1.468531469	0.318098109	498|506|509|513|514|515|516|517|518|521|522|539|805|808|3313|3418|9551|10476|10632|10989|84833	ATP5F1A|ATP5F1B|ATP5F1C|ATP5F1D|ATP5F1E|ATP5PB|ATP5MC1|ATP5MC2|ATP5MC3|ATP5ME|ATP5PF|ATP5PO|CALM2|CALM3|HSPA9|IDH2|ATP5MF|ATP5PD|ATP5MG|IMMT|ATP5MK	-7.649810037	0	9	0	0	-25.10744098	18.53041958
1	-9.307600458	GO:0051701	M1	1	0	GO Biological Processes	19	biological process involved in interaction with host	19_GO:0044419 biological process involved in interspecies interaction between organisms	-9.307600458	3.926976335	8.026957291	30284	151	1430	28	1.958041958	0.366394517	156|682|920|975|1234|1508|1642|2060|3303|3304|3688|3916|4627|5359|5478|6504|6510|6520|6993|7251|7293|7852|7879|8764|27243|51510|79581|79720	GRK2|BSG|CD4|CD81|CCR5|CTSB|DDB1|EPS15|HSPA1A|HSPA1B|ITGB1|LAMP1|MYH9|PLSCR1|PPIA|SLAMF1|SLC1A5|SLC3A2|DYNLT1|TSG101|TNFRSF4|CXCR4|RAB7A|TNFRSF14|CHMP2A|CHMP5|SLC52A2|VPS37B	-7.633587535	0	38	0	0	-13.6049899	4.212123788
1	-9.291410681	GO:0019886	M1	1	0	GO Biological Processes	19	antigen processing and presentation of exogenous peptide antigen via MHC class II	19_GO:0002376 immune system process	-9.291410681	8.880938416	9.773250049	30284	31	1430	13	0.909090909	0.250987761	567|972|1520|3108|3109|3113|3115|3117|3118|3119|3122|3123|3127	B2M|CD74|CTSS|HLA-DMA|HLA-DMB|HLA-DPA1|HLA-DPB1|HLA-DQA1|HLA-DQA2|HLA-DQB1|HLA-DRA|HLA-DRB1|HLA-DRB5	-7.618326731	0	6	0	0	-31.42024035	15.88321678
1	-9.270679415	GO:0030099	M1	1	0	GO Biological Processes	19	myeloid cell differentiation	19_GO:0032502 developmental process	-9.270679415	2.916262754	7.487914214	30284	305	1430	42	2.937062937	0.446493686	103|142|292|302|537|836|920|975|1435|1437|1499|2625|3059|3071|3123|3313|3398|3428|3458|3930|4615|4627|5026|5777|5781|5880|6415|6510|7171|7305|7351|8111|8651|8837|10006|10312|10538|10935|51510|54977|55646|93974	ADAR|PARP1|SLC25A5|ANXA2|ATP6AP1|CASP3|CD4|CD81|CSF1|CSF2|CTNNB1|GATA3|HCLS1|NCKAP1L|HLA-DRB1|HSPA9|ID2|IFI16|IFNG|LBR|MYD88|MYH9|P2RX5|PTPN6|PTPN11|RAC2|SELENOW|SLC1A5|TPM4|TYROBP|UCP2|GPR68|SOCS1|CFLAR|ABI1|TCIRG1|BATF|PRDX3|CHMP5|SLC25A38|LYAR|ATP5IF1	-7.598522455	0	78	1	1	-9.270679415	8.471048951
1	-9.264632733	GO:0002685	M1	1	0	GO Biological Processes	19	regulation of leukocyte migration	19_GO:0040011 locomotion	-9.264632733	3.230484769	7.65793951	30284	236	1430	36	2.517482517	0.414265323	100|347|387|811|972|975|1435|2185|2833|3071|3146|3162|3676|3958|3965|4267|4345|4478|4615|4739|5879|5880|6348|6351|6352|6375|6504|8764|8784|9750|10563|11151|23075|58515|65125|131450	ADA|APOD|RHOA|CALR|CD74|CD81|CSF1|PTK2B|CXCR3|NCKAP1L|HMGB1|HMOX1|ITGA4|LGALS3|LGALS9|CD99|CD200|MSN|MYD88|NEDD9|RAC1|RAC2|CCL3|CCL4|CCL5|XCL1|SLAMF1|TNFRSF14|TNFRSF18|RIPOR2|CXCL13|CORO1A|SWAP70|SELENOK|WNK1|CD200R1	-7.594323837	0	79	1	1	-9.264632733	6.554978355
1	-9.264632733	GO:0034976	M1	1	0	GO Biological Processes	19	response to endoplasmic reticulum stress	19_GO:0050896 response to stimulus	-9.264632733	3.230484769	7.65793951	30284	236	1430	36	2.517482517	0.414265323	550|581|811|821|837|1388|2923|3309|3708|4121|5034|6048|7009|7184|7186|7353|7415|9709|10018|10130|10134|10525|10952|10956|23190|23197|27113|27248|55829|57414|58515|79139|79668|81542|116496|387923	AUP1|BAX|CALR|CANX|CASP4|ATF6B|PDIA3|HSPA5|ITPR1|MAN1A1|P4HB|RNF5|TMBIM6|HSP90B1|TRAF2|UFD1|VCP|HERPUD1|BCL2L11|PDIA6|BCAP31|HYOU1|SEC61B|OS9|UBXN4|FAF2|BBC3|ERLEC1|SELENOS|RHBDD2|SELENOK|DERL1|PARP8|TMX1|NIBAN1|SERP2	-7.594323837	0	16	0	0	-20.93575179	12.26072874
1	-9.254613635	M34	M1	1	0	Canonical Pathways	11	PID TCR PATHWAY		-9.254613635	5.956206294	8.836017862	30284	64	1430	18	1.258741259	0.294814979	915|916|919|920|1445|2533|2534|3122|3932|3937|5777|5781|5788|5906|7535|11184|28988|84174	CD3D|CD3E|CD247|CD4|CSK|FYB1|FYN|HLA-DRA|LCK|LCP2|PTPN6|PTPN11|PTPRC|RAP1A|ZAP70|MAP4K1|DBNL|SLA2	-7.58522583	0	64	0	0	-10.59336533	10.12842809
1	-9.247484219	GO:2000147	M1	1	0	GO Biological Processes	19	positive regulation of cell motility	19_GO:0040011 locomotion	-9.247484219	2.252223332	7.070902974	30284	630	1430	67	4.685314685	0.558832008	14|59|71|81|387|389|498|506|682|811|972|977|1435|1437|2113|2149|2185|2625|2821|3071|3146|3162|3309|3312|3315|3458|3676|3688|3958|3965|4267|4739|5175|5216|5788|5879|5880|6282|6348|6349|6351|6352|6375|6504|6846|7329|7852|8764|8784|9750|9806|10399|10563|11151|23075|23224|25777|29085|29105|57580|58515|64115|64218|65125|83706|84299|100287171	AAMP|ACTA2|ACTG1|ACTN4|RHOA|RHOC|ATP5F1A|ATP5F1B|BSG|CALR|CD74|CD151|CSF1|CSF2|ETS1|F2R|PTK2B|GATA3|GPI|NCKAP1L|HMGB1|HMOX1|HSPA5|HSPA8|HSPB1|IFNG|ITGA4|ITGB1|LGALS3|LGALS9|CD99|NEDD9|PECAM1|PFN1|PTPRC|RAC1|RAC2|S100A11|CCL3|CCL3L1|CCL4|CCL5|XCL1|SLAMF1|XCL2|UBE2I|CXCR4|TNFRSF14|TNFRSF18|RIPOR2|SPOCK2|RACK1|CXCL13|CORO1A|SWAP70|SYNE2|SUN2|PHPT1|CFAP20|PREX1|SELENOK|VSIR|SEMA4A|WNK1|FERMT3|MIEN1|W…	-7.579015557	0	79	0	0	-9.264632733	6.554978355
1	-9.233710165	GO:0048872	M1	1	0	GO Biological Processes	19	homeostasis of number of cells	19_GO:0042592 homeostatic process	-9.233710165	2.953341896	7.492524138	30284	294	1430	41	2.867132867	0.441305149	100|103|292|355|581|836|1435|2149|2625|2821|3059|3071|3146|3162|3313|3398|4522|5052|5142|5518|5781|5880|6415|6510|6647|7128|9289|9447|10018|10312|10467|11151|27240|50943|51510|54440|54977|55646|84636|93974|171023	ADA|ADAR|SLC25A5|FAS|BAX|CASP3|CSF1|F2R|GATA3|GPI|HCLS1|NCKAP1L|HMGB1|HMOX1|HSPA9|ID2|MTHFD1|PRDX1|PDE4B|PPP2R1A|PTPN11|RAC2|SELENOW|SLC1A5|SOD1|TNFAIP3|ADGRG1|AIM2|BCL2L11|TCIRG1|ZNHIT1|CORO1A|SIT1|FOXP3|CHMP5|SASH3|SLC25A38|LYAR|GPR174|ATP5IF1|ASXL1	-7.566158703	0	80	1	1	-9.233710165	3.850476796
1	-9.229641257	R-HSA-109582	M1	1	0	Reactome Gene Sets	6	Hemostasis		-9.229641257	2.375060454	7.14376156	30284	535	1430	60	4.195804196	0.530190391	14|60|302|308|387|682|805|808|832|914|965|967|1072|1445|2149|2153|2625|2787|3020|3043|3309|3676|3683|3688|3689|3708|3932|3937|4267|5026|5175|5216|5341|5518|5528|5552|5583|5660|5768|5880|5906|5908|6385|6647|6717|7273|7277|7534|8407|8832|9046|9123|10362|10447|10487|23533|54518|55423|64780|94235	AAMP|ACTB|ANXA2|ANXA5|RHOA|BSG|CALM2|CALM3|CAPZB|CD2|CD58|CD63|CFL1|CSK|F2R|F5|GATA3|GNG5|H3-3A|HBB|HSPA5|ITGA4|ITGAL|ITGB1|ITGB2|ITPR1|LCK|LCP2|CD99|P2RX5|PECAM1|PFN1|PLEK|PPP2R1A|PPP2R5D|SRGN|PRKCH|PSAP|QSOX1|RAC2|RAP1A|RAP1B|SDC4|SOD1|SRI|TTN|TUBA4A|YWHAZ|TAGLN2|CD84|DOK2|SLC16A3|HMG20B|FAM3C|CAP1|PIK3R5|APBB1IP|SIRPG|MICAL1|GNG8	-7.563005063	0	70	0	0	-9.927605841	3.832141192
1	-9.225984785	GO:0019646	M1	1	0	GO Biological Processes	19	aerobic electron transport chain	19_GO:0009987 cellular process	-9.225984785	5.053750795	8.477896842	30284	88	1430	21	1.468531469	0.318098109	1329|1337|1340|1351|1537|1738|4710|4716|4717|4718|4720|4722|4725|4729|6389|6391|7385|7388|9377|29103|29796	COX5B|COX6A1|COX6B1|COX8A|CYC1|DLD|NDUFB4|NDUFB10|NDUFC1|NDUFC2|NDUFS2|NDUFS3|NDUFS5|NDUFV2|SDHA|SDHC|UQCRC2|UQCRH|COX5A|DNAJC15|UQCR10	-7.560261935	0	9	0	0	-25.10744098	18.53041958
1	-9.213117268	WP5284	M1	1	0	WikiPathways	27	Cell interactions of the pancreatic cancer microenvironment		-9.213117268	9.774287251	9.964209868	30284	26	1430	12	0.839160839	0.241226315	355|356|1234|1435|1437|1493|2833|3122|3123|3902|6352|7852	FAS|FASLG|CCR5|CSF1|CSF2|CTLA4|CXCR3|HLA-DRA|HLA-DRB1|LAG3|CCL5|CXCR4	-7.549049197	0	81	1	1	-9.213117268	9.774287251
1	-9.212951103	GO:0090150	M1	1	0	GO Biological Processes	19	establishment of protein localization to membrane	19_GO:0051179 localization	-9.212951103	3.216854032	7.627376174	30284	237	1430	36	2.517482517	0.414265323	537|581|2803|3309|3320|5824|6727|6728|6730|6734|6746|6747|7879|9230|9868|10133|10791|10952|23062|23180|23204|51079|51398|51762|55831|55969|56851|64108|65125|79720|83460|84885|90580|196383|254359|100507582	ATP6AP1|BAX|GOLGA4|HSPA5|HSP90AA1|PEX19|SRP14|SRP19|SRP68|SRPRA|SSR2|SSR3|RAB7A|RAB11B|TOMM70|OPTN|VAMP5|SEC61B|GGA2|RFTN1|ARL6IP1|NDUFA13|WDR83OS|RAB8B|EMC3|RAB5IF|EMC7|RTP4|WNK1|VPS37B|EMC6|ZDHHC12|TIMM29|RILPL2|ZDHHC24|BHLHE40-AS1	-7.549049197	0	27	0	0	-15.85897191	3.216854032
1	-9.2088435	R-HSA-9612973	M1	1	0	Reactome Gene Sets	6	Autophagy		-9.2088435	4.139986329	8.079177891	30284	133	1430	26	1.818181818	0.353318332	1460|3043|3312|3320|4077|7277|7314|7316|7322|7332|7415|7416|8655|8878|9868|10542|10670|11315|11337|11345|27243|55004|64121|79720|81631|84557	CSNK2B|HBB|HSPA8|HSP90AA1|NBR1|TUBA4A|UBB|UBC|UBE2D2|UBE2L3|VCP|VDAC1|DYNLL1|SQSTM1|TOMM70|LAMTOR5|RRAGA|PARK7|GABARAP|GABARAPL2|CHMP2A|LAMTOR1|RRAGC|VPS37B|MAP1LC3B|MAP1LC3A	-7.54584921	0	82	1	1	-9.2088435	7.059207459
1	-9.187649284	GO:0040017	M1	1	0	GO Biological Processes	19	positive regulation of locomotion	19_GO:0040011 locomotion	-9.187649284	2.229223408	7.030514162	30284	646	1430	68	4.755244755	0.562780387	14|59|71|81|387|389|498|506|682|811|972|977|1435|1437|2113|2149|2185|2625|2821|2833|3071|3146|3162|3309|3312|3315|3458|3676|3688|3958|3965|4267|4739|5175|5216|5788|5879|5880|6282|6348|6349|6351|6352|6375|6504|6846|7329|7852|8764|8784|9750|9806|10399|10563|11151|23075|23224|25777|29085|29105|57580|58515|64115|64218|65125|83706|84299|100287171	AAMP|ACTA2|ACTG1|ACTN4|RHOA|RHOC|ATP5F1A|ATP5F1B|BSG|CALR|CD74|CD151|CSF1|CSF2|ETS1|F2R|PTK2B|GATA3|GPI|CXCR3|NCKAP1L|HMGB1|HMOX1|HSPA5|HSPA8|HSPB1|IFNG|ITGA4|ITGB1|LGALS3|LGALS9|CD99|NEDD9|PECAM1|PFN1|PTPRC|RAC1|RAC2|S100A11|CCL3|CCL3L1|CCL4|CCL5|XCL1|SLAMF1|XCL2|UBE2I|CXCR4|TNFRSF14|TNFRSF18|RIPOR2|SPOCK2|RACK1|CXCL13|CORO1A|SWAP70|SYNE2|SUN2|PHPT1|CFAP20|PREX1|SELENOK|VSIR|SEMA4A|WNK1|FERMT3|M…	-7.525560718	0	79	0	0	-9.264632733	6.554978355
1	-9.150923233	GO:1901137	M1	1	0	GO Biological Processes	19	carbohydrate derivative biosynthetic process	19_GO:0009987 cellular process	-9.150923233	2.344528067	7.090726918	30284	551	1430	61	4.265734266	0.534395245	100|498|506|509|513|514|515|516|517|518|521|522|527|539|1603|1650|2710|2821|2987|3251|4121|4245|4522|4710|4716|4717|4718|4720|4722|4725|4729|6184|6185|6389|6391|7167|7298|7903|8703|8733|8818|9321|9528|9551|9556|10318|10329|10476|10591|10632|10678|10724|22822|50515|51079|51816|55501|56052|56548|84833|100128731	ADA|ATP5F1A|ATP5F1B|ATP5F1C|ATP5F1D|ATP5F1E|ATP5PB|ATP5MC1|ATP5MC2|ATP5MC3|ATP5ME|ATP5PF|ATP6V0C|ATP5PO|DAD1|DDOST|GK|GPI|GUK1|HPRT1|MAN1A1|MGAT1|MTHFD1|NDUFB4|NDUFB10|NDUFC1|NDUFC2|NDUFS2|NDUFS3|NDUFS5|NDUFV2|RPN1|RPN2|SDHA|SDHC|TPI1|TYMS|ST8SIA4|B4GALT3|GPAA1|DPM2|TRIP11|TMEM59|ATP5MF|ATP5MJ|TNIP1|RXYLT1|ATP5PD|DNPH1|ATP5MG|B3GNT2|OGA|PHLDA1|CHST11|NDUFA13|ADA2|CHST12|ALG1|CHST7|ATP5MK|OST4	-7.489738507	0	9	0	0	-25.10744098	18.53041958
1	-9.138710544	GO:0031348	M1	1	0	GO Biological Processes	19	negative regulation of defense response	19_GO:0048519 negative regulation of biological process	-9.138710544	2.887857597	7.413481419	30284	308	1430	42	2.937062937	0.446493686	54|100|103|142|348|2534|2625|2950|3105|3106|3123|3133|3134|3428|3586|3587|3824|3965|4345|4938|5272|5682|5777|5788|6647|6773|7128|7133|7534|8530|9636|10225|10875|10906|23208|50943|55646|55829|84868|131450|201633|401397	ACP5|ADA|ADAR|PARP1|APOE|FYN|GATA3|GSTP1|HLA-A|HLA-B|HLA-DRB1|HLA-E|HLA-F|IFI16|IL10|IL10RA|KLRD1|LGALS9|CD200|OAS1|SERPINB9|PSMA1|PTPN6|PTPRC|SOD1|STAT2|TNFAIP3|TNFRSF1B|YWHAZ|CST7|ISG15|CD96|FGL2|TRAFD1|SYT11|FOXP3|LYAR|SELENOS|HAVCR2|CD200R1|TIGIT|SMIM30	-7.478427779	0	10	0	0	-24.85881465	4.659076923
1	-9.133327737	GO:0002707	M1	1	0	GO Biological Processes	19	negative regulation of lymphocyte mediated immunity	19_GO:0002376 immune system process	-9.133327737	5.864572351	8.740288222	30284	65	1430	18	1.258741259	0.294814979	3071|3105|3106|3133|3134|3824|3965|5133|5272|5777|5788|6375|6504|10225|30009|50943|84868|201633	NCKAP1L|HLA-A|HLA-B|HLA-E|HLA-F|KLRD1|LGALS9|PDCD1|SERPINB9|PTPN6|PTPRC|XCL1|SLAMF1|CD96|TBX21|FOXP3|HAVCR2|TIGIT	-7.473945065	0	72	0	0	-9.848695595	10.58881119
1	-9.110563301	GO:1903050	M1	1	0	GO Biological Processes	19	regulation of proteolysis involved in protein catabolic process	19_GO:0050789 regulation of biological process	-9.110563301	3.189934751	7.566734136	30284	239	1430	36	2.517482517	0.414265323	348|369|1075|1460|2185|3093|3303|3304|5700|5701|5702|5704|5705|5720|5721|6613|6923|7314|7415|7805|9491|9709|9817|9978|10134|10399|11315|11337|11345|29997|51035|64326|81542|84231|93974|149628	APOE|ARAF|CTSC|CSNK2B|PTK2B|UBE2K|HSPA1A|HSPA1B|PSMC1|PSMC2|PSMC3|PSMC4|PSMC5|PSME1|PSME2|SUMO2|ELOB|UBB|VCP|LAPTM5|PSMF1|HERPUD1|KEAP1|RBX1|BCAP31|RACK1|PARK7|GABARAP|GABARAPL2|NOP53|UBXN1|COP1|TMX1|TRAF7|ATP5IF1|PYHIN1	-7.452078859	0	21	0	0	-17.20141752	3.836525793
1	-9.108574711	GO:0044089	M1	1	0	GO Biological Processes	19	positive regulation of cellular component biogenesis	19_GO:0048518 positive regulation of biological process	-9.108574711	2.399027535	7.107578922	30284	512	1430	58	4.055944056	0.52165935	348|387|389|581|1027|1437|2185|2634|3071|3303|3304|3320|3458|3936|3958|4478|4615|5216|5341|5879|5880|5908|6249|6385|7175|7251|7415|7453|7879|8027|8631|9146|9636|9750|10018|10109|10399|10563|11315|23075|23116|23130|27113|27243|51100|51429|55845|57535|64218|84250|84299|84525|112574|115362|205251|253725|647087|100287171	APOE|RHOA|RHOC|BAX|CDKN1B|CSF2|PTK2B|GBP2|NCKAP1L|HSPA1A|HSPA1B|HSP90AA1|IFNG|LCP1|LGALS3|MSN|MYD88|PFN1|PLEK|RAC1|RAC2|RAP1B|CLIP1|SDC4|TPR|TSG101|VCP|WARS1|RAB7A|STAM|SKAP1|HGS|ISG15|RIPOR2|BCL2L11|ARPC2|RACK1|CXCL13|PARK7|SWAP70|TOGARAM1|ATG2A|BBC3|CHMP2A|SH3GLB1|SNX9|BRK1|ELAPOR1|SEMA4A|SLF1|MIEN1|HOPX|SNX18|GBP5|MTLN|WASHC2C|STMP1|WASHC1	-7.450986646	0	26	0	0	-16.15515692	4.132219001
1	-9.10339526	R-HSA-382551	M1	1	0	Reactome Gene Sets	6	Transport of small molecules		-9.10339526	2.204005949	6.978305722	30284	663	1430	69	4.825174825	0.566695223	160|347|375|486|526|527|529|533|537|682|805|808|2040|2495|2512|2787|3043|3069|3162|4363|5034|5683|5686|5687|5689|5690|5691|5693|5694|5700|5701|5702|5705|5708|5709|5713|5714|5717|5719|5824|6048|6509|6510|6574|6717|7314|7316|7415|7416|7979|8402|8992|9114|9123|9296|9619|9861|10079|10312|10956|11047|23203|26133|27248|51248|55013|65125|79139|94235	AP2A1|APOD|ARF1|FXYD2|ATP6V1B2|ATP6V0C|ATP6V1E1|ATP6V0B|ATP6AP1|BSG|CALM2|CALM3|STOM|FTH1|FTL|GNG5|HBB|HDLBP|HMOX1|ABCC1|P4HB|PSMA2|PSMA5|PSMA6|PSMB1|PSMB2|PSMB3|PSMB5|PSMB6|PSMC1|PSMC2|PSMC3|PSMC5|PSMD2|PSMD3|PSMD7|PSMD8|PSMD11|PSMD13|PEX19|RNF5|SLC1A4|SLC1A5|SLC20A1|SRI|UBB|UBC|VCP|VDAC1|SEM1|SLC25A11|ATP6V0E1|ATP6V0D1|SLC16A3|ATP6V1F|ABCG1|PSMD6|ATP9A|TCIRG1|OS9|ADRM1|PMPCA|TRPC4AP|ERLEC1|PDZD…	-7.446701726	0	1	0	0	-53.27545138	17.32714558
1	-9.077040537	hsa04670	M1	1	0	KEGG Pathway	24	Leukocyte transendothelial migration		-9.077040537	4.381577044	8.123430604	30284	116	1430	24	1.678321678	0.339698966	60|71|81|387|1499|1535|2185|3676|3683|3688|3689|4267|4478|4689|5175|5781|5879|5880|5906|5908|7412|7430|7852|103910	ACTB|ACTG1|ACTN4|RHOA|CTNNB1|CYBA|PTK2B|ITGA4|ITGAL|ITGB1|ITGB2|CD99|MSN|NCF4|PECAM1|PTPN11|RAC1|RAC2|RAP1A|RAP1B|VCAM1|EZR|CXCR4|MYL12B	-7.421239695	0	83	1	1	-9.077040537	4.381577044
1	-9.061760573	GO:0002832	M1	1	0	GO Biological Processes	19	negative regulation of response to biotic stimulus	19_GO:0048519 negative regulation of biological process	-9.061760573	4.078653199	7.980969503	30284	135	1430	26	1.818181818	0.353318332	103|142|3105|3106|3133|3134|3428|3824|3965|4938|5133|5272|5777|6773|7128|7534|9636|10225|10875|10906|50943|55646|84868|114769|201633|401397	ADAR|PARP1|HLA-A|HLA-B|HLA-E|HLA-F|IFI16|KLRD1|LGALS9|OAS1|PDCD1|SERPINB9|PTPN6|STAT2|TNFAIP3|YWHAZ|ISG15|CD96|FGL2|TRAFD1|FOXP3|LYAR|HAVCR2|CARD16|TIGIT|SMIM30	-7.406850591	0	10	0	0	-24.85881465	4.659076923
1	-9.022792471	GO:0002718	M1	1	0	GO Biological Processes	19	regulation of cytokine production involved in immune response	19_GO:0002376 immune system process	-9.022792471	4.201909202	8.017841555	30284	126	1430	25	1.748251748	0.346580489	54|567|684|972|975|2625|3105|3133|3134|3586|3663|4615|6375|6504|7133|7186|7805|8764|8809|9261|10225|10417|30009|50943|54440	ACP5|B2M|BST2|CD74|CD81|GATA3|HLA-A|HLA-E|HLA-F|IL10|IRF5|MYD88|XCL1|SLAMF1|TNFRSF1B|TRAF2|LAPTM5|TNFRSF14|IL18R1|MAPKAPK2|CD96|SPON2|TBX21|FOXP3|SASH3	-7.368771527	0	25	0	0	-16.24040354	21.17762238
1	-9.014552106	hsa05321	M1	1	0	KEGG Pathway	24	Inflammatory bowel disease		-9.014552106	5.775715194	8.646532571	30284	66	1430	18	1.258741259	0.294814979	2625|3108|3109|3113|3115|3117|3118|3119|3122|3123|3127|3458|3586|6772|8809|30009|50615|50943	GATA3|HLA-DMA|HLA-DMB|HLA-DPA1|HLA-DPB1|HLA-DQA1|HLA-DQA2|HLA-DQB1|HLA-DRA|HLA-DRB1|HLA-DRB5|IFNG|IL10|STAT1|IL18R1|TBX21|IL21R|FOXP3	-7.361418383	0	6	0	0	-31.42024035	15.88321678
1	-8.998953997	CORUM:6131	M1	1	0	CORUM	33	SELK multiprotein complex		-8.998953997	16.9420979	11.22470722	30284	10	1430	8	0.559440559	0.197238066	821|1650|6184|6185|7415|55829|58515|79139	CANX|DDOST|RPN1|RPN2|VCP|SELENOS|SELENOK|DERL1	-7.346705686	0	84	1	1	-8.998953997	21.17762238
1	-8.98936517	GO:0002821	M1	1	0	GO Biological Processes	19	positive regulation of adaptive immune response	19_GO:0002376 immune system process	-8.98936517	4.048663102	7.932573205	30284	136	1430	26	1.818181818	0.353318332	100|567|920|975|2625|3105|3106|3107|3122|3123|3133|3134|5788|6375|6504|6891|7186|7468|8417|8631|8809|30009|50943|54440|55122|149840	ADA|B2M|CD4|CD81|GATA3|HLA-A|HLA-B|HLA-C|HLA-DRA|HLA-DRB1|HLA-E|HLA-F|PTPRC|XCL1|SLAMF1|TAP2|TRAF2|NSD2|STX7|SKAP1|IL18R1|TBX21|FOXP3|SASH3|AKIRIN2|SHLD1	-7.33800047	0	25	0	0	-16.24040354	21.17762238
1	-8.976972865	GO:0032527	M1	1	0	GO Biological Processes	19	protein exit from endoplasmic reticulum	19_GO:0051179 localization	-8.976972865	9.412276612	9.735246387	30284	27	1430	12	0.839160839	0.241226315	550|4253|7184|7353|7415|9709|10952|10956|23197|27248|55829|79139	AUP1|MIA2|HSP90B1|UFD1|VCP|HERPUD1|SEC61B|OS9|FAF2|ERLEC1|SELENOS|DERL1	-7.326489981	0	16	0	0	-20.93575179	12.26072874
1	-8.964761611	GO:0002237	M1	1	0	GO Biological Processes	19	response to molecule of bacterial origin	19_GO:0044419 biological process involved in interspecies interaction between organisms	-8.964761611	2.698533599	7.22752546	30284	361	1430	46	3.216783217	0.466598034	54|128|356|387|567|824|834|836|840|1234|1437|2149|2634|2672|2950|3146|3148|3586|3587|3663|3965|4615|4792|5106|5142|6415|6891|7128|7133|7412|9261|10225|10318|10417|10563|10935|50943|51510|55122|55593|55829|55914|57162|84868|114769|115362	ACP5|ADH5|FASLG|RHOA|B2M|CAPN2|CASP1|CASP3|CASP7|CCR5|CSF2|F2R|GBP2|GFI1|GSTP1|HMGB1|HMGB2|IL10|IL10RA|IRF5|LGALS9|MYD88|NFKBIA|PCK2|PDE4B|SELENOW|TAP2|TNFAIP3|TNFRSF1B|VCAM1|MAPKAPK2|CD96|TNIP1|SPON2|CXCL13|PRDX3|FOXP3|CHMP5|AKIRIN2|OTUD5|SELENOS|ERBIN|PELI1|HAVCR2|CARD16|GBP5	-7.315158757	0	85	1	1	-8.964761611	2.748717949
1	-8.940860969	GO:0022408	M1	1	0	GO Biological Processes	19	negative regulation of cell-cell adhesion	19_GO:0048519 negative regulation of biological process	-8.940860969	3.343835112	7.569406597	30284	209	1430	33	2.307692308	0.397055409	836|864|868|972|1493|3123|3133|3146|3586|3902|3956|3958|3965|5133|5777|6375|6385|7805|8651|8764|9750|10875|23075|23240|30009|50943|56253|57162|64115|65125|81542|84868|201633	CASP3|RUNX3|CBLB|CD74|CTLA4|HLA-DRB1|HLA-E|HMGB1|IL10|LAG3|LGALS1|LGALS3|LGALS9|PDCD1|PTPN6|XCL1|SDC4|LAPTM5|SOCS1|TNFRSF14|RIPOR2|FGL2|SWAP70|TMEM131L|TBX21|FOXP3|CRTAM|PELI1|VSIR|WNK1|TMX1|HAVCR2|TIGIT	-7.292136365	0	3	0	0	-38.37169419	5.243982684
1	-8.93522061	GO:0009617	M1	1	0	GO Biological Processes	19	response to bacterium	19_GO:0044419 biological process involved in interspecies interaction between organisms	-8.93522061	2.129430349	6.857324395	30284	726	1430	73	5.104895105	0.582032583	54|128|356|387|567|602|824|834|836|837|840|920|931|944|1130|1234|1437|2149|2634|2672|2950|3001|3105|3106|3123|3133|3146|3148|3507|3586|3587|3663|3965|4069|4615|4792|4938|5106|5142|6039|6048|6415|6891|7128|7133|7412|7879|8724|8764|9261|9636|10133|10225|10318|10417|10563|10578|10616|10935|11145|22806|28755|50943|51510|55122|55593|55829|55914|57162|84868|114769|115361|115362	ACP5|ADH5|FASLG|RHOA|B2M|BCL3|CAPN2|CASP1|CASP3|CASP4|CASP7|CD4|MS4A1|TNFSF8|LYST|CCR5|CSF2|F2R|GBP2|GFI1|GSTP1|GZMA|HLA-A|HLA-B|HLA-DRB1|HLA-E|HMGB1|HMGB2|IGHM|IL10|IL10RA|IRF5|LGALS9|LYZ|MYD88|NFKBIA|OAS1|PCK2|PDE4B|RNASE6|RNF5|SELENOW|TAP2|TNFAIP3|TNFRSF1B|VCAM1|RAB7A|SNX3|TNFRSF14|MAPKAPK2|ISG15|OPTN|CD96|TNIP1|SPON2|CXCL13|GNLY|RBCK1|PRDX3|PLAAT3|IKZF3|TRAC|FOXP3|CHMP5|AKIRIN2|OTUD5|SELENOS|…	-7.287372484	0	85	0	0	-8.964761611	2.748717949
1	-8.918004508	R-HSA-8856828	M1	1	0	Reactome Gene Sets	6	Clathrin-mediated endocytosis		-8.918004508	4.307313026	8.01349361	30284	118	1430	24	1.678321678	0.339698966	60|71|154|156|160|915|920|1212|2873|3312|7314|7316|9146|10093|10094|10109|10980|23048|23208|29993|30011|51138|51429|55707	ACTB|ACTG1|ADRB2|GRK2|AP2A1|CD3D|CD4|CLTB|GPS1|HSPA8|UBB|UBC|HGS|ARPC4|ARPC3|ARPC2|COPS6|FNBP1|SYT11|PACSIN1|SH3KBP1|COPS4|SNX9|NECAP2	-7.271031094	0	18	0	0	-20.18445735	4.307313026
1	-8.9131832	GO:0030335	M1	1	0	GO Biological Processes	19	positive regulation of cell migration	19_GO:0040011 locomotion	-8.9131832	2.258946387	6.934036171	30284	600	1430	64	4.475524476	0.546778313	14|59|71|81|387|389|498|506|682|811|972|977|1435|1437|2113|2149|2185|2625|2821|3071|3146|3162|3309|3312|3315|3458|3676|3688|3958|3965|4267|4739|5175|5216|5788|5879|5880|6282|6348|6349|6351|6352|6375|6504|6846|7329|7852|8764|8784|9750|10399|10563|11151|23075|23224|25777|57580|58515|64115|64218|65125|83706|84299|100287171	AAMP|ACTA2|ACTG1|ACTN4|RHOA|RHOC|ATP5F1A|ATP5F1B|BSG|CALR|CD74|CD151|CSF1|CSF2|ETS1|F2R|PTK2B|GATA3|GPI|NCKAP1L|HMGB1|HMOX1|HSPA5|HSPA8|HSPB1|IFNG|ITGA4|ITGB1|LGALS3|LGALS9|CD99|NEDD9|PECAM1|PFN1|PTPRC|RAC1|RAC2|S100A11|CCL3|CCL3L1|CCL4|CCL5|XCL1|SLAMF1|XCL2|UBE2I|CXCR4|TNFRSF14|TNFRSF18|RIPOR2|RACK1|CXCL13|CORO1A|SWAP70|SYNE2|SUN2|PREX1|SELENOK|VSIR|SEMA4A|WNK1|FERMT3|MIEN1|WASHC1	-7.26708274	0	79	0	0	-9.264632733	6.554978355
1	-8.909424657	GO:0045824	M1	1	0	GO Biological Processes	19	negative regulation of innate immune response	19_GO:0044419 biological process involved in interspecies interaction between organisms	-8.909424657	4.659076923	8.159200337	30284	100	1430	22	1.538461538	0.325468237	103|142|3105|3106|3133|3134|3428|3824|3965|4938|5272|5777|6773|7128|7534|9636|10225|10906|55646|84868|201633|401397	ADAR|PARP1|HLA-A|HLA-B|HLA-E|HLA-F|IFI16|KLRD1|LGALS9|OAS1|SERPINB9|PTPN6|STAT2|TNFAIP3|YWHAZ|ISG15|CD96|TRAFD1|LYAR|HAVCR2|TIGIT|SMIM30	-7.2641954	0	10	0	0	-24.85881465	4.659076923
1	-8.885974273	GO:0002495	M1	1	0	GO Biological Processes	19	antigen processing and presentation of peptide antigen via MHC class II	19_GO:0002376 immune system process	-8.885974273	8.342699725	9.395227998	30284	33	1430	13	0.909090909	0.250987761	567|972|1520|3108|3109|3113|3115|3117|3118|3119|3122|3123|3127	B2M|CD74|CTSS|HLA-DMA|HLA-DMB|HLA-DPA1|HLA-DPB1|HLA-DQA1|HLA-DQA2|HLA-DQB1|HLA-DRA|HLA-DRB1|HLA-DRB5	-7.241614474	0	6	0	0	-31.42024035	15.88321678
1	-8.8825555	WP69	M1	1	0	WikiPathways	27	T cell receptor signaling		-8.8825555	5.364997669	8.425795737	30284	75	1430	19	1.328671329	0.302786321	868|915|916|919|920|2185|2533|2534|3708|3932|3937|4792|5781|7535|8631|9051|11184|28988|29851	CBLB|CD3D|CD3E|CD247|CD4|PTK2B|FYB1|FYN|ITPR1|LCK|LCP2|NFKBIA|PTPN11|ZAP70|SKAP1|PSTPIP1|MAP4K1|DBNL|ICOS	-7.239063423	0	64	0	0	-10.59336533	10.12842809
1	-8.867107636	GO:0031401	M1	1	0	GO Biological Processes	19	positive regulation of protein modification process	19_GO:0048518 positive regulation of biological process	-8.867107636	2.287478375	6.93280551	30284	574	1430	62	4.335664336	0.538560921	154|330|355|369|387|805|808|868|916|920|972|2185|2547|3059|3093|3123|3309|3458|3937|4361|4739|5175|5300|5478|5781|5788|5879|5906|7186|7295|7314|7332|7415|7520|7805|8536|8784|8826|9125|9978|10006|10010|10054|10318|10399|10899|11315|11337|23533|29997|51149|51429|54472|55011|57162|79139|83666|84893|92335|94056|116496|201254	ADRB2|BIRC3|FAS|ARAF|RHOA|CALM2|CALM3|CBLB|CD3E|CD4|CD74|PTK2B|XRCC6|HCLS1|UBE2K|HLA-DRB1|HSPA5|IFNG|LCP2|MRE11|NEDD9|PECAM1|PIN1|PPIA|PTPN11|PTPRC|RAC1|RAP1A|TRAF2|TXN|UBB|UBE2L3|VCP|XRCC5|LAPTM5|CAMK1|TNFRSF18|IQGAP1|CNOT9|RBX1|ABI1|TANK|UBA2|TNIP1|RACK1|JTB|PARK7|GABARAP|PIK3R5|NOP53|MRNIP|SNX9|TOLLIP|PIH1D1|PELI1|DERL1|PARP9|FBH1|STRADA|SYAP1|NIBAN1|CENPX	-7.22448155	0	39	0	0	-13.17876608	2.887857597
1	-8.855438611	GO:0032496	M1	1	0	GO Biological Processes	19	response to lipopolysaccharide	19_GO:0044419 biological process involved in interspecies interaction between organisms	-8.855438611	2.748717949	7.208118393	30284	339	1430	44	3.076923077	0.456671488	54|128|356|387|567|824|834|836|840|1234|1437|2149|2634|2672|2950|3146|3148|3586|3587|3965|4615|4792|5106|5142|6415|7128|7133|7412|9261|10225|10318|10417|10563|10935|50943|51510|55122|55593|55829|55914|57162|84868|114769|115362	ACP5|ADH5|FASLG|RHOA|B2M|CAPN2|CASP1|CASP3|CASP7|CCR5|CSF2|F2R|GBP2|GFI1|GSTP1|HMGB1|HMGB2|IL10|IL10RA|LGALS9|MYD88|NFKBIA|PCK2|PDE4B|SELENOW|TNFAIP3|TNFRSF1B|VCAM1|MAPKAPK2|CD96|TNIP1|SPON2|CXCL13|PRDX3|FOXP3|CHMP5|AKIRIN2|OTUD5|SELENOS|ERBIN|PELI1|HAVCR2|CARD16|GBP5	-7.214332657	0	85	0	0	-8.964761611	2.748717949
1	-8.855231924	GO:0001818	M1	1	0	GO Biological Processes	19	negative regulation of cytokine production	19_GO:0048519 negative regulation of biological process	-8.855231924	2.613177054	7.128891601	30284	389	1430	48	3.356643357	0.476289036	54|347|602|684|836|1445|1992|2625|2950|3071|3123|3134|3146|3458|3586|3902|3965|4345|4828|4938|5552|5777|5781|5788|5879|6375|6504|7128|7305|7353|7430|7805|8832|9978|10225|23208|30009|50943|54739|55593|55829|55914|64115|84636|84868|114769|131450|201633	ACP5|APOD|BCL3|BST2|CASP3|CSK|SERPINB1|GATA3|GSTP1|NCKAP1L|HLA-DRB1|HLA-F|HMGB1|IFNG|IL10|LAG3|LGALS9|CD200|NMB|OAS1|SRGN|PTPN6|PTPN11|PTPRC|RAC1|XCL1|SLAMF1|TNFAIP3|TYROBP|UFD1|EZR|LAPTM5|CD84|RBX1|CD96|SYT11|TBX21|FOXP3|XAF1|OTUD5|SELENOS|ERBIN|VSIR|GPR174|HAVCR2|CARD16|CD200R1|TIGIT	-7.214332657	0	86	1	1	-8.855231924	4.048663102
1	-8.778530115	GO:0006954	M1	1	0	GO Biological Processes	19	inflammatory response	19_GO:0050896 response to stimulus	-8.778530115	2.275585074	6.88703659	30284	577	1430	62	4.335664336	0.538560921	712|834|836|837|1234|1435|1535|2149|2625|2833|3001|3002|3123|3146|3148|3162|3428|3458|3586|3663|3683|3688|3689|3965|4069|4615|4775|4818|5359|5879|6348|6349|6351|6352|6375|6504|6846|7128|7133|7293|7305|7412|7852|8111|8809|9051|9261|9447|9839|10219|10225|10312|10318|10563|10628|10663|11315|50943|54472|57326|84868|115362	C1QA|CASP1|CASP3|CASP4|CCR5|CSF1|CYBA|F2R|GATA3|CXCR3|GZMA|GZMB|HLA-DRB1|HMGB1|HMGB2|HMOX1|IFI16|IFNG|IL10|IRF5|ITGAL|ITGB1|ITGB2|LGALS9|LYZ|MYD88|NFATC3|NKG7|PLSCR1|RAC1|CCL3|CCL3L1|CCL4|CCL5|XCL1|SLAMF1|XCL2|TNFAIP3|TNFRSF1B|TNFRSF4|TYROBP|VCAM1|CXCR4|GPR68|IL18R1|PSTPIP1|MAPKAPK2|AIM2|ZEB2|KLRG1|CD96|TCIRG1|TNIP1|CXCL13|TXNIP|CXCR6|PARK7|FOXP3|TOLLIP|PBXIP1|HAVCR2|GBP5	-7.13849169	0	87	1	1	-8.778530115	2.275585074
1	-8.775924931	hsa04217	M1	1	0	KEGG Pathway	24	Necroptosis		-8.775924931	3.72939262	7.681844303	30284	159	1430	28	1.958041958	0.366394517	142|292|330|355|356|581|823|824|834|2495|2512|3146|3320|3458|3716|5478|6772|6773|7128|7186|7416|8334|8837|8878|10616|27243|51510|94239	PARP1|SLC25A5|BIRC3|FAS|FASLG|BAX|CAPN1|CAPN2|CASP1|FTH1|FTL|HMGB1|HSP90AA1|IFNG|JAK1|PPIA|STAT1|STAT2|TNFAIP3|TRAF2|VDAC1|H2AC6|CFLAR|SQSTM1|RBCK1|CHMP2A|CHMP5|H2AZ2	-7.136745644	0	88	1	1	-8.775924931	3.72939262
1	-8.754251998	GO:0042773	M1	1	0	GO Biological Processes	19	ATP synthesis coupled electron transport	19_GO:0009987 cellular process	-8.754251998	4.782043763	8.131931812	30284	93	1430	21	1.468531469	0.318098109	1329|1337|1340|1351|1537|1738|4710|4716|4717|4718|4720|4722|4725|4729|6389|6391|7385|7388|9377|29103|29796	COX5B|COX6A1|COX6B1|COX8A|CYC1|DLD|NDUFB4|NDUFB10|NDUFC1|NDUFC2|NDUFS2|NDUFS3|NDUFS5|NDUFV2|SDHA|SDHC|UQCRC2|UQCRH|COX5A|DNAJC15|UQCR10	-7.116785907	0	9	0	0	-25.10744098	18.53041958
1	-8.754251998	GO:0042775	M1	1	0	GO Biological Processes	19	mitochondrial ATP synthesis coupled electron transport	19_GO:0009987 cellular process	-8.754251998	4.782043763	8.131931812	30284	93	1430	21	1.468531469	0.318098109	1329|1337|1340|1351|1537|1738|4710|4716|4717|4718|4720|4722|4725|4729|6389|6391|7385|7388|9377|29103|29796	COX5B|COX6A1|COX6B1|COX8A|CYC1|DLD|NDUFB4|NDUFB10|NDUFC1|NDUFC2|NDUFS2|NDUFS3|NDUFS5|NDUFV2|SDHA|SDHC|UQCRC2|UQCRH|COX5A|DNAJC15|UQCR10	-7.116785907	0	9	0	0	-25.10744098	18.53041958
1	-8.703135166	WP4298	M1	1	0	WikiPathways	27	Acute viral myocarditis		-8.703135166	4.982969971	8.186243663	30284	85	1430	20	1.398601399	0.310542109	60|142|581|598|834|836|840|920|1234|2534|3108|3458|3586|3683|3689|3716|5880|6772|7852|8651	ACTB|PARP1|BAX|BCL2L1|CASP1|CASP3|CASP7|CD4|CCR5|FYN|HLA-DMA|IFNG|IL10|ITGAL|ITGB2|JAK1|RAC2|STAT1|CXCR4|SOCS1	-7.066523146	0	89	1	1	-8.703135166	4.982969971
1	-8.698109026	GO:0002483	M1	1	0	GO Biological Processes	19	antigen processing and presentation of endogenous peptide antigen	19_GO:0002376 immune system process	-8.698109026	10.12842809	9.749508728	30284	23	1430	11	0.769230769	0.231038036	567|3105|3106|3107|3122|3123|3133|3134|6890|6891|64167	B2M|HLA-A|HLA-B|HLA-C|HLA-DRA|HLA-DRB1|HLA-E|HLA-F|TAP1|TAP2|ERAP2	-7.063200123	0	25	0	0	-16.24040354	21.17762238
1	-8.698109026	WP4585	M1	1	0	WikiPathways	27	Cancer immunotherapy by PD 1 blockade		-8.698109026	10.12842809	9.749508728	30284	23	1430	11	0.769230769	0.231038036	915|916|3105|3123|3458|3932|4775|5133|5781|7535|10538	CD3D|CD3E|HLA-A|HLA-DRB1|IFNG|LCK|NFATC3|PDCD1|PTPN11|ZAP70|BATF	-7.063200123	0	64	0	0	-10.59336533	10.12842809
1	-8.695929882	GO:0002504	M1	1	0	GO Biological Processes	19	antigen processing and presentation of peptide or polysaccharide antigen via MHC class II	19_GO:0002376 immune system process	-8.695929882	8.097326203	9.217984824	30284	34	1430	13	0.909090909	0.250987761	567|972|1520|3108|3109|3113|3115|3117|3118|3119|3122|3123|3127	B2M|CD74|CTSS|HLA-DMA|HLA-DMB|HLA-DPA1|HLA-DPB1|HLA-DQA1|HLA-DQA2|HLA-DQB1|HLA-DRA|HLA-DRB1|HLA-DRB5	-7.06187004	0	6	0	0	-31.42024035	15.88321678
1	-8.686377867	R-HSA-1632852	M1	1	0	Reactome Gene Sets	6	Macroautophagy		-8.686377867	4.200520141	7.853087491	30284	121	1430	24	1.678321678	0.339698966	1460|3312|3320|4077|7277|7314|7316|7322|7332|7415|7416|8655|8878|9868|10542|10670|11315|11337|11345|27243|55004|64121|81631|84557	CSNK2B|HSPA8|HSP90AA1|NBR1|TUBA4A|UBB|UBC|UBE2D2|UBE2L3|VCP|VDAC1|DYNLL1|SQSTM1|TOMM70|LAMTOR5|RRAGA|PARK7|GABARAP|GABARAPL2|CHMP2A|LAMTOR1|RRAGC|MAP1LC3B|MAP1LC3A	-7.053165429	0	82	0	0	-9.2088435	7.059207459
1	-8.676253355	GO:0010563	M1	1	0	GO Biological Processes	19	negative regulation of phosphorus metabolic process	19_GO:0048519 negative regulation of biological process	-8.676253355	2.969555905	7.250412359	30284	271	1430	38	2.657342657	0.425311729	103|142|348|805|808|1027|2950|3192|3301|3315|5230|5341|5478|5583|5777|5788|7251|7453|8651|8655|8826|9611|9961|10399|10935|11315|23770|51637|54386|55861|57580|64092|79888|79899|84313|93974|116496|171392	ADAR|PARP1|APOE|CALM2|CALM3|CDKN1B|GSTP1|HNRNPU|DNAJA1|HSPB1|PGK1|PLEK|PPIA|PRKCH|PTPN6|PTPRC|TSG101|WARS1|SOCS1|DYNLL1|IQGAP1|NCOR1|MVP|RACK1|PRDX3|PARK7|FKBP8|RTRAF|TERF2IP|DBNDD2|PREX1|SAMSN1|LPCAT1|PRR5L|VPS25|ATP5IF1|NIBAN1|ZNF675	-7.044730781	0	41	0	0	-12.99450477	2.969555905
1	-8.676253355	GO:0045936	M1	1	0	GO Biological Processes	19	negative regulation of phosphate metabolic process	19_GO:0048519 negative regulation of biological process	-8.676253355	2.969555905	7.250412359	30284	271	1430	38	2.657342657	0.425311729	103|142|348|805|808|1027|2950|3192|3301|3315|5230|5341|5478|5583|5777|5788|7251|7453|8651|8655|8826|9611|9961|10399|10935|11315|23770|51637|54386|55861|57580|64092|79888|79899|84313|93974|116496|171392	ADAR|PARP1|APOE|CALM2|CALM3|CDKN1B|GSTP1|HNRNPU|DNAJA1|HSPB1|PGK1|PLEK|PPIA|PRKCH|PTPN6|PTPRC|TSG101|WARS1|SOCS1|DYNLL1|IQGAP1|NCOR1|MVP|RACK1|PRDX3|PARK7|FKBP8|RTRAF|TERF2IP|DBNDD2|PREX1|SAMSN1|LPCAT1|PRR5L|VPS25|ATP5IF1|NIBAN1|ZNF675	-7.044730781	0	41	0	0	-12.99450477	2.969555905
1	-8.664074201	GO:0007032	M1	1	0	GO Biological Processes	19	endosome organization	19_GO:0009987 cellular process	-8.664074201	4.731170957	8.065698277	30284	94	1430	21	1.468531469	0.318098109	356|527|533|537|5873|7251|8027|8724|8878|9146|9296|9897|23325|27243|51160|51510|55004|55823|79156|79720|84313	FASLG|ATP6V0C|ATP6V0B|ATP6AP1|RAB27A|TSG101|STAM|SNX3|SQSTM1|HGS|ATP6V1F|WASHC5|WASHC4|CHMP2A|VPS28|CHMP5|LAMTOR1|VPS11|PLEKHF1|VPS37B|VPS25	-7.0333941	0	36	0	0	-13.93789096	4.731170957
1	-8.662042642	R-HSA-9006934	M1	1	0	Reactome Gene Sets	6	Signaling by Receptor Tyrosine Kinases		-8.662042642	2.494361989	6.972439771	30284	433	1430	51	3.566433566	0.490414345	14|60|71|160|387|429|526|527|529|533|537|639|805|808|1298|1445|1499|1535|1846|2185|3071|3185|3315|3320|3398|3688|3708|3932|4670|4689|5436|5518|5528|5906|5908|5978|6195|7314|7316|8651|8992|9047|9114|9146|9296|10312|11140|30011|55845|55851|83888	AAMP|ACTB|ACTG1|AP2A1|RHOA|ASCL1|ATP6V1B2|ATP6V0C|ATP6V1E1|ATP6V0B|ATP6AP1|PRDM1|CALM2|CALM3|COL9A2|CSK|CTNNB1|CYBA|DUSP4|PTK2B|NCKAP1L|HNRNPF|HSPB1|HSP90AA1|ID2|ITGB1|ITPR1|LCK|HNRNPM|NCF4|POLR2G|PPP2R1A|PPP2R5D|RAP1A|RAP1B|REST|RPS6KA1|UBB|UBC|SOCS1|ATP6V0E1|SH2D2A|ATP6V0D1|HGS|ATP6V1F|TCIRG1|CDC37|SH3KBP1|BRK1|PSENEN|FGFBP2	-7.032203382	0	90	1	1	-8.662042642	4.125510853
1	-8.65672598	GO:0045859	M1	1	0	GO Biological Processes	19	regulation of protein kinase activity	19_GO:0050789 regulation of biological process	-8.65672598	2.640028806	7.056423034	30284	369	1430	46	3.216783217	0.466598034	60|103|154|348|387|805|808|920|1027|2185|2547|2950|3301|3315|3458|3937|4739|5478|5583|5788|5906|7186|7251|7453|7520|8536|8826|9146|9368|9961|10006|10899|11140|23533|51149|51191|51429|51637|55011|55861|57580|64061|84313|92335|94056|171392	ACTB|ADAR|ADRB2|APOE|RHOA|CALM2|CALM3|CD4|CDKN1B|PTK2B|XRCC6|GSTP1|DNAJA1|HSPB1|IFNG|LCP2|NEDD9|PPIA|PRKCH|PTPRC|RAP1A|TRAF2|TSG101|WARS1|XRCC5|CAMK1|IQGAP1|HGS|NHERF1|MVP|ABI1|JTB|CDC37|PIK3R5|MRNIP|HERC5|SNX9|RTRAF|PIH1D1|DBNDD2|PREX1|TSPYL2|VPS25|STRADA|SYAP1|ZNF675	-7.027725937	0	39	0	0	-13.17876608	2.887857597
1	-8.638360806	GO:0002702	M1	1	0	GO Biological Processes	19	positive regulation of production of molecular mediator of immune response	19_GO:0002376 immune system process	-8.638360806	3.905093488	7.697343819	30284	141	1430	26	1.818181818	0.353318332	567|972|975|2625|2821|3105|3133|3134|3586|3663|4615|5788|6375|6504|7186|7293|7468|7805|8764|8809|9261|10417|30009|51237|54440|149840	B2M|CD74|CD81|GATA3|GPI|HLA-A|HLA-E|HLA-F|IL10|IRF5|MYD88|PTPRC|XCL1|SLAMF1|TRAF2|TNFRSF4|NSD2|LAPTM5|TNFRSF14|IL18R1|MAPKAPK2|SPON2|TBX21|MZB1|SASH3|SHLD1	-7.01019836	0	25	0	0	-16.24040354	21.17762238
1	-8.579017749	GO:0051607	M1	1	0	GO Biological Processes	19	defense response to virus	19_GO:0044419 biological process involved in interspecies interaction between organisms	-8.579017749	2.897990431	7.166836762	30284	285	1430	39	2.727272727	0.430716801	103|598|684|834|1130|2634|3428|3458|3663|3669|4599|4615|4828|4938|5359|5551|5788|6039|6772|6773|7187|7726|8638|9447|9636|10010|10346|10417|10955|27350|51191|51728|60489|64108|81603|83666|83862|115362|164668	ADAR|BCL2L1|BST2|CASP1|LYST|GBP2|IFI16|IFNG|IRF5|ISG20|MX1|MYD88|NMB|OAS1|PLSCR1|PRF1|PTPRC|RNASE6|STAT1|STAT2|TRAF3|TRIM26|OASL|AIM2|ISG15|TANK|TRIM22|SPON2|SERINC3|APOBEC3C|HERC5|POLR3K|APOBEC3G|RTP4|TRIM8|PARP9|TMEM120A|GBP5|APOBEC3H	-6.95169129	0	15	0	0	-21.08079259	5.929734266
1	-8.572446093	GO:0002687	M1	1	0	GO Biological Processes	19	positive regulation of leukocyte migration	19_GO:0040011 locomotion	-8.572446093	3.761814501	7.599180732	30284	152	1430	27	1.888111888	0.359920565	387|811|972|1435|2185|3071|3146|3676|3958|3965|4267|4739|5879|5880|6348|6351|6352|6375|6504|8764|8784|9750|10563|11151|23075|58515|65125	RHOA|CALR|CD74|CSF1|PTK2B|NCKAP1L|HMGB1|ITGA4|LGALS3|LGALS9|CD99|NEDD9|RAC1|RAC2|CCL3|CCL4|CCL5|XCL1|SLAMF1|TNFRSF14|TNFRSF18|RIPOR2|CXCL13|CORO1A|SWAP70|SELENOK|WNK1	-6.945954013	0	79	0	0	-9.264632733	6.554978355
1	-8.571105953	GO:0098657	M1	1	0	GO Biological Processes	19	import into cell	19_GO:0051179 localization	-8.571105953	2.126877427	6.700497597	30284	697	1430	70	4.895104895	0.570577206	154|156|160|348|486|598|805|808|821|824|975|1130|1173|1174|1175|1176|1211|1212|2060|2534|3146|3385|3458|3587|3676|3683|3688|3689|3783|4542|4599|4615|4627|4689|5175|6504|6509|6510|6520|6642|7305|7430|7879|9051|9146|9214|9261|9368|9784|9910|9938|10079|10487|10550|11001|11151|11315|23048|23184|26020|28988|29993|30011|51429|55707|56882|64005|79958|91937|112574	ADRB2|GRK2|AP2A1|APOE|FXYD2|BCL2L1|CALM2|CALM3|CANX|CAPN2|CD81|LYST|AP2M1|AP1S1|AP2S1|AP3S1|CLTA|CLTB|EPS15|FYN|HMGB1|ICAM3|IFNG|IL10RA|ITGA4|ITGAL|ITGB1|ITGB2|KCNN4|MYO1F|MX1|MYD88|MYH9|NCF4|PECAM1|SLAMF1|SLC1A4|SLC1A5|SLC3A2|SNX1|TYROBP|EZR|RAB7A|PSTPIP1|HGS|FCMR|MAPKAPK2|NHERF1|SNX17|RABGAP1L|ARHGAP25|ATP9A|CAP1|ARL6IP5|SLC27A2|CORO1A|PARK7|FNBP1|MESD|LRP10|DBNL|PACSIN1|SH3KBP1|SNX9|NECAP2|CDC…	-6.945446653	0	61	0	0	-11.04202076	2.797044465
1	-8.567935209	hsa05417	M1	1	0	KEGG Pathway	24	Lipid and atherosclerosis		-8.567935209	3.235470085	7.340200461	30284	216	1430	33	2.307692308	0.397055409	355|356|387|581|598|805|808|834|836|840|1535|3303|3304|3309|3312|3320|3708|4615|4689|4775|4792|5879|5906|5908|6348|6349|6352|7184|7186|7187|7412|9619|10010	FAS|FASLG|RHOA|BAX|BCL2L1|CALM2|CALM3|CASP1|CASP3|CASP7|CYBA|HSPA1A|HSPA1B|HSPA5|HSPA8|HSP90AA1|ITPR1|MYD88|NCF4|NFATC3|NFKBIA|RAC1|RAP1A|RAP1B|CCL3|CCL3L1|CCL5|HSP90B1|TRAF2|TRAF3|VCAM1|ABCG1|TANK	-6.943107094	0	44	0	0	-12.82866991	4.145883746
1	-8.562843497	GO:2000401	M1	1	0	GO Biological Processes	19	regulation of lymphocyte migration	19_GO:0040011 locomotion	-8.562843497	5.445674326	8.28985636	30284	70	1430	18	1.258741259	0.294814979	347|387|2185|3676|4345|4478|4739|6348|6351|6352|6375|8764|9750|10563|11151|58515|65125|131450	APOD|RHOA|PTK2B|ITGA4|CD200|MSN|NEDD9|CCL3|CCL4|CCL5|XCL1|TNFRSF14|RIPOR2|CXCL13|CORO1A|SELENOK|WNK1|CD200R1	-6.93884498	0	79	0	0	-9.264632733	6.554978355
1	-8.534942583	WP2272	M1	1	0	WikiPathways	27	Pathogenic Escherichia coli infection		-8.534942583	6.160762873	8.528012187	30284	55	1430	16	1.118881119	0.278151009	60|71|387|1499|2534|3059|3688|4691|7277|7430|7534|10093|10094|10109|10971|81873	ACTB|ACTG1|RHOA|CTNNB1|FYN|HCLS1|ITGB1|NCL|TUBA4A|EZR|YWHAZ|ARPC4|ARPC3|ARPC2|YWHAQ|ARPC5L	-6.911772083	0	91	1	1	-8.534942583	6.160762873
1	-8.520539881	GO:0045058	M1	1	0	GO Biological Processes	19	T cell selection	19_GO:0002376 immune system process	-8.520539881	6.618006993	8.671718653	30284	48	1430	15	1.048951049	0.269413773	387|915|916|920|972|2625|3716|4775|5788|7535|9760|10538|30009|50943|114836	RHOA|CD3D|CD3E|CD4|CD74|GATA3|JAK1|NFATC3|PTPRC|ZAP70|TOX|BATF|TBX21|FOXP3|SLAMF6	-6.898195822	0	49	0	0	-12.10457881	7.412167832
1	-8.511411583	hsa04142	M1	1	0	KEGG Pathway	24	Lysosome		-8.511411583	3.980756086	7.669478826	30284	133	1430	25	1.748251748	0.346580489	54|527|533|537|967|1075|1174|1176|1200|1211|1212|1508|1520|3074|3916|3920|4668|5660|7805|8907|9114|9741|10312|23062|79158	ACP5|ATP6V0C|ATP6V0B|ATP6AP1|CD63|CTSC|AP1S1|AP3S1|TPP1|CLTA|CLTB|CTSB|CTSS|HEXB|LAMP1|LAMP2|NAGA|PSAP|LAPTM5|AP1M1|ATP6V0D1|LAPTM4A|TCIRG1|GGA2|GNPTAB	-6.889892395	0	92	1	1	-8.511411583	3.980756086
1	-8.502865314	GO:0002262	M1	1	0	GO Biological Processes	19	myeloid cell homeostasis	19_GO:0042592 homeostatic process	-8.502865314	3.850476796	7.606259772	30284	143	1430	26	1.818181818	0.353318332	103|292|581|836|1435|2625|2821|3059|3071|3146|3162|3313|3398|4522|5052|5142|5880|6415|6510|6647|10018|50943|51510|54977|55646|93974	ADAR|SLC25A5|BAX|CASP3|CSF1|GATA3|GPI|HCLS1|NCKAP1L|HMGB1|HMOX1|HSPA9|ID2|MTHFD1|PRDX1|PDE4B|RAC2|SELENOW|SLC1A5|SOD1|BCL2L11|FOXP3|CHMP5|SLC25A38|LYAR|ATP5IF1	-6.882169433	0	80	0	0	-9.233710165	3.850476796
1	-8.453183832	GO:0033632	M1	1	0	GO Biological Processes	19	regulation of cell-cell adhesion mediated by integrin	19_GO:0050789 regulation of biological process	-8.453183832	15.40190718	10.6353815	30284	11	1430	8	0.559440559	0.197238066	100|916|6352|8631|10563|23075|65125|83706	ADA|CD3E|CCL5|SKAP1|CXCL13|SWAP70|WNK1|FERMT3	-6.833309701	0	93	1	1	-8.453183832	15.40190718
1	-8.441454728	GO:1901292	M1	1	0	GO Biological Processes	19	nucleoside phosphate catabolic process	19_GO:0009987 cellular process	-8.441454728	3.951048951	7.621660642	30284	134	1430	25	1.748251748	0.346580489	100|953|1890|2023|2597|2821|3251|3704|4245|4967|5142|5211|5214|5223|5230|5315|7167|7351|7415|8802|10591|11164|11332|30833|131870	ADA|ENTPD1|TYMP|ENO1|GAPDH|GPI|HPRT1|ITPA|MGAT1|OGDH|PDE4B|PFKL|PFKP|PGAM1|PGK1|PKM|TPI1|UCP2|VCP|SUCLG1|DNPH1|NUDT5|ACOT7|NT5C|NUDT16	-6.822400795	0	55	0	0	-11.66234527	10.58881119
1	-8.426098021	GO:0071674	M1	1	0	GO Biological Processes	19	mononuclear cell migration	19_GO:0002376 immune system process	-8.426098021	4.235524476	7.738870964	30284	115	1430	23	1.608391608	0.332664847	1234|2625|3146|3683|3958|4267|4478|4739|5175|6348|6352|6375|7535|7852|9023|10563|11151|30009|51676|56253|58515|64005|65125	CCR5|GATA3|HMGB1|ITGAL|LGALS3|CD99|MSN|NEDD9|PECAM1|CCL3|CCL5|XCL1|ZAP70|CXCR4|CH25H|CXCL13|CORO1A|TBX21|ASB2|CRTAM|SELENOK|MYO1G|WNK1	-6.807862739	0	50	0	0	-12.01525563	5.647365967
1	-8.421537897	WP5098	M1	1	0	WikiPathways	27	T cell activation SARS CoV 2		-8.421537897	4.813095995	7.974598373	30284	88	1430	20	1.398601399	0.310542109	581|598|915|916|919|920|1493|2534|3122|3123|3458|3708|3932|3937|4615|4792|5788|7535|8809|29851	BAX|BCL2L1|CD3D|CD3E|CD247|CD4|CTLA4|FYN|HLA-DRA|HLA-DRB1|IFNG|ITPR1|LCK|LCP2|MYD88|NFKBIA|PTPRC|ZAP70|IL18R1|ICOS	-6.804119727	0	64	0	0	-10.59336533	10.12842809
1	-8.402340426	GO:0006259	M1	1	0	GO Biological Processes	19	DNA metabolic process	19_GO:0009987 cellular process	-8.402340426	2.069566845	6.589454975	30284	747	1430	73	5.104895105	0.582032583	142|988|1642|2547|3146|3148|3320|3669|4174|4350|4361|5499|5531|5763|5901|5928|5965|6117|6598|6672|7298|7319|7415|7468|7515|7520|7979|9126|9232|9577|9665|9907|9978|9985|10269|10492|10538|10933|11315|23075|26277|27350|29844|29997|50943|51149|51507|51567|54386|54921|54969|55505|55611|57162|57804|60489|64710|78996|79035|79677|79991|83666|83695|84250|84717|84875|84893|149840|164668|201254|286053|28625…	PARP1|CDC5L|DDB1|XRCC6|HMGB1|HMGB2|HSP90AA1|ISG20|MCM5|MPG|MRE11|PPP1CA|PPP4C|PTMS|RAN|RBBP4|RECQL|RPA1|SMARCB1|SP100|TYMS|UBE2A|VCP|NSD2|XRCC1|XRCC5|SEM1|SMC3|PTTG1|BABAM2|MARF1|AP5Z1|RBX1|REC8|ZMPSTE24|SYNCRIP|BATF|MORF4L1|PARK7|SWAP70|TINF2|APOBEC3C|TFPT|NOP53|FOXP3|MRNIP|RTF2|TDP2|TERF2IP|CHTF8|HPF1|NOP10|OTUB1|PELI1|POLD4|APOBEC3G|NUCKS1|CYREN|NABP2|SMC6|STN1|PARP9|RHNO1|SLF1|HDGFL2|PARP10|F…	-6.785737832	0	94	1	1	-8.402340426	3.889767375
1	-8.357525783	hsa03250	M1	1	0	KEGG Pathway	24	Viral life cycle - HIV-1		-8.357525783	5.625305944	8.246082491	30284	64	1430	17	1.188811189	0.286610097	684|920|1234|4599|5300|5478|5901|6598|6827|6829|7251|7852|9146|10955|27350|60489|164668	BST2|CD4|CCR5|MX1|PIN1|PPIA|RAN|SMARCB1|SUPT4H1|SUPT5H|TSG101|CXCR4|HGS|SERINC3|APOBEC3C|APOBEC3G|APOBEC3H	-6.742118434	0	95	1	1	-8.357525783	5.625305944
1	-8.357094455	GO:0030217	M1	1	0	GO Biological Processes	19	T cell differentiation	19_GO:0002376 immune system process	-8.357094455	3.397479526	7.321137431	30284	187	1430	30	2.097902098	0.37898375	100|387|567|602|915|916|920|944|972|1499|2625|3146|3716|3932|4775|5788|7535|8320|8809|9760|10312|10538|22806|29851|30009|50943|54440|57580|64218|114836	ADA|RHOA|B2M|BCL3|CD3D|CD3E|CD4|TNFSF8|CD74|CTNNB1|GATA3|HMGB1|JAK1|LCK|NFATC3|PTPRC|ZAP70|EOMES|IL18R1|TOX|TCIRG1|BATF|IKZF3|ICOS|TBX21|FOXP3|SASH3|PREX1|SEMA4A|SLAMF6	-6.742118434	0	49	0	0	-12.10457881	7.412167832
1	-8.337490457	GO:0019883	M1	1	0	GO Biological Processes	19	antigen processing and presentation of endogenous antigen	19_GO:0002376 immune system process	-8.337490457	8.471048951	9.114130891	30284	30	1430	12	0.839160839	0.241226315	567|972|3105|3106|3107|3122|3123|3133|3134|6890|6891|64167	B2M|CD74|HLA-A|HLA-B|HLA-C|HLA-DRA|HLA-DRB1|HLA-E|HLA-F|TAP1|TAP2|ERAP2	-6.72413494	0	25	0	0	-16.24040354	21.17762238
1	-8.337490457	hsa00020	M1	1	0	KEGG Pathway	24	Citrate cycle (TCA cycle)		-8.337490457	8.471048951	9.114130891	30284	30	1430	12	0.839160839	0.241226315	47|50|1738|3418|4190|4191|4967|5106|5162|6389|6391|8802	ACLY|ACO2|DLD|IDH2|MDH1|MDH2|OGDH|PCK2|PDHB|SDHA|SDHC|SUCLG1	-6.72413494	0	96	1	1	-8.337490457	9.412276612
1	-8.315585875	R-HSA-376176	M1	1	0	Reactome Gene Sets	6	Signaling by ROBO receptors		-8.315585875	3.469779938	7.33627502	30284	177	1430	29	2.027972028	0.372746874	387|5216|5683|5686|5687|5689|5690|5691|5693|5694|5700|5701|5702|5705|5708|5709|5713|5714|5717|5719|6166|7314|7316|7852|7979|9861|9978|10487|11047	RHOA|PFN1|PSMA2|PSMA5|PSMA6|PSMB1|PSMB2|PSMB3|PSMB5|PSMB6|PSMC1|PSMC2|PSMC3|PSMC5|PSMD2|PSMD3|PSMD7|PSMD8|PSMD11|PSMD13|RPL36AL|UBB|UBC|CXCR4|SEM1|PSMD6|RBX1|CAP1|ADRM1	-6.703038348	0	1	0	0	-53.27545138	17.32714558
1	-8.301062288	GO:0002366	M1	1	0	GO Biological Processes	19	leukocyte activation involved in immune response	19_GO:0002376 immune system process	-8.301062288	3.227066267	7.209607847	30284	210	1430	32	2.237762238	0.391133054	100|602|972|2185|2625|3146|3430|3458|3683|3716|3936|3956|4615|4818|5873|6348|6504|7305|8320|8809|9452|10538|10875|11151|23075|29851|30009|50943|54518|64218|84868|114836	ADA|BCL3|CD74|PTK2B|GATA3|HMGB1|IFI35|IFNG|ITGAL|JAK1|LCP1|LGALS1|MYD88|NKG7|RAB27A|CCL3|SLAMF1|TYROBP|EOMES|IL18R1|ITM2A|BATF|FGL2|CORO1A|SWAP70|ICOS|TBX21|FOXP3|APBB1IP|SEMA4A|HAVCR2|SLAMF6	-6.689321251	0	49	0	0	-12.10457881	7.412167832
1	-8.255277004	GO:0046640	M1	1	0	GO Biological Processes	19	regulation of alpha-beta T cell proliferation	19_GO:0002376 immune system process	-8.255277004	6.895039844	8.611669455	30284	43	1430	14	0.979020979	0.260370387	868|916|975|3105|3133|3965|5788|6375|7535|8764|10148|50943|64115|64926	CBLB|CD3E|CD81|HLA-A|HLA-E|LGALS9|PTPRC|XCL1|ZAP70|TNFRSF14|EBI3|FOXP3|VSIR|RASAL3	-6.644340961	0	97	1	1	-8.255277004	15.88321678
1	-8.24612708	GO:0001959	M1	1	0	GO Biological Processes	19	regulation of cytokine-mediated signaling pathway	19_GO:0050896 response to stimulus	-8.24612708	3.361527362	7.250052699	30284	189	1430	30	2.097902098	0.37898375	103|834|837|972|1435|2672|2950|3093|3303|3304|4938|5777|5781|5788|6352|6773|7128|7186|7805|7852|8904|9261|9636|10010|11140|83666|84888|114769|171392|401397	ADAR|CASP1|CASP4|CD74|CSF1|GFI1|GSTP1|UBE2K|HSPA1A|HSPA1B|OAS1|PTPN6|PTPN11|PTPRC|CCL5|STAT2|TNFAIP3|TRAF2|LAPTM5|CXCR4|CPNE1|MAPKAPK2|ISG15|TANK|CDC37|PARP9|SPPL2A|CARD16|ZNF675|SMIM30	-6.635994542	0	98	1	1	-8.24612708	12.1014985
1	-8.245316815	GO:0048524	M1	1	0	GO Biological Processes	19	positive regulation of viral process	19_GO:0016032 viral process	-8.245316815	5.538762776	8.154898719	30284	65	1430	17	1.188811189	0.286610097	103|682|920|972|1642|2040|3123|3146|3956|3965|5034|5478|6352|6733|7251|7879|79720	ADAR|BSG|CD4|CD74|DDB1|STOM|HLA-DRB1|HMGB1|LGALS1|LGALS9|P4HB|PPIA|CCL5|SRPK2|TSG101|RAB7A|VPS37B	-6.635986299	0	99	1	1	-8.245316815	11.29473193
1	-8.239814543	GO:0002285	M1	1	0	GO Biological Processes	19	lymphocyte activation involved in immune response	19_GO:0002376 immune system process	-8.239814543	3.745701917	7.428933975	30284	147	1430	26	1.818181818	0.353318332	100|602|972|2185|2625|3146|3683|3716|3936|3956|4818|5873|7305|8320|8809|9452|10538|10875|11151|23075|29851|30009|50943|54518|64218|114836	ADA|BCL3|CD74|PTK2B|GATA3|HMGB1|ITGAL|JAK1|LCP1|LGALS1|NKG7|RAB27A|TYROBP|EOMES|IL18R1|ITM2A|BATF|FGL2|CORO1A|SWAP70|ICOS|TBX21|FOXP3|APBB1IP|SEMA4A|SLAMF6	-6.631284569	0	49	0	0	-12.10457881	7.412167832
1	-8.235950939	GO:0045621	M1	1	0	GO Biological Processes	19	positive regulation of lymphocyte differentiation	19_GO:0002376 immune system process	-8.235950939	3.864529631	7.480937138	30284	137	1430	25	1.748251748	0.346580489	60|100|387|864|939|972|2547|2625|3071|3122|3123|3458|3586|3965|5788|6598|6601|7535|8651|8744|9760|50943|54440|57492|64115	ACTB|ADA|RHOA|RUNX3|CD27|CD74|XRCC6|GATA3|NCKAP1L|HLA-DRA|HLA-DRB1|IFNG|IL10|LGALS9|PTPRC|SMARCB1|SMARCC2|ZAP70|SOCS1|TNFSF9|TOX|FOXP3|SASH3|ARID1B|VSIR	-6.628220035	0	22	0	0	-16.83784645	15.12687313
1	-8.20929682	GO:0090407	M1	1	0	GO Biological Processes	19	organophosphate biosynthetic process	19_GO:0009987 cellular process	-8.20929682	2.2331412	6.610670747	30284	569	1430	60	4.195804196	0.530190391	47|100|498|506|509|513|514|515|516|517|518|521|522|527|539|1738|2171|2224|2710|2821|2987|3074|3251|3628|4522|4710|4716|4717|4718|4720|4722|4725|4729|5162|5359|6389|6391|7167|7298|8525|8733|8818|9200|9551|9556|10423|10476|10632|11001|11145|11332|51079|51447|51703|55739|60481|79888|83666|84833|84875	ACLY|ADA|ATP5F1A|ATP5F1B|ATP5F1C|ATP5F1D|ATP5F1E|ATP5PB|ATP5MC1|ATP5MC2|ATP5MC3|ATP5ME|ATP5PF|ATP6V0C|ATP5PO|DLD|FABP5|FDPS|GK|GPI|GUK1|HEXB|HPRT1|INPP1|MTHFD1|NDUFB4|NDUFB10|NDUFC1|NDUFC2|NDUFS2|NDUFS3|NDUFS5|NDUFV2|PDHB|PLSCR1|SDHA|SDHC|TPI1|TYMS|DGKZ|GPAA1|DPM2|HACD1|ATP5MF|ATP5MJ|CDIPT|ATP5PD|ATP5MG|SLC27A2|PLAAT3|ACOT7|NDUFA13|IP6K2|ACSL5|NAXD|ELOVL5|LPCAT1|PARP9|ATP5MK|PARP10	-6.60236352	0	9	0	0	-25.10744098	18.53041958
1	-8.201159962	GO:0001906	M1	1	0	GO Biological Processes	19	cell killing	19_GO:0009987 cellular process	-8.201159962	3.431011447	7.262040335	30284	179	1430	29	2.027972028	0.372746874	567|914|1075|1130|2597|2634|2999|3001|3002|3105|3151|3251|3902|3958|4069|4615|4818|5052|5551|5777|5873|6375|6891|10563|10578|10870|11151|57823|115362	B2M|CD2|CTSC|LYST|GAPDH|GBP2|GZMH|GZMA|GZMB|HLA-A|HMGN2|HPRT1|LAG3|LGALS3|LYZ|MYD88|NKG7|PRDX1|PRF1|PTPN6|RAB27A|XCL1|TAP2|CXCL13|GNLY|HCST|CORO1A|SLAMF7|GBP5	-6.595022801	0	100	1	1	-8.201159962	5.775715194
1	-8.168866003	GO:1903052	M1	1	0	GO Biological Processes	19	positive regulation of proteolysis involved in protein catabolic process	19_GO:0048518 positive regulation of biological process	-8.168866003	3.836525793	7.434912917	30284	138	1430	25	1.748251748	0.346580489	1075|2185|3303|3304|5700|5701|5702|5704|5705|6613|6923|7415|7805|9709|9817|9978|10134|10399|11337|29997|64326|81542|84231|93974|149628	CTSC|PTK2B|HSPA1A|HSPA1B|PSMC1|PSMC2|PSMC3|PSMC4|PSMC5|SUMO2|ELOB|VCP|LAPTM5|HERPUD1|KEAP1|RBX1|BCAP31|RACK1|GABARAP|NOP53|COP1|TMX1|TRAF7|ATP5IF1|PYHIN1	-6.564316758	0	21	0	0	-17.20141752	3.836525793
1	-8.168866003	hsa05135	M1	1	0	KEGG Pathway	24	Yersinia infection		-8.168866003	3.836525793	7.434912917	30284	138	1430	25	1.748251748	0.346580489	60|71|387|834|920|2185|2533|3586|3676|3688|3932|3937|4615|4775|4792|5879|5880|6195|7186|7456|7535|10093|10094|10109|81873	ACTB|ACTG1|RHOA|CASP1|CD4|PTK2B|FYB1|IL10|ITGA4|ITGB1|LCK|LCP2|MYD88|NFATC3|NFKBIA|RAC1|RAC2|RPS6KA1|TRAF2|WIPF1|ZAP70|ARPC4|ARPC3|ARPC2|ARPC5L	-6.564316758	0	91	0	0	-8.534942583	6.160762873
1	-8.153528397	R-HSA-1852241	M1	1	0	Reactome Gene Sets	6	Organelle biogenesis and maintenance		-8.153528397	2.943607744	6.993288549	30284	259	1430	36	2.517482517	0.414265323	403|498|506|509|513|514|515|516|517|518|521|522|539|805|808|3313|3320|3418|5518|7203|7277|7531|8655|9321|9551|10121|10476|10540|10632|10694|10989|11258|51668|54806|83658|84833	ARL3|ATP5F1A|ATP5F1B|ATP5F1C|ATP5F1D|ATP5F1E|ATP5PB|ATP5MC1|ATP5MC2|ATP5MC3|ATP5ME|ATP5PF|ATP5PO|CALM2|CALM3|HSPA9|HSP90AA1|IDH2|PPP2R1A|CCT3|TUBA4A|YWHAE|DYNLL1|TRIP11|ATP5MF|ACTR1A|ATP5PD|DCTN2|ATP5MG|CCT8|IMMT|DCTN3|IFT25|AHI1|DYNLRB1|ATP5MK	-6.549770938	0	9	0	0	-25.10744098	18.53041958
1	-8.151420673	GO:0097190	M1	1	0	GO Biological Processes	19	apoptotic signaling pathway	19_GO:0050896 response to stimulus	-8.151420673	2.679096807	6.848513518	30284	332	1430	42	2.937062937	0.446493686	309|355|356|581|598|602|836|837|916|921|939|952|970|1499|1655|2907|2923|3148|3428|3458|3708|4170|5527|5788|5977|7009|7133|7186|7805|8837|9812|10018|10550|11337|22938|27018|27113|29844|51079|51246|58515|83982	ANXA6|FAS|FASLG|BAX|BCL2L1|BCL3|CASP3|CASP4|CD3E|CD5|CD27|CD38|CD70|CTNNB1|DDX5|GRINA|PDIA3|HMGB2|IFI16|IFNG|ITPR1|MCL1|PPP2R5C|PTPRC|DPF2|TMBIM6|TNFRSF1B|TRAF2|LAPTM5|CFLAR|DELE1|BCL2L11|ARL6IP5|GABARAP|SNW1|BEX3|BBC3|TFPT|NDUFA13|SHISA5|SELENOK|IFI27L2	-6.54845356	0	101	1	1	-8.151420673	3.065182186
1	-8.149486984	GO:0070664	M1	1	0	GO Biological Processes	19	negative regulation of leukocyte proliferation	19_GO:0048519 negative regulation of biological process	-8.149486984	4.447300699	7.686970681	30284	100	1430	21	1.468531469	0.318098109	836|868|1493|2950|3123|3133|3586|3965|5777|6375|6385|7128|7305|8764|9750|23240|50943|56253|57162|64115|84868	CASP3|CBLB|CTLA4|GSTP1|HLA-DRB1|HLA-E|IL10|LGALS9|PTPN6|XCL1|SDC4|TNFAIP3|TYROBP|TNFRSF14|RIPOR2|TMEM131L|FOXP3|CRTAM|PELI1|VSIR|HAVCR2	-6.548096258	0	3	0	0	-38.37169419	5.243982684
1	-8.149486984	hsa04640	M1	1	0	KEGG Pathway	24	Hematopoietic cell lineage		-8.149486984	4.447300699	7.686970681	30284	100	1430	21	1.468531469	0.318098109	914|915|916|920|921|931|951|952|1435|1437|3108|3109|3113|3115|3117|3118|3119|3122|3123|3127|3676	CD2|CD3D|CD3E|CD4|CD5|MS4A1|CD37|CD38|CSF1|CSF2|HLA-DMA|HLA-DMB|HLA-DPA1|HLA-DPB1|HLA-DQA1|HLA-DQA2|HLA-DQB1|HLA-DRA|HLA-DRB1|HLA-DRB5|ITGA4	-6.548096258	0	6	0	0	-31.42024035	15.88321678
1	-8.127772227	GO:0051223	M1	1	0	GO Biological Processes	19	regulation of protein transport	19_GO:0051179 localization	-8.127772227	2.405476038	6.679562972	30284	449	1430	51	3.566433566	0.490414345	347|348|682|952|975|1445|2010|2029|2149|3059|3123|3301|3312|3320|3458|3708|3783|3936|4345|4946|5106|5211|5478|5781|5901|5978|6352|6672|6717|7175|7251|7260|7273|7295|7351|7531|8111|8536|8724|9619|10134|10312|10399|10956|11315|27236|27248|51160|58515|64215|79899	APOD|APOE|BSG|CD38|CD81|CSK|EMD|ENSA|F2R|HCLS1|HLA-DRB1|DNAJA1|HSPA8|HSP90AA1|IFNG|ITPR1|KCNN4|LCP1|CD200|OAZ1|PCK2|PFKL|PPIA|PTPN11|RAN|REST|CCL5|SP100|SRI|TPR|TSG101|EIPR1|TTN|TXN|UCP2|YWHAE|GPR68|CAMK1|SNX3|ABCG1|BCAP31|TCIRG1|RACK1|OS9|PARK7|ARFIP1|ERLEC1|VPS28|SELENOK|DNAJC1|PRR5L	-6.527167556	0	62	0	0	-11.03075346	2.5464075
1	-8.112100674	GO:2001235	M1	1	0	GO Biological Processes	19	positive regulation of apoptotic signaling pathway	19_GO:0048518 positive regulation of biological process	-8.112100674	3.695424039	7.34258676	30284	149	1430	26	1.818181818	0.353318332	355|356|581|1075|2923|3932|4170|5499|5518|5788|6647|7186|7314|8682|9368|10018|10134|10399|10616|10955|11315|27113|79156|81618|84231|84893	FAS|FASLG|BAX|CTSC|PDIA3|LCK|MCL1|PPP1CA|PPP2R1A|PTPRC|SOD1|TRAF2|UBB|PEA15|NHERF1|BCL2L11|BCAP31|RACK1|RBCK1|SERINC3|PARK7|BBC3|PLEKHF1|ITM2C|TRAF7|FBH1	-6.512280636	0	28	0	0	-15.82564632	4.561334051
1	-8.106236997	GO:0072524	M1	1	0	GO Biological Processes	19	pyridine-containing compound metabolic process	19_GO:0009987 cellular process	-8.106236997	3.940022768	7.449555082	30284	129	1430	24	1.678321678	0.339698966	952|2023|2597|2821|3418|4190|4191|4967|5106|5211|5214|5223|5230|5315|6888|7167|7351|7415|11212|25796|55739|83666|84875|128240	CD38|ENO1|GAPDH|GPI|IDH2|MDH1|MDH2|OGDH|PCK2|PFKL|PFKP|PGAM1|PGK1|PKM|TALDO1|TPI1|UCP2|VCP|PLPBP|PGLS|NAXD|PARP9|PARP10|NAXE	-6.507200177	0	55	0	0	-11.66234527	10.58881119
1	-8.096809806	GO:0002263	M1	1	0	GO Biological Processes	19	cell activation involved in immune response	19_GO:0002376 immune system process	-8.096809806	3.166747271	7.081298215	30284	214	1430	32	2.237762238	0.391133054	100|602|972|2185|2625|3146|3430|3458|3683|3716|3936|3956|4615|4818|5873|6348|6504|7305|8320|8809|9452|10538|10875|11151|23075|29851|30009|50943|54518|64218|84868|114836	ADA|BCL3|CD74|PTK2B|GATA3|HMGB1|IFI35|IFNG|ITGAL|JAK1|LCP1|LGALS1|MYD88|NKG7|RAB27A|CCL3|SLAMF1|TYROBP|EOMES|IL18R1|ITM2A|BATF|FGL2|CORO1A|SWAP70|ICOS|TBX21|FOXP3|APBB1IP|SEMA4A|HAVCR2|SLAMF6	-6.500114202	0	49	0	0	-12.10457881	7.412167832
1	-8.096809806	GO:0043123	M1	1	0	GO Biological Processes	19	positive regulation of canonical NF-kappaB signal transduction	19_GO:0048518 positive regulation of biological process	-8.096809806	3.166747271	7.081298215	30284	214	1430	32	2.237762238	0.391133054	142|330|356|387|389|684|834|920|972|2149|2280|2597|3123|3162|3956|3965|4615|6275|6574|7186|8837|9978|10346|10542|10616|11040|51246|54386|57162|81603|114769|222068	PARP1|BIRC3|FASLG|RHOA|RHOC|BST2|CASP1|CD4|CD74|F2R|FKBP1A|GAPDH|HLA-DRB1|HMOX1|LGALS1|LGALS9|MYD88|S100A4|SLC20A1|TRAF2|CFLAR|RBX1|TRIM22|LAMTOR5|RBCK1|PIM2|SHISA5|TERF2IP|PELI1|TRIM8|CARD16|TMED4	-6.500114202	0	59	0	0	-11.15157345	3.52960373
1	-8.096809806	GO:0052547	M1	1	0	GO Biological Processes	19	regulation of peptidase activity	19_GO:0050789 regulation of biological process	-8.096809806	3.166747271	7.081298215	30284	214	1430	32	2.237762238	0.391133054	330|355|356|834|1471|1992|2597|3146|3428|3932|3965|5272|5684|5696|5698|5978|7415|8530|9447|9806|10010|10018|10399|10542|10550|23204|27113|51035|55011|55851|64115|114769	BIRC3|FAS|FASLG|CASP1|CST3|SERPINB1|GAPDH|HMGB1|IFI16|LCK|LGALS9|SERPINB9|PSMA3|PSMB8|PSMB9|REST|VCP|CST7|AIM2|SPOCK2|TANK|BCL2L11|RACK1|LAMTOR5|ARL6IP5|ARL6IP1|BBC3|UBXN1|PIH1D1|PSENEN|VSIR|CARD16	-6.500114202	0	76	0	0	-9.638602937	3.447519922
1	-8.089040527	GO:0072665	M1	1	0	GO Biological Processes	19	protein localization to vacuole	19_GO:0051179 localization	-8.089040527	4.84788946	7.814756046	30284	83	1430	19	1.328671329	0.302786321	975|3312|3920|7128|7251|7805|7879|8027|8878|9146|10542|10670|51100|51160|64121|79158|79720|84313|112770	CD81|HSPA8|LAMP2|TNFAIP3|TSG101|LAPTM5|RAB7A|STAM|SQSTM1|HGS|LAMTOR5|RRAGA|SH3GLB1|VPS28|RRAGC|GNPTAB|VPS37B|VPS25|GLMP	-6.493122532	0	102	1	1	-8.089040527	4.84788946
1	-8.065950882	GO:0098869	M1	1	0	GO Biological Processes	19	cellular oxidant detoxification	19_GO:0098754 detoxification	-8.065950882	4.603830952	7.706848761	30284	92	1430	20	1.398601399	0.310542109	348|847|2950|3043|4257|5052|6415|6647|7295|9403|9446|9588|10935|11315|26034|27244|51714|55829|84817|94241	APOE|CAT|GSTP1|HBB|MGST1|PRDX1|SELENOW|SOD1|TXN|SELENOF|GSTO1|PRDX6|PRDX3|PARK7|IPCEF1|SESN1|SELENOT|SELENOS|TXNDC17|TP53INP1	-6.47158394	0	103	1	1	-8.065950882	6.228712464
1	-8.065950882	WP1772	M1	1	0	WikiPathways	27	Apoptosis modulation and signaling		-8.065950882	4.603830952	7.706848761	30284	92	1430	20	1.398601399	0.310542109	330|355|356|581|598|834|836|837|840|3303|4170|4615|4792|7133|7187|8682|8837|10018|27113|54472	BIRC3|FAS|FASLG|BAX|BCL2L1|CASP1|CASP3|CASP4|CASP7|HSPA1A|MCL1|MYD88|NFKBIA|TNFRSF1B|TRAF3|PEA15|CFLAR|BCL2L11|BBC3|TOLLIP	-6.47158394	0	65	0	0	-10.50113525	11.76534577
1	-8.045276514	GO:0042098	M1	1	0	GO Biological Processes	19	T cell proliferation	19_GO:0002376 immune system process	-8.045276514	5.082629371	7.880737575	30284	75	1430	18	1.258741259	0.294814979	581|868|916|970|977|2534|4478|5699|5777|5788|7293|9047|10148|11151|50943|54440|57162|58515	BAX|CBLB|CD3E|CD70|CD151|FYN|MSN|PSMB10|PTPN6|PTPRC|TNFRSF4|SH2D2A|EBI3|CORO1A|FOXP3|SASH3|PELI1|SELENOK	-6.452455106	0	53	0	0	-11.84180647	5.082629371
1	-8.045276514	GO:0042130	M1	1	0	GO Biological Processes	19	negative regulation of T cell proliferation	19_GO:0002376 immune system process	-8.045276514	5.082629371	7.880737575	30284	75	1430	18	1.258741259	0.294814979	836|868|1493|3123|3133|3586|3965|5777|6375|6385|8764|9750|23240|50943|56253|57162|64115|84868	CASP3|CBLB|CTLA4|HLA-DRB1|HLA-E|IL10|LGALS9|PTPN6|XCL1|SDC4|TNFRSF14|RIPOR2|TMEM131L|FOXP3|CRTAM|PELI1|VSIR|HAVCR2	-6.452455106	0	3	0	0	-38.37169419	5.243982684
1	-8.037290856	GO:0002824	M1	1	0	GO Biological Processes	19	positive regulation of adaptive immune response based on somatic recombination of immune receptors built from immunoglobulin superfamily domains	19_GO:0002376 immune system process	-8.037290856	3.9097149	7.401403859	30284	130	1430	24	1.678321678	0.339698966	100|567|920|975|2625|3105|3106|3107|3122|3123|3133|3134|5788|6375|6504|6891|7186|7468|8417|8809|30009|50943|54440|149840	ADA|B2M|CD4|CD81|GATA3|HLA-A|HLA-B|HLA-C|HLA-DRA|HLA-DRB1|HLA-E|HLA-F|PTPRC|XCL1|SLAMF1|TAP2|TRAF2|NSD2|STX7|IL18R1|TBX21|FOXP3|SASH3|SHLD1	-6.445240157	0	25	0	0	-16.24040354	21.17762238
1	-7.981685792	GO:0019362	M1	1	0	GO Biological Processes	19	pyridine nucleotide metabolic process	19_GO:0009987 cellular process	-7.981685792	4.025498468	7.423638387	30284	121	1430	23	1.608391608	0.332664847	952|2023|2597|2821|3418|4190|4191|4967|5106|5211|5214|5223|5230|5315|6888|7167|7351|7415|25796|55739|83666|84875|128240	CD38|ENO1|GAPDH|GPI|IDH2|MDH1|MDH2|OGDH|PCK2|PFKL|PFKP|PGAM1|PGK1|PKM|TALDO1|TPI1|UCP2|VCP|PGLS|NAXD|PARP9|PARP10|NAXE	-6.39117242	0	55	0	0	-11.66234527	10.58881119
1	-7.981685792	GO:0046496	M1	1	0	GO Biological Processes	19	nicotinamide nucleotide metabolic process	19_GO:0009987 cellular process	-7.981685792	4.025498468	7.423638387	30284	121	1430	23	1.608391608	0.332664847	952|2023|2597|2821|3418|4190|4191|4967|5106|5211|5214|5223|5230|5315|6888|7167|7351|7415|25796|55739|83666|84875|128240	CD38|ENO1|GAPDH|GPI|IDH2|MDH1|MDH2|OGDH|PCK2|PFKL|PFKP|PGAM1|PGK1|PKM|TALDO1|TPI1|UCP2|VCP|PGLS|NAXD|PARP9|PARP10|NAXE	-6.39117242	0	55	0	0	-11.66234527	10.58881119
1	-7.971703096	R-HSA-9010553	M1	1	0	Reactome Gene Sets	6	Regulation of expression of SLITs and ROBOs		-7.971703096	3.754897585	7.299384334	30284	141	1430	25	1.748251748	0.346580489	5683|5686|5687|5689|5690|5691|5693|5694|5700|5701|5702|5705|5708|5709|5713|5714|5717|5719|6166|7314|7316|7979|9861|9978|11047	PSMA2|PSMA5|PSMA6|PSMB1|PSMB2|PSMB3|PSMB5|PSMB6|PSMC1|PSMC2|PSMC3|PSMC5|PSMD2|PSMD3|PSMD7|PSMD8|PSMD11|PSMD13|RPL36AL|UBB|UBC|SEM1|PSMD6|RBX1|ADRM1	-6.381956352	0	1	0	0	-53.27545138	17.32714558
1	-7.960080982	GO:0007162	M1	1	0	GO Biological Processes	19	negative regulation of cell adhesion	19_GO:0048519 negative regulation of biological process	-7.960080982	2.715079792	6.779040339	30284	312	1430	40	2.797202797	0.436047037	81|347|387|506|836|864|868|972|1493|3123|3133|3146|3586|3902|3956|3958|3965|5133|5777|5781|5788|6375|6385|7805|8651|8764|9404|9750|10875|23075|23240|30009|50943|56253|57162|64115|65125|81542|84868|201633	ACTN4|APOD|RHOA|ATP5F1B|CASP3|RUNX3|CBLB|CD74|CTLA4|HLA-DRB1|HLA-E|HMGB1|IL10|LAG3|LGALS1|LGALS3|LGALS9|PDCD1|PTPN6|PTPN11|PTPRC|XCL1|SDC4|LAPTM5|SOCS1|TNFRSF14|LPXN|RIPOR2|FGL2|SWAP70|TMEM131L|TBX21|FOXP3|CRTAM|PELI1|VSIR|WNK1|TMX1|HAVCR2|TIGIT	-6.371099515	0	3	0	0	-38.37169419	5.243982684
1	-7.958971995	R-HSA-936440	M1	1	0	Reactome Gene Sets	6	Negative regulators of DDX58/IFIH1 signaling		-7.958971995	7.941608392	8.746262468	30284	32	1430	12	0.839160839	0.241226315	3093|5300|7128|7187|7314|7316|7322|8887|9246|9636|51191|55593	UBE2K|PIN1|TNFAIP3|TRAF3|UBB|UBC|UBE2D2|TAX1BP1|UBE2L6|ISG15|HERC5|OTUD5	-6.370754458	0	104	1	1	-7.958971995	10.58881119
1	-7.947391828	GO:0001909	M1	1	0	GO Biological Processes	19	leukocyte mediated cytotoxicity	19_GO:0002376 immune system process	-7.947391828	5.015752668	7.803280521	30284	76	1430	18	1.258741259	0.294814979	567|914|1075|1130|3002|3105|3251|3902|4615|4818|5052|5551|5777|5873|6891|10870|11151|57823	B2M|CD2|CTSC|LYST|GZMB|HLA-A|HPRT1|LAG3|MYD88|NKG7|PRDX1|PRF1|PTPN6|RAB27A|TAP2|HCST|CORO1A|SLAMF7	-6.359936881	0	100	0	0	-8.201159962	5.775715194
1	-7.932204229	WP4884	M1	1	0	WikiPathways	27	Pathogenesis of SARS CoV 2 mediated by nsp9 nsp10 complex		-7.932204229	10.08458208	9.270924944	30284	21	1430	10	0.699300699	0.220363731	914|916|919|920|2534|3122|3123|3127|3932|7535	CD2|CD3E|CD247|CD4|FYN|HLA-DRA|HLA-DRB1|HLA-DRB5|LCK|ZAP70	-6.345897648	0	6	0	0	-31.42024035	15.88321678
1	-7.931831423	GO:0051347	M1	1	0	GO Biological Processes	19	positive regulation of transferase activity	19_GO:0065007 biological regulation	-7.931831423	2.887857597	6.858518346	30284	264	1430	36	2.517482517	0.414265323	154|348|387|805|808|920|972|1622|2185|2547|3123|3458|3937|4345|4361|4739|5478|5788|5906|5920|7186|7329|7332|7520|8536|8543|8826|10006|10899|23533|51149|51429|54921|55011|92335|94056	ADRB2|APOE|RHOA|CALM2|CALM3|CD4|CD74|DBI|PTK2B|XRCC6|HLA-DRB1|IFNG|LCP2|CD200|MRE11|NEDD9|PPIA|PTPRC|RAP1A|PLAAT4|TRAF2|UBE2I|UBE2L3|XRCC5|CAMK1|LMO4|IQGAP1|ABI1|JTB|PIK3R5|MRNIP|SNX9|CHTF8|PIH1D1|STRADA|SYAP1	-6.345897648	0	39	0	0	-13.17876608	2.887857597
1	-7.930507563	GO:0072676	M1	1	0	GO Biological Processes	19	lymphocyte migration	19_GO:0002376 immune system process	-7.930507563	5.647365967	8.021784329	30284	60	1430	16	1.118881119	0.278151009	2625|3683|4267|4478|4739|6348|6375|7535|9023|10563|11151|30009|56253|58515|64005|65125	GATA3|ITGAL|CD99|MSN|NEDD9|CCL3|XCL1|ZAP70|CH25H|CXCL13|CORO1A|TBX21|CRTAM|SELENOK|MYO1G|WNK1	-6.345332382	0	50	0	0	-12.01525563	5.647365967
1	-7.922297234	GO:0030888	M1	1	0	GO Biological Processes	19	regulation of B cell proliferation	19_GO:0002376 immune system process	-7.922297234	5.294405594	7.892298155	30284	68	1430	17	1.188811189	0.286610097	100|836|952|972|975|1493|3071|3586|5788|7293|7305|22806|51237|51293|54440|57162|115352	ADA|CASP3|CD38|CD74|CD81|CTLA4|NCKAP1L|IL10|PTPRC|TNFRSF4|TYROBP|IKZF3|MZB1|CD320|SASH3|PELI1|FCRL3	-6.338599116	0	42	0	0	-12.89725646	5.294405594
1	-7.922261075	GO:0051090	M1	1	0	GO Biological Processes	19	regulation of DNA-binding transcription factor activity	19_GO:0050789 regulation of biological process	-7.922261075	2.631538875	6.715074258	30284	338	1430	42	2.937062937	0.446493686	602|2672|3303|3304|3398|3586|3965|4345|4615|4792|5478|5583|5687|6375|6598|6672|7128|7185|7186|7187|7293|7726|8320|8553|8809|8837|8887|9447|10346|10542|10616|10935|50943|54386|55914|81603|84159|84868|84875|114769|171392|219790	BCL3|GFI1|HSPA1A|HSPA1B|ID2|IL10|LGALS9|CD200|MYD88|NFKBIA|PPIA|PRKCH|PSMA6|XCL1|SMARCB1|SP100|TNFAIP3|TRAF1|TRAF2|TRAF3|TNFRSF4|TRIM26|EOMES|BHLHE40|IL18R1|CFLAR|TAX1BP1|AIM2|TRIM22|LAMTOR5|RBCK1|PRDX3|FOXP3|TERF2IP|ERBIN|TRIM8|ARID5B|HAVCR2|PARP10|CARD16|ZNF675|RTKN2	-6.338599116	0	59	0	0	-11.15157345	3.52960373
1	-7.90688299	GO:0002720	M1	1	0	GO Biological Processes	19	positive regulation of cytokine production involved in immune response	19_GO:0002376 immune system process	-7.90688299	4.733821473	7.674165909	30284	85	1430	19	1.328671329	0.302786321	567|972|975|2625|3105|3133|3134|3663|4615|6375|6504|7186|7805|8764|8809|9261|10417|30009|54440	B2M|CD74|CD81|GATA3|HLA-A|HLA-E|HLA-F|IRF5|MYD88|XCL1|SLAMF1|TRAF2|LAPTM5|TNFRSF14|IL18R1|MAPKAPK2|SPON2|TBX21|SASH3	-6.324729	0	25	0	0	-16.24040354	21.17762238
1	-7.90688299	GO:2000514	M1	1	0	GO Biological Processes	19	regulation of CD4-positive, alpha-beta T cell activation	19_GO:0002376 immune system process	-7.90688299	4.733821473	7.674165909	30284	85	1430	19	1.328671329	0.302786321	864|868|916|975|2625|3071|3122|3123|3146|3458|3956|3965|6375|8651|10538|30009|50943|54440|64115	RUNX3|CBLB|CD3E|CD81|GATA3|NCKAP1L|HLA-DRA|HLA-DRB1|HMGB1|IFNG|LGALS1|LGALS9|XCL1|SOCS1|BATF|TBX21|FOXP3|SASH3|VSIR	-6.324729	0	22	0	0	-16.83784645	15.12687313
1	-7.811866644	GO:2001234	M1	1	0	GO Biological Processes	19	negative regulation of apoptotic signaling pathway	19_GO:0048519 negative regulation of biological process	-7.811866644	2.963124119	6.840032358	30284	243	1430	34	2.377622378	0.402882229	292|581|598|972|1437|1499|2023|2534|2907|2950|3070|3148|3162|3301|3303|3304|3315|3586|3958|4170|5478|7009|7128|8682|8837|9709|10399|10449|10525|11315|26574|27069|55829|219790	SLC25A5|BAX|BCL2L1|CD74|CSF2|CTNNB1|ENO1|FYN|GRINA|GSTP1|HELLS|HMGB2|HMOX1|DNAJA1|HSPA1A|HSPA1B|HSPB1|IL10|LGALS3|MCL1|PPIA|TMBIM6|TNFAIP3|PEA15|CFLAR|HERPUD1|RACK1|ACAA2|HYOU1|PARK7|AATF|GHITM|SELENOS|RTKN2	-6.230464679	0	29	0	0	-15.27599731	8.471048951
1	-7.743325508	GO:0071356	M1	1	0	GO Biological Processes	19	cellular response to tumor necrosis factor	19_GO:0050896 response to stimulus	-7.743325508	3.552375367	7.092224724	30284	155	1430	26	1.818181818	0.353318332	81|330|355|965|970|2185|2625|2634|4792|5106|6348|6352|6772|7133|7185|7186|7187|7293|7412|8764|8784|9447|10010|10670|55914|84817	ACTN4|BIRC3|FAS|CD58|CD70|PTK2B|GATA3|GBP2|NFKBIA|PCK2|CCL3|CCL5|STAT1|TNFRSF1B|TRAF1|TRAF2|TRAF3|TNFRSF4|VCAM1|TNFRSF14|TNFRSF18|AIM2|TANK|RRAGA|ERBIN|TXNDC17	-6.162674268	0	20	0	0	-18.71999394	6.792822272
1	-7.738107795	R-HSA-8866654	M1	1	0	Reactome Gene Sets	6	E3 ubiquitin ligases ubiquitinate target proteins		-7.738107795	5.882672883	7.994657983	30284	54	1430	15	1.048951049	0.269413773	3105|5828|7314|7316|7319|7322|7332|7415|8341|10670|51255|55829|56254|79139|123169	HLA-A|PEX2|UBB|UBC|UBE2A|UBE2D2|UBE2L3|VCP|H2BC15|RRAGA|RNF181|SELENOS|RNF20|DERL1|LEO1	-6.158205985	0	105	1	1	-7.738107795	5.882672883
1	-7.731403894	GO:0051098	M1	1	0	GO Biological Processes	19	regulation of binding	19_GO:0065007 biological regulation	-7.731403894	3.126220446	6.883143012	30284	210	1430	31	2.167832168	0.385110756	302|567|581|602|1460|2280|2625|3001|3146|3428|3458|3586|3676|4043|5300|5824|5901|6672|7295|8536|8721|8904|9235|9750|10399|10542|64710|83666|114769|149628|171392	ANXA2|B2M|BAX|BCL3|CSNK2B|FKBP1A|GATA3|GZMA|HMGB1|IFI16|IFNG|IL10|ITGA4|LRPAP1|PIN1|PEX19|RAN|SP100|TXN|CAMK1|EDF1|CPNE1|IL32|RIPOR2|RACK1|LAMTOR5|NUCKS1|PARP9|CARD16|PYHIN1|ZNF675	-6.152250224	0	106	1	1	-7.731403894	4.706138306
1	-7.709520242	GO:0032675	M1	1	0	GO Biological Processes	19	regulation of interleukin-6 production	19_GO:0032501 multicellular organismal process	-7.709520242	3.350132354	6.980871865	30284	177	1430	28	1.958041958	0.366394517	682|824|972|1445|1535|2149|3071|3106|3146|3458|3586|3965|4345|4615|4828|5777|6504|7128|7305|9261|10417|23208|50943|55122|55829|58515|84868|131450	BSG|CAPN2|CD74|CSK|CYBA|F2R|NCKAP1L|HLA-B|HMGB1|IFNG|IL10|LGALS9|CD200|MYD88|NMB|PTPN6|SLAMF1|TNFAIP3|TYROBP|MAPKAPK2|SPON2|SYT11|FOXP3|AKIRIN2|SELENOS|SELENOK|HAVCR2|CD200R1	-6.131113424	0	86	0	0	-8.855231924	4.048663102
1	-7.698283749	GO:0002724	M1	1	0	GO Biological Processes	19	regulation of T cell cytokine production	19_GO:0002376 immune system process	-7.698283749	6.882727273	8.288072643	30284	40	1430	13	0.909090909	0.250987761	567|975|2625|3105|3134|6375|6504|7133|7186|8809|30009|50943|54440	B2M|CD81|GATA3|HLA-A|HLA-F|XCL1|SLAMF1|TNFRSF1B|TRAF2|IL18R1|TBX21|FOXP3|SASH3	-6.120622501	0	25	0	0	-16.24040354	21.17762238
1	-7.683868555	GO:0010508	M1	1	0	GO Biological Processes	19	positive regulation of autophagy	19_GO:0048518 positive regulation of biological process	-7.683868555	3.52960373	7.051704322	30284	156	1430	26	1.818181818	0.353318332	154|292|3146|3162|3458|6829|7319|7416|8878|9528|9812|10133|10241|10346|11040|11140|11315|23130|27244|51100|57535|79156|81603|93974|94241|112574	ADRB2|SLC25A5|HMGB1|HMOX1|IFNG|SUPT5H|UBE2A|VDAC1|SQSTM1|TMEM59|DELE1|OPTN|CALCOCO2|TRIM22|PIM2|CDC37|PARK7|ATG2A|SESN1|SH3GLB1|ELAPOR1|PLEKHF1|TRIM8|ATP5IF1|TP53INP1|SNX18	-6.106951599	0	45	0	0	-12.73144565	5.294405594
1	-7.665538048	GO:0061136	M1	1	0	GO Biological Processes	19	regulation of proteasomal protein catabolic process	19_GO:0050789 regulation of biological process	-7.665538048	3.176643357	6.875415308	30284	200	1430	30	2.097902098	0.37898375	348|369|1460|3093|3303|3304|5700|5701|5702|5704|5705|5720|5721|6613|6923|7314|7415|9491|9709|9817|9978|10134|10399|11315|11337|11345|29997|51035|64326|81542	APOE|ARAF|CSNK2B|UBE2K|HSPA1A|HSPA1B|PSMC1|PSMC2|PSMC3|PSMC4|PSMC5|PSME1|PSME2|SUMO2|ELOB|UBB|VCP|PSMF1|HERPUD1|KEAP1|RBX1|BCAP31|RACK1|PARK7|GABARAP|GABARAPL2|NOP53|UBXN1|COP1|TMX1	-6.089364111	0	21	0	0	-17.20141752	3.836525793
1	-7.663998991	GO:0070972	M1	1	0	GO Biological Processes	19	protein localization to endoplasmic reticulum	19_GO:0051179 localization	-7.663998991	4.825281048	7.578825849	30284	79	1430	18	1.258741259	0.294814979	3309|4121|4253|6727|6728|6730|6734|6747|7531|8733|9709|9789|10134|10952|10956|11079|11345|100507582	HSPA5|MAN1A1|MIA2|SRP14|SRP19|SRP68|SRPRA|SSR3|YWHAE|GPAA1|HERPUD1|SPCS2|BCAP31|SEC61B|OS9|RER1|GABARAPL2|BHLHE40-AS1	-6.088566804	0	107	1	1	-7.663998991	6.83149109
1	-7.626828386	GO:0043086	M1	1	0	GO Biological Processes	19	negative regulation of catalytic activity	19_GO:0065007 biological regulation	-7.626828386	2.570694046	6.54158077	30284	346	1430	42	2.937062937	0.446493686	103|348|1027|1471|1992|2597|2672|2950|3001|3192|3301|3315|3428|4659|5272|5478|5583|5788|7009|7251|7453|7515|8530|9806|9961|10542|10935|23204|26277|29085|51035|51291|51637|55011|55861|57580|65125|83666|84313|93974|114769|171392	ADAR|APOE|CDKN1B|CST3|SERPINB1|GAPDH|GFI1|GSTP1|GZMA|HNRNPU|DNAJA1|HSPB1|IFI16|PPP1R12A|SERPINB9|PPIA|PRKCH|PTPRC|TMBIM6|TSG101|WARS1|XRCC1|CST7|SPOCK2|MVP|LAMTOR5|PRDX3|ARL6IP1|TINF2|PHPT1|UBXN1|GMIP|RTRAF|PIH1D1|DBNDD2|PREX1|WNK1|PARP9|VPS25|ATP5IF1|CARD16|ZNF675	-6.052136685	0	41	0	0	-12.99450477	2.969555905
1	-7.624963086	hsa04148	M1	1	0	KEGG Pathway	24	Efferocytosis		-7.624963086	3.507122177	7.011514464	30284	157	1430	26	1.818181818	0.353318332	682|712|713|714|811|834|836|840|1844|1846|1847|3586|4775|4953|5175|5777|5781|5879|7879|9023|9261|55423|55823|80824|84868|91937	BSG|C1QA|C1QB|C1QC|CALR|CASP1|CASP3|CASP7|DUSP2|DUSP4|DUSP5|IL10|NFATC3|ODC1|PECAM1|PTPN6|PTPN11|RAC1|RAB7A|CH25H|MAPKAPK2|SIRPG|VPS11|DUSP16|HAVCR2|TIMD4	-6.051010609	0	108	1	1	-7.624963086	3.507122177
1	-7.619138528	M122	M1	1	0	Canonical Pathways	11	PID IL2 1PATHWAY		-7.619138528	5.775715194	7.891731973	30284	55	1430	15	1.048951049	0.269413773	387|2185|2534|3458|3560|3716|3932|5528|5781|6772|8027|8651|9046|9261|22806	RHOA|PTK2B|FYN|IFNG|IL2RB|JAK1|LCK|PPP2R5D|PTPN11|STAT1|STAM|SOCS1|DOK2|MAPKAPK2|IKZF3	-6.04592402	0	109	1	1	-7.619138528	12.70657343
1	-7.615124432	GO:0060759	M1	1	0	GO Biological Processes	19	regulation of response to cytokine stimulus	19_GO:0050896 response to stimulus	-7.615124432	3.160839161	6.842650403	30284	201	1430	30	2.097902098	0.37898375	103|834|837|972|1435|2672|2950|3093|3303|3304|4938|5777|5781|5788|6352|6773|7128|7186|7805|7852|8904|9261|9636|10010|11140|83666|84888|114769|171392|401397	ADAR|CASP1|CASP4|CD74|CSF1|GFI1|GSTP1|UBE2K|HSPA1A|HSPA1B|OAS1|PTPN6|PTPN11|PTPRC|CCL5|STAT2|TNFAIP3|TRAF2|LAPTM5|CXCR4|CPNE1|MAPKAPK2|ISG15|TANK|CDC37|PARP9|SPPL2A|CARD16|ZNF675|SMIM30	-6.042646641	0	98	0	0	-8.24612708	12.1014985
[truncated: 2,019 more rows]
